# Supplementary material for: Molecular mechanisms underlying the impact of mutations in SOD1 on its conformational properties associated with amyotrophic lateral sclerosis as revealed with molecular modelling
Source: BMC Struct Biol. 2018 Feb 5;18(Suppl 1):1. doi: 10.1186/s12900-018-0080-9 (PMC5808480; doi:10.1186/s12900-018-0080-9)
Supplement: Supplementary file 1 — Table of hydrogen bonds’ SEA. (XLSX 116 kb) [file 12900_2018_80_MOESM1_ESM.xlsx]

## Sheet: Table S1
SEA of hydrogen bonds formed SOD1 mutants
*Each SOD1 amino acid residue's atom is presented in a form <three-letter residue name>_<position in the primary structure>@<PDB atom name> A hydrogen bond have the following format: <hydrogen donor>|<hydrogen>|<hydrogen acceptor>
**Each cell of the table stores occurrence of the corresponding hydrogen bond in the conformations of the corresponding SOD1 mutant
Hydrogen bond*	WT	A4V	C6G	V7E	L8Q	G10V	G12R	F20C	G37R	L38V	G41S	G41D	H43R	H46R	H48Q	D76V	L84F	L84V	G85R	N86K	A89V	D90A	G93R	E100G	D101N	S105L	L106V	I112T	I112M	G114A	D124V	D125H	G127R	N139H	L144S	V148I
THR_2@O|GLN_22@H|GLN_22@N	1.0**	1.0	1.0	1.0	1.0	1.0	1.0	1.0	1.0	1.0	1.0	1.0	1.0	1.0	1.0	1.0	1.0	1.0	1.0	1.0	1.0	1.0	1.0	1.0	1.0	1.0	0.9636	1.0	1.0	1.0	1.0	1.0	1.0	1.0	1.0	1.0
LYS_3@O|ALA_152@H|ALA_152@N	0.1455	0.2909	0.1636	0.2182	0.1636	0.1273	0.1636	0.1818	0.1818	0.1636	0.1818	0.2	0.2	0.1636	0.1455	0.1818	0.2	0.1818	0.1455	0.1455	0.1455	0.1455	0.2	0.1818	0.1818	0.1636	0.1455	0.1636	0.1636	0.1273	0.1636	0.1273	0.2182	0.1818	0.1818	0.1091
VAL_4@O|PHE_20@H|PHE_20@N	0.0	0.9818	0.0	0.0	0.0	0.0	0.0	0.0	0.0	0.0	0.0	0.0	0.0	0.0	0.0	0.0	0.0	0.0	0.0	0.0	0.0	0.0	0.0	0.0	0.0	0.0	0.0	0.0	0.0	0.0	0.0	0.0	0.0	0.0	0.0	0.0
ALA_4@O|CYS_20@H|CYS_20@N	0.0	0.0	0.0	0.0	0.0	0.0	0.0	0.9818	0.0	0.0	0.0	0.0	0.0	0.0	0.0	0.0	0.0	0.0	0.0	0.0	0.0	0.0	0.0	0.0	0.0	0.0	0.0	0.0	0.0	0.0	0.0	0.0	0.0	0.0	0.0	0.0
ALA_4@O|PHE_20@H|PHE_20@N	1.0	0.0	1.0	1.0	1.0	1.0	1.0	0.0	1.0	1.0	1.0	1.0	1.0	1.0	1.0	1.0	1.0	1.0	1.0	1.0	1.0	1.0	1.0	1.0	1.0	1.0	1.0	1.0	1.0	1.0	1.0	1.0	1.0	1.0	1.0	1.0
VAL_5@O|GLY_150@H|GLY_150@N	0.9455	0.8909	0.9091	0.8545	0.9636	0.9455	0.9273	0.9455	0.9091	0.9455	0.9273	0.9455	0.9273	0.9455	0.8909	0.9273	0.8909	0.9273	0.9273	0.9455	0.9455	0.9273	0.9091	0.9636	0.9273	0.9455	0.9455	0.9455	0.9273	0.8909	0.9273	0.9455	0.9273	0.9455	0.9273	0.9273
GLY_6@O|ILE_18@H|ILE_18@N	0.0	0.0	0.8	0.0	0.0	0.0	0.0	0.0	0.0	0.0	0.0	0.0	0.0	0.0	0.0	0.0	0.0	0.0	0.0	0.0	0.0	0.0	0.0	0.0	0.0	0.0	0.0	0.0	0.0	0.0	0.0	0.0	0.0	0.0	0.0	0.0
CYS_6@O|ILE_18@H|ILE_18@N	0.8	0.8364	0.0	0.6727	0.8909	0.7818	0.8	0.7818	0.2909	0.8182	0.3091	0.7818	0.8182	0.2545	0.8182	0.7818	0.7636	0.8182	0.2909	0.2727	0.2727	0.2	0.8182	0.8364	0.8	0.8545	0.7818	0.8182	0.7273	0.8	0.2364	0.2727	0.8364	0.2364	0.2182	0.7636
GLU_7@OE1|ASN_206@HD22|ASN_206@ND2	0.0	0.0	0.0	0.1273	0.0	0.0	0.0	0.0	0.0	0.0	0.0	0.0	0.0	0.0	0.0	0.0	0.0	0.0	0.0	0.0	0.0	0.0	0.0	0.0	0.0	0.0	0.0	0.0	0.0	0.0	0.0	0.0	0.0	0.0	0.0	0.0
VAL_7@O|LYS_9@HZ3|LYS_9@NZ	0.0	0.0	0.0	0.0	0.0	0.0	0.0	0.0	0.0	0.0	0.0	0.0	0.0	0.0	0.0	0.0	0.0	0.0	0.0	0.0	0.0	0.0	0.0	0.0727	0.0	0.0	0.0	0.0	0.0	0.0	0.0	0.0	0.0	0.0	0.0	0.0
GLU_7@OE2|LYS_9@HZ1|LYS_9@NZ	0.0	0.0	0.0	0.9636	0.0	0.0	0.0	0.0	0.0	0.0	0.0	0.0	0.0	0.0	0.0	0.0	0.0	0.0	0.0	0.0	0.0	0.0	0.0	0.0	0.0	0.0	0.0	0.0	0.0	0.0	0.0	0.0	0.0	0.0	0.0	0.0
LEU_8@O|GLY_16@H|GLY_16@N	0.0727	0.0727	0.1273	0.1091	0.0	0.0364	0.5091	0.1091	0.3091	0.1273	0.1636	0.0545	0.0545	0.1818	0.0545	0.0727	0.1091	0.1636	0.1455	0.1818	0.1636	0.2	0.1455	0.2727	0.0909	0.0909	0.0727	0.0909	0.0545	0.0909	0.1273	0.1636	0.0545	0.1273	0.1818	0.2727
LEU_8@O|GLN_15@HE22|GLN_15@NE2	0.0	0.0	0.0	0.0	0.0	0.0	0.0	0.0	1.0	0.0	0.0	0.0	0.0	0.0	0.0	0.0	0.0	0.0	0.0	0.0	0.0	0.0	0.0	0.0	0.0	0.0	0.0	0.0	0.0	0.0	0.0	0.0	0.0	0.0	0.0	0.0
GLN_8@O|GLY_16@H|GLY_16@N	0.0	0.0	0.0	0.0	0.0727	0.0	0.0	0.0	0.0	0.0	0.0	0.0	0.0	0.0	0.0	0.0	0.0	0.0	0.0	0.0	0.0	0.0	0.0	0.0	0.0	0.0	0.0	0.0	0.0	0.0	0.0	0.0	0.0	0.0	0.0	0.0
LYS_9@O|CYS_146@H|CYS_146@N	0.9455	1.0	0.9273	1.0	0.9636	0.8182	0.9091	0.9636	0.8727	0.9818	0.8909	0.9636	0.9636	0.9455	0.9636	0.9273	0.9636	0.9455	0.9273	0.9091	1.0	0.9636	0.9818	0.9273	0.9818	0.9818	0.9818	0.9818	0.9455	0.9636	0.9636	0.9455	0.9818	0.9636	0.9455	0.9636
VAL_10@O|GLY_12@H|GLY_12@N	0.0	0.0	0.0	0.0	0.0	0.0727	0.0	0.0	0.0	0.0	0.0	0.0	0.0	0.0	0.0	0.0	0.0	0.0	0.0	0.0	0.0	0.0	0.0	0.0	0.0	0.0	0.0	0.0	0.0	0.0	0.0	0.0	0.0	0.0	0.0	0.0
GLY_10@O|GLY_12@H|GLY_12@N	0.2182	0.3273	0.1818	0.3636	0.2727	0.0	0.0	0.2364	0.0	0.3273	0.3818	0.1818	0.2364	0.3273	0.3091	0.3455	0.3091	0.3636	0.3273	0.2545	0.5636	0.2364	0.5273	0.3636	0.3455	0.3273	0.3455	0.1818	0.1818	0.1273	0.2727	0.2727	0.2909	0.3091	0.2545	0.2182
GLY_10@O|LYS_162@HZ3|LYS_162@NZ	0.0364	0.0182	0.0364	0.0	0.0182	0.0	0.0182	0.0182	0.0	0.0364	0.0	0.0364	0.0364	0.0545	0.0364	0.0182	0.0364	0.0182	0.0182	0.0182	0.0182	0.0364	0.0182	0.0	0.0182	0.0364	0.0364	0.0182	0.0364	0.0364	0.0545	0.0545	0.0182	0.0545	0.0364	0.0182
GLY_10@O|LYS_162@HZ1|LYS_162@NZ	0.0	0.0	0.0	0.0	0.0	0.0	0.0	0.0	0.0182	0.0	0.0	0.0	0.0	0.0	0.0	0.0	0.0	0.0	0.0	0.0	0.0	0.0	0.0	0.0	0.0	0.0	0.0	0.0	0.0	0.0	0.0	0.0	0.0	0.0	0.0	0.0
GLY_10@O|ARG_12@H|ARG_12@N	0.0	0.0	0.0	0.0	0.0	0.0	0.0182	0.0	0.0	0.0	0.0	0.0	0.0	0.0	0.0	0.0	0.0	0.0	0.0	0.0	0.0	0.0	0.0	0.0	0.0	0.0	0.0	0.0	0.0	0.0	0.0	0.0	0.0	0.0	0.0	0.0
VAL_10@O|LYS_162@HZ3|LYS_162@NZ	0.0	0.0	0.0	0.0	0.0	0.0545	0.0	0.0	0.0	0.0	0.0	0.0	0.0	0.0	0.0	0.0	0.0	0.0	0.0	0.0	0.0	0.0	0.0	0.0	0.0	0.0	0.0	0.0	0.0	0.0	0.0	0.0	0.0	0.0	0.0	0.0
ASP_11@OD1|LYS_162@HZ1|LYS_162@NZ	0.0	0.0727	0.0	0.0	0.0	0.0	0.0	0.0	0.0182	0.0	0.0727	0.0	0.0	0.0	0.0	0.0	0.0	0.0	0.0727	0.0727	0.0	0.0182	0.0	0.0727	0.0727	0.0	0.0	0.0	0.0	0.0	0.0	0.0	0.0	0.0	0.0	0.0
ASP_11@OD2|ASP_11@H|ASP_11@N	0.0	0.0182	0.0	0.0545	0.0364	0.1455	0.2727	0.0	0.0	0.0	0.0	0.0	0.0	0.0	0.0	0.0	0.0	0.0	0.0	0.0	0.0	0.0	0.0	0.0182	0.0	0.0	0.0	0.0	0.0	0.0	0.0	0.0	0.0	0.0	0.0	0.0182
ASP_11@O|ARG_12@HE|ARG_12@NE	0.0	0.0	0.0	0.0	0.0	0.0	1.0	0.0	0.0	0.0	0.0	0.0	0.0	0.0	0.0	0.0	0.0	0.0	0.0	0.0	0.0	0.0	0.0	0.0	0.0	0.0	0.0	0.0	0.0	0.0	0.0	0.0	0.0	0.0	0.0	0.0
ASP_11@OD1|GLN_168@HE21|GLN_168@NE2	0.0182	0.0182	0.0182	0.0	0.0	0.0364	0.0182	0.0182	0.0	0.0182	0.0	0.0182	0.0182	0.0	0.0	0.0	0.0364	0.0182	0.0182	0.0182	0.0	0.0182	0.0	0.0	0.0182	0.0182	0.0	0.0182	0.0182	0.0182	0.0182	0.0364	0.0	0.0182	0.0182	0.0182
ASP_11@OD1|LYS_162@HZ2|LYS_162@NZ	0.0	0.0	0.0	0.0	0.0182	0.0364	0.0	0.0	0.0364	0.0	0.0	0.0	0.0	0.0182	0.0182	0.0182	0.0	0.0	0.0	0.0	0.0364	0.0182	0.0182	0.0	0.0	0.0182	0.0182	0.0	0.0	0.0	0.0	0.0	0.0182	0.0	0.0182	0.0
ASP_11@OD2|LYS_162@HZ3|LYS_162@NZ	0.0	0.0	0.0	0.0	0.0	0.0	0.0	0.0	0.0	0.0	0.0	0.0	0.0	0.0	0.0	0.0182	0.0	0.0	0.0	0.0	0.0182	0.0182	0.0	0.0	0.0	0.0	0.0	0.0	0.0	0.0	0.0	0.0	0.0	0.0	0.0	0.0
ASP_11@OD2|LYS_162@HZ2|LYS_162@NZ	0.0545	0.0	0.0545	0.0	0.0	0.0727	0.0364	0.0545	0.0182	0.0364	0.0182	0.0727	0.0545	0.0364	0.0364	0.0182	0.0727	0.0364	0.0	0.0	0.0	0.0182	0.0	0.0182	0.0	0.0545	0.0182	0.0364	0.0545	0.0545	0.0364	0.0545	0.0364	0.0545	0.0364	0.0545
ASP_11@OD1|LYS_162@HZ3|LYS_162@NZ	0.0364	0.0	0.0364	0.0	0.0545	0.0545	0.0182	0.0364	0.0	0.0182	0.0	0.0545	0.0364	0.0364	0.0364	0.0364	0.0364	0.0364	0.0	0.0	0.0182	0.0	0.0182	0.0	0.0	0.0364	0.0364	0.0364	0.0545	0.0364	0.0545	0.0364	0.0364	0.0364	0.0545	0.0364
ASP_11@OD2|CYS_57@H|CYS_57@N	0.0	0.0	0.0	0.0	0.0	0.0	0.0	0.0	0.0545	0.0	0.0	0.0	0.0	0.0	0.0	0.0	0.0	0.0	0.0	0.0	0.0	0.0	0.0	0.0	0.0	0.0	0.0	0.0	0.0	0.0	0.0	0.0	0.0	0.0	0.0	0.0
ASP_11@O|ARG_12@HH21|ARG_12@NH2	0.0	0.0	0.0	0.0	0.0	0.0	1.0	0.0	0.0	0.0	0.0	0.0	0.0	0.0	0.0	0.0	0.0	0.0	0.0	0.0	0.0	0.0	0.0	0.0	0.0	0.0	0.0	0.0	0.0	0.0	0.0	0.0	0.0	0.0	0.0	0.0
ARG_12@O|VAL_14@H|VAL_14@N	0.0	0.0	0.0	0.0	0.0	0.0	0.0364	0.0	0.0	0.0	0.0	0.0	0.0	0.0	0.0	0.0	0.0	0.0	0.0	0.0	0.0	0.0	0.0	0.0	0.0	0.0	0.0	0.0	0.0	0.0	0.0	0.0	0.0	0.0	0.0	0.0
GLY_12@O|VAL_14@H|VAL_14@N	0.0	0.0	0.0	0.0	0.0	0.0	0.0	0.0	0.0909	0.0	0.0	0.0	0.0	0.0	0.0	0.0	0.0	0.0	0.0	0.0	0.0	0.0	0.0	0.0	0.0	0.0	0.0	0.0	0.0	0.0	0.0	0.0	0.0	0.0	0.0	0.0
PRO_13@O|GLN_15@HE22|GLN_15@NE2	0.9091	0.8182	0.8909	0.6182	0.5455	0.8364	0.9636	0.9091	0.0	0.8909	0.8364	0.9091	0.8909	0.8545	0.8727	0.9091	0.8909	0.8545	0.8545	0.8545	0.8545	0.8727	0.8909	0.9818	0.8545	0.9091	0.9091	0.9091	0.9091	0.9091	0.8727	0.9091	0.9273	0.8727	0.9273	0.8909
VAL_14@O|GLY_10@H|GLY_10@N	0.0545	0.0545	0.0545	0.0	0.0727	0.0	0.0364	0.0182	0.1273	0.0364	0.0727	0.0545	0.0545	0.0364	0.0727	0.0545	0.0364	0.0545	0.0727	0.1091	0.0364	0.0909	0.0545	0.0727	0.0727	0.0545	0.0364	0.0545	0.0364	0.0545	0.0727	0.0545	0.0364	0.0545	0.0909	0.0364
GLN_15@OE1|LYS_9@HZ1|LYS_9@NZ	0.0	0.0	0.0	0.0	0.4364	0.0	0.0182	0.0	0.0	0.0	0.0	0.0	0.0	0.0	0.0	0.0	0.0	0.0	0.0	0.0	0.0	0.0	0.0	0.0	0.0	0.0	0.0	0.0	0.0	0.0	0.0	0.0	0.0	0.0	0.0	0.0
GLN_15@O|LYS_36@H|LYS_36@N	0.9091	0.9091	0.9091	0.9273	0.8909	0.9091	0.9091	0.9091	0.8727	0.9091	0.9091	0.9091	0.9091	0.9091	0.8909	0.9091	0.9091	0.8909	0.9091	0.8909	0.9091	0.9091	0.9091	0.9091	0.9091	0.9091	0.9091	0.9091	0.9091	0.9091	0.9091	0.9091	0.9091	0.9091	0.9091	0.9273
GLN_15@OE1|LYS_9@HZ3|LYS_9@NZ	0.0	0.0	0.0	0.4727	0.0	0.0	0.0	0.0	0.0	0.0	0.0	0.0	0.0	0.0	0.0	0.0	0.0	0.0	0.0	0.0	0.0	0.0	0.0	0.0	0.0	0.0	0.0	0.0	0.0	0.0	0.0	0.0	0.0	0.0	0.0	0.0
GLY_16@O|LEU_8@H|LEU_8@N	1.0	1.0	1.0	1.0	0.0	1.0	1.0	1.0	0.8364	1.0	0.9818	1.0	1.0	0.9818	1.0	1.0	1.0	1.0	0.9636	0.9818	0.9818	0.9455	1.0	0.9818	1.0	1.0	1.0	1.0	1.0	1.0	0.9636	0.9818	1.0	1.0	0.9636	0.9455
GLY_16@O|GLN_8@H|GLN_8@N	0.0	0.0	0.0	0.0	1.0	0.0	0.0	0.0	0.0	0.0	0.0	0.0	0.0	0.0	0.0	0.0	0.0	0.0	0.0	0.0	0.0	0.0	0.0	0.0	0.0	0.0	0.0	0.0	0.0	0.0	0.0	0.0	0.0	0.0	0.0	0.0
ILE_17@O|SER_34@H|SER_34@N	0.7636	0.5455	0.7273	0.4727	0.7818	0.7818	0.6909	0.7818	0.8	0.8182	0.6182	0.8	0.7818	0.5636	0.7091	0.6545	0.7273	0.5818	0.5455	0.6545	0.7091	0.4364	0.7091	0.6545	0.7636	0.7818	0.6909	0.7455	0.8	0.7636	0.4909	0.5818	0.7273	0.6	0.6727	0.7455
ILE_18@O|CYS_6@H|CYS_6@N	0.8182	0.8727	0.0	0.7091	0.8364	0.8364	0.7818	0.9273	0.8545	0.8727	0.8545	0.8727	0.8182	0.8182	0.8364	0.8545	0.8	0.8545	0.8	0.8	0.8	0.9091	0.8545	0.8545	0.8727	0.8182	0.8364	0.8364	0.8545	0.8545	0.8364	0.8364	0.7818	0.8545	0.8727	0.9273
ILE_18@O|GLY_6@H|GLY_6@N	0.0	0.0	0.9091	0.0	0.0	0.0	0.0	0.0	0.0	0.0	0.0	0.0	0.0	0.0	0.0	0.0	0.0	0.0	0.0	0.0	0.0	0.0	0.0	0.0	0.0	0.0	0.0	0.0	0.0	0.0	0.0	0.0	0.0	0.0	0.0	0.0
ASN_19@O|TRP_32@H|TRP_32@N	0.0182	0.3818	0.0182	0.0182	0.0182	0.0182	0.0182	0.0545	0.0364	0.0182	0.0364	0.0182	0.0182	0.0182	0.0182	0.0182	0.0364	0.0182	0.0364	0.0182	0.0364	0.0182	0.0182	0.0545	0.0182	0.0182	0.0182	0.0364	0.0182	0.0182	0.0182	0.0182	0.0182	0.0364	0.0182	0.0182
CYS_20@O|ALA_4@H|ALA_4@N	0.0	0.0	0.0	0.0	0.0	0.0	0.0	1.0	0.0	0.0	0.0	0.0	0.0	0.0	0.0	0.0	0.0	0.0	0.0	0.0	0.0	0.0	0.0	0.0	0.0	0.0	0.0	0.0	0.0	0.0	0.0	0.0	0.0	0.0	0.0	0.0
PHE_20@O|VAL_4@H|VAL_4@N	0.0	1.0	0.0	0.0	0.0	0.0	0.0	0.0	0.0	0.0	0.0	0.0	0.0	0.0	0.0	0.0	0.0	0.0	0.0	0.0	0.0	0.0	0.0	0.0	0.0	0.0	0.0	0.0	0.0	0.0	0.0	0.0	0.0	0.0	0.0	0.0
PHE_20@O|ALA_4@H|ALA_4@N	1.0	0.0	1.0	1.0	1.0	1.0	1.0	0.0	1.0	1.0	1.0	1.0	1.0	1.0	1.0	1.0	1.0	1.0	1.0	1.0	1.0	1.0	1.0	1.0	1.0	1.0	1.0	1.0	1.0	1.0	1.0	1.0	1.0	1.0	1.0	1.0
GLU_21@OE1|LYS_30@HZ1|LYS_30@NZ	0.1636	0.1273	0.2	0.0182	0.2	0.1818	0.2	0.1273	0.0182	0.1818	0.1636	0.1818	0.1818	0.1818	0.2	0.2	0.1818	0.1455	0.2182	0.1818	0.1818	0.1455	0.1455	0.0	0.1818	0.2	0.1455	0.2	0.2	0.1818	0.1818	0.1818	0.2	0.1818	0.1818	0.1818
GLU_21@OE2|LYS_30@HZ1|LYS_30@NZ	0.3455	0.0727	0.4545	0.0545	0.4727	0.3818	0.3818	0.4	0.0182	0.4364	0.3273	0.3455	0.4182	0.3091	0.4364	0.2	0.4182	0.3818	0.3636	0.3273	0.3636	0.6	0.4	0.0	0.7636	0.4545	0.2727	0.3091	0.4909	0.3273	0.4182	0.5091	0.2545	0.3636	0.3455	0.2909
GLU_21@OE1|LYS_30@HZ3|LYS_30@NZ	0.0	0.0182	0.0	0.0	0.0	0.0	0.0	0.0	0.0	0.0	0.0	0.0	0.0	0.0	0.0	0.0	0.0	0.0	0.0	0.0	0.0	0.0	0.0	0.0	0.0	0.0	0.0	0.0	0.0	0.0	0.0	0.0	0.0	0.0	0.0	0.0
GLU_21@OE1|LYS_30@HZ2|LYS_30@NZ	0.0182	0.0	0.0	0.0	0.0	0.0	0.0	0.0182	0.0	0.0182	0.0364	0.0	0.0	0.0	0.0	0.0	0.0182	0.0	0.0	0.0	0.0	0.0	0.0182	0.0	0.0	0.0	0.0182	0.0	0.0	0.0182	0.0	0.0	0.0	0.0	0.0	0.0364
GLU_21@OE2|LYS_30@HZ3|LYS_30@NZ	0.0364	0.0	0.0182	0.0	0.0364	0.0364	0.0364	0.0	0.0	0.0182	0.0182	0.0	0.0182	0.0182	0.0364	0.0182	0.0	0.0182	0.0	0.0727	0.0	0.0182	0.0182	0.0	0.0364	0.0545	0.0	0.0182	0.0	0.0182	0.0	0.0364	0.0364	0.0364	0.0182	0.0182
GLU_21@OE2|LYS_30@HZ2|LYS_30@NZ	0.0	0.0	0.0	0.0	0.0	0.0	0.0	0.0	0.0	0.0	0.0	0.0	0.0	0.0	0.0	0.0	0.0	0.0	0.0	0.0	0.0	0.0	0.0	0.2	0.0	0.0	0.0	0.0	0.0	0.0	0.0	0.0	0.0	0.0	0.0	0.0
GLU_21@O|LYS_30@H|LYS_30@N	1.0	1.0	0.9818	0.9818	0.9818	1.0	0.9818	1.0	0.9818	0.9818	0.9818	0.9818	0.9818	0.9818	0.9636	0.9818	0.9636	0.8909	0.8909	1.0	1.0	1.0	0.9636	0.9273	0.9636	1.0	1.0	0.9818	1.0	0.9818	0.9818	1.0	0.9818	1.0	0.9818	1.0
GLN_22@OE1|LEU_106@H|LEU_106@N	0.9273	0.9273	0.9273	0.9273	0.9273	0.9273	0.9273	0.8909	0.9273	0.9273	0.9273	0.9273	0.9273	0.9273	0.9273	0.9273	0.9455	0.8545	0.8909	0.9273	0.8909	0.9091	0.9273	0.9273	0.8909	1.0	0.0	0.9273	0.9273	0.9091	0.8909	0.9273	0.9273	0.9091	0.9273	0.9273
GLN_22@OE1|SER_107@HG|SER_107@OG	0.0727	0.0727	0.0727	0.0727	0.0727	0.0545	0.0727	0.1091	0.0727	0.0727	0.0727	0.0727	0.0727	0.0727	0.0727	0.0727	0.0364	0.0727	0.0909	0.0727	0.0909	0.0909	0.0727	0.0727	0.0727	0.0	0.0727	0.0545	0.0727	0.0545	0.1091	0.0727	0.0727	0.0909	0.0727	0.0727
GLN_22@OE1|VAL_106@H|VAL_106@N	0.0	0.0	0.0	0.0	0.0	0.0	0.0	0.0	0.0	0.0	0.0	0.0	0.0	0.0	0.0	0.0	0.0	0.0	0.0	0.0	0.0	0.0	0.0	0.0	0.0	0.0	0.8182	0.0	0.0	0.0	0.0	0.0	0.0	0.0	0.0	0.0
GLU_24@OE2|LYS_23@HZ1|LYS_23@NZ	0.0	0.0545	0.0	0.0	0.0	0.0	0.0	0.0	0.2	0.0	0.0	0.0	0.0	0.0	0.0	0.0182	0.0182	0.0182	0.1091	0.0	0.0182	0.0	0.0	0.1636	0.1091	0.0364	0.0	0.0	0.0	0.0182	0.0	0.0	0.0182	0.0182	0.0	0.0
GLU_24@O|GLY_27@H|GLY_27@N	1.0	1.0	1.0	1.0	1.0	1.0	1.0	1.0	1.0	1.0	1.0	1.0	1.0	1.0	1.0	1.0	1.0	1.0	1.0	1.0	1.0	1.0	1.0	1.0	1.0	1.0	1.0	1.0	1.0	1.0	1.0	1.0	1.0	1.0	1.0	1.0
GLU_24@OE1|LYS_23@HZ1|LYS_23@NZ	0.0	0.0	0.0	0.1818	0.0	0.0	0.0	0.0	0.0	0.0	0.0	0.0	0.0	0.0	0.0	0.0	0.0182	0.0182	0.0	0.0	0.0	0.0	0.0	0.0	0.0	0.0	0.0	0.0	0.0	0.0	0.0	0.0	0.0	0.0	0.0	0.0
GLU_24@OE2|LYS_23@HZ3|LYS_23@NZ	0.9818	0.8545	1.0	0.1636	0.9818	1.0	1.0	0.8364	0.8	0.9636	1.0	1.0	0.9818	0.9818	1.0	0.9818	0.9636	0.9636	0.8545	0.9636	0.9636	0.9636	0.9818	0.8	0.8909	0.9636	0.8727	0.9636	0.9636	0.9091	1.0	0.9636	0.9091	0.9636	0.9636	0.9091
GLU_24@OE1|LYS_23@HZ3|LYS_23@NZ	0.0182	0.1455	0.0	0.8182	0.0182	0.0	0.0	0.1636	0.1818	0.0364	0.0	0.0	0.0182	0.0182	0.0	0.0182	0.0	0.0182	0.0364	0.0364	0.0364	0.0364	0.0182	0.2	0.1091	0.0182	0.1273	0.0364	0.0364	0.0909	0.0	0.0364	0.0909	0.0364	0.0364	0.0909
SER_25@O|ASN_26@HD22|ASN_26@ND2	0.0364	0.0364	0.0182	0.0	0.0364	0.0182	0.0364	0.0182	0.0	0.0182	0.0	0.0182	0.0182	0.0364	0.0182	0.1091	0.0364	0.0364	0.0364	0.0182	0.0364	0.0364	0.0182	0.0	0.0182	0.0	0.0	0.0182	0.0364	0.0182	0.0	0.0182	0.0545	0.0182	0.0182	0.0182
SER_25@OG|SER_107@HG|SER_107@OG	0.0	0.0	0.0	0.0	0.0	0.0	0.0	0.0	0.0	0.0	0.0	0.0	0.0	0.0	0.0	0.0	0.0	0.0	0.0	0.0	0.0	0.0	0.0	0.0182	0.0	0.0	0.0	0.0	0.0	0.0	0.0	0.0	0.0	0.0	0.0	0.0
GLY_27@O|GLN_22@HE22|GLN_22@NE2	1.0	1.0	1.0	1.0	1.0	1.0	1.0	1.0	0.9818	1.0	1.0	1.0	1.0	1.0	1.0	1.0	1.0	1.0	1.0	1.0	1.0	1.0	1.0	0.9818	0.9818	1.0	1.0	0.9818	1.0	1.0	1.0	1.0	1.0	1.0	1.0	1.0
VAL_29@O|ASP_101@H|ASP_101@N	0.8909	0.7818	0.8727	0.8	0.8727	0.8545	0.8909	0.8182	0.8182	0.8727	0.8182	0.8182	0.8364	0.8545	0.8909	0.8545	0.6727	0.6364	0.6727	0.8727	0.8364	0.8545	0.8182	0.5273	0.0	0.8727	0.9091	0.8545	0.7818	0.8545	0.7818	0.8364	0.8364	0.8182	0.8364	0.8364
VAL_29@O|ASN_101@H|ASN_101@N	0.0	0.0	0.0	0.0	0.0	0.0	0.0	0.0	0.0	0.0	0.0	0.0	0.0	0.0	0.0	0.0	0.0	0.0	0.0	0.0	0.0	0.0	0.0	0.0	0.8182	0.0	0.0	0.0	0.0	0.0	0.0	0.0	0.0	0.0	0.0	0.0
LYS_30@O|GLU_21@H|GLU_21@N	0.9636	0.9636	0.9636	0.8727	0.9818	0.9636	0.9636	1.0	0.8545	0.9455	0.9636	0.9636	0.9636	0.9636	0.9818	0.9818	0.9818	1.0	0.9636	0.9636	0.9455	0.9455	0.9636	0.8545	0.9818	0.9636	0.9636	0.9636	0.9455	0.9455	0.9818	0.9636	0.9818	0.9818	0.9455	0.9636
VAL_31@O|ILE_99@H|ILE_99@N	0.9636	0.9636	0.9636	0.9636	0.9636	0.9636	0.9636	0.9636	0.9636	0.9636	0.9636	0.9636	0.9636	0.9636	0.9636	0.9636	0.9636	0.9455	0.9636	0.9636	0.9455	0.9636	0.9636	0.9636	0.9636	0.9636	0.9636	0.9636	0.9636	0.9636	0.9636	0.9636	0.9636	0.9636	0.9636	0.9636
TRP_32@O|ASN_19@HD22|ASN_19@ND2	0.3818	0.3636	0.3273	0.2545	0.4364	0.4	0.3091	0.2909	0.2909	0.3636	0.4364	0.4364	0.3636	0.2	0.2182	0.4	0.2364	0.2909	0.4182	0.2909	0.3818	0.2182	0.3818	0.3636	0.2182	0.4182	0.3455	0.3636	0.3818	0.4	0.1273	0.3455	0.2727	0.3636	0.3273	0.2545
TRP_32@O|ASN_19@H|ASN_19@N	0.9818	0.9818	0.9818	1.0	0.9818	0.9818	0.9818	0.9818	1.0	0.9636	1.0	0.9818	0.9818	1.0	0.9818	0.9818	0.9818	0.9636	0.9818	1.0	1.0	0.9818	0.9818	1.0	0.9818	0.9818	0.9636	0.9818	0.9818	0.9818	1.0	1.0	0.9818	1.0	1.0	1.0
GLY_33@O|VAL_97@H|VAL_97@N	1.0	1.0	1.0	1.0	1.0	1.0	1.0	1.0	0.9636	1.0	1.0	1.0	1.0	1.0	1.0	1.0	1.0	0.9818	1.0	1.0	0.8	1.0	1.0	0.9818	1.0	1.0	1.0	1.0	1.0	1.0	1.0	1.0	1.0	1.0	1.0	1.0
SER_34@O|ILE_17@H|ILE_17@N	0.8182	0.8	0.8182	0.7818	0.8364	0.8182	0.8	0.8182	0.8182	0.8182	0.7636	0.8182	0.8182	0.7818	0.8182	0.8364	0.8364	0.8364	0.7636	0.6727	0.8909	0.7636	0.8182	0.8182	0.8182	0.8182	0.8364	0.8182	0.8182	0.8182	0.7273	0.7091	0.8364	0.7636	0.8	0.8182
ILE_35@O|ALA_95@H|ALA_95@N	1.0	0.9091	0.9818	0.9636	1.0	1.0	1.0	1.0	0.9818	1.0	1.0	1.0	1.0	1.0	1.0	1.0	1.0	1.0	1.0	1.0	1.0	1.0	1.0	0.9636	1.0	1.0	1.0	1.0	1.0	1.0	1.0	1.0	1.0	1.0	1.0	1.0
LYS_36@O|GLN_15@H|GLN_15@N	0.0	0.0364	0.0	0.0	0.0	0.0182	0.0364	0.0	0.0	0.0	0.0	0.0182	0.0	0.0	0.0182	0.0	0.0364	0.0545	0.0	0.0364	0.0	0.0545	0.0545	0.0182	0.0	0.0	0.0	0.0	0.0	0.0	0.0545	0.0182	0.0	0.0545	0.0	0.0
LEU_38@O|ARG_93@HH11|ARG_93@NH1	0.0	0.0	0.0	0.0	0.0	0.0	0.0	0.0	0.0	0.0	0.0	0.0	0.0	0.0	0.0	0.0	0.0	0.0	0.0	0.0	0.0	0.0	0.9818	0.0	0.0	0.0	0.0	0.0	0.0	0.0	0.0	0.0	0.0	0.0	0.0	0.0
THR_39@O|HIE_43@HE2|HIE_43@NE2	0.9091	0.5636	0.8545	1.0	0.8909	0.9273	0.7818	0.8727	0.4182	0.9091	0.6182	0.0545	0.0	0.8909	0.9455	0.8909	0.2	0.4727	0.6	0.2909	1.0	1.0	1.0	0.6	0.5818	0.9091	0.8909	0.8909	0.8545	0.8909	0.0909	0.2727	0.9091	0.2182	1.0	0.9455
THR_39@O|ARG_43@HH21|ARG_43@NH2	0.0	0.0	0.0	0.0	0.0	0.0	0.0	0.0	0.0	0.0	0.0	0.0	0.9273	0.0	0.0	0.0	0.0	0.0	0.0	0.0	0.0	0.0	0.0	0.0	0.0	0.0	0.0	0.0	0.0	0.0	0.0	0.0	0.0	0.0	0.0	0.0
THR_39@O|ARG_43@HE|ARG_43@NE	0.0	0.0	0.0	0.0	0.0	0.0	0.0	0.0	0.0	0.0	0.0	0.0	0.1091	0.0	0.0	0.0	0.0	0.0	0.0	0.0	0.0	0.0	0.0	0.0	0.0	0.0	0.0	0.0	0.0	0.0	0.0	0.0	0.0	0.0	0.0	0.0
GLU_40@O|HIE_43@HE2|HIE_43@NE2	0.0	0.0	0.0364	0.0	0.0182	0.0	0.0545	0.0182	0.2	0.0	0.1273	0.7273	0.0	0.0727	0.0	0.0364	0.1455	0.0909	0.0545	0.2182	0.0	0.0	0.0	0.0364	0.1091	0.0	0.0	0.0	0.0364	0.0	0.8182	0.2909	0.0	0.2182	0.0	0.0
GLU_40@OE1|ARG_93@HH22|ARG_93@NH2	0.0	0.0	0.0	0.0	0.0	0.0	0.0	0.0	0.0	0.0	0.0	0.0	0.0	0.0	0.0	0.0	0.0	0.0	0.0	0.0	0.0	0.0	0.8	0.0	0.0	0.0	0.0	0.0	0.0	0.0	0.0	0.0	0.0	0.0	0.0	0.0
GLU_40@OE2|LYS_91@HZ2|LYS_91@NZ	0.1455	0.0	0.1636	0.0	0.1455	0.1455	0.1818	0.1636	0.0	0.2	0.0	0.0	0.0	0.1636	0.1455	0.0	0.0	0.0	0.0	0.0	0.0	0.0	0.0	0.1273	0.0	0.1636	0.1455	0.1636	0.1636	0.1636	0.0	0.0	0.1455	0.0	0.1636	0.1273
GLU_40@O|ARG_43@HH21|ARG_43@NH2	0.0	0.0	0.0	0.0	0.0	0.0	0.0	0.0	0.0	0.0	0.0	0.0	0.0182	0.0	0.0	0.0	0.0	0.0	0.0	0.0	0.0	0.0	0.0	0.0	0.0	0.0	0.0	0.0	0.0	0.0	0.0	0.0	0.0	0.0	0.0	0.0
GLU_40@OE1|LYS_91@HZ3|LYS_91@NZ	0.0	0.2	0.0	1.0	0.0	0.0	0.0	0.0	0.2	0.0	0.0	0.0	0.1273	0.0	0.0	0.2	0.0	0.0	0.2	0.0	0.0	0.2	0.0	0.0	0.2	0.0	0.0	0.0	0.0	0.0	0.0	0.0	0.0	0.0	0.0	0.0
GLU_40@OE2|LYS_91@H|LYS_91@N	0.0	0.0	0.0	0.0	0.0	0.0	0.0	0.0	0.0	0.0	0.0	0.0	0.0	0.0	0.0	0.0	0.0	0.0	0.0	0.0	0.0	0.8	0.0	0.0	0.0	0.0	0.0	0.0	0.0	0.0	0.0	0.0	0.0	0.0	0.0	0.0
GLU_40@OE1|LYS_91@HZ2|LYS_91@NZ	0.0545	0.0	0.0364	0.0	0.0545	0.0545	0.0182	0.0364	0.0	0.0	0.0	0.0	0.0	0.0364	0.0545	0.0	0.0	0.0	0.0	0.0	0.0	0.0	0.0	0.0727	0.0	0.0364	0.0545	0.0364	0.0364	0.0364	0.0	0.0	0.0545	0.0	0.0364	0.0727
GLU_40@OE1|GLU_40@H|GLU_40@N	0.0	0.0	0.0	0.0	0.0	0.0	0.0	0.0	0.0	0.0	1.0	0.9818	0.0	0.0	0.0	0.0	0.0	0.0	0.0	0.0	1.0	0.0	1.0	0.0	0.0	0.0	0.0	0.0	0.0	0.0	0.0	0.0	0.0	0.0	0.0	0.0
GLU_40@OE1|ARG_93@HH12|ARG_93@NH1	0.0	0.0	0.0	0.0	0.0	0.0	0.0	0.0	0.0	0.0	0.0	0.0	0.0	0.0	0.0	0.0	0.0	0.0	0.0	0.0	0.0	0.0	1.0	0.0	0.0	0.0	0.0	0.0	0.0	0.0	0.0	0.0	0.0	0.0	0.0	0.0
GLU_40@O|ARG_43@HH12|ARG_43@NH1	0.0	0.0	0.0	0.0	0.0	0.0	0.0	0.0	0.0	0.0	0.0	0.0	0.0182	0.0	0.0	0.0	0.0	0.0	0.0	0.0	0.0	0.0	0.0	0.0	0.0	0.0	0.0	0.0	0.0	0.0	0.0	0.0	0.0	0.0	0.0	0.0
GLU_40@O|ARG_43@HH22|ARG_43@NH2	0.0	0.0	0.0	0.0	0.0	0.0	0.0	0.0	0.0	0.0	0.0	0.0	0.0545	0.0	0.0	0.0	0.0	0.0	0.0	0.0	0.0	0.0	0.0	0.0	0.0	0.0	0.0	0.0	0.0	0.0	0.0	0.0	0.0	0.0	0.0	0.0
GLU_40@OE2|ARG_93@HH22|ARG_93@NH2	0.0	0.0	0.0	0.0	0.0	0.0	0.0	0.0	0.0	0.0	0.0	0.0	0.0	0.0	0.0	0.0	0.0	0.0	0.0	0.0	0.0	0.0	0.3636	0.0	0.0	0.0	0.0	0.0	0.0	0.0	0.0	0.0	0.0	0.0	0.0	0.0
SER_41@O|ALA_89@H|ALA_89@N	0.0	0.0	0.0	0.0	0.0	0.0	0.0	0.0	0.0	0.0	1.0	0.0	0.0	0.0	0.0	0.0	0.0	0.0	0.0	0.0	0.0	0.0	0.0	0.0	0.0	0.0	0.0	0.0	0.0	0.0	0.0	0.0	0.0	0.0	0.0	0.0
GLY_41@O|VAL_89@H|VAL_89@N	0.0	0.0	0.0	0.0	0.0	0.0	0.0	0.0	0.0	0.0	0.0	0.0	0.0	0.0	0.0	0.0	0.0	0.0	0.0	0.0	1.0	0.0	0.0	0.0	0.0	0.0	0.0	0.0	0.0	0.0	0.0	0.0	0.0	0.0	0.0	0.0
ASP_41@OD2|LEU_42@H|LEU_42@N	0.0	0.0	0.0	0.0	0.0	0.0	0.0	0.0	0.0	0.0	0.0	1.0	0.0	0.0	0.0	0.0	0.0	0.0	0.0	0.0	0.0	0.0	0.0	0.0	0.0	0.0	0.0	0.0	0.0	0.0	0.0	0.0	0.0	0.0	0.0	0.0
SER_41@OG|LEU_42@H|LEU_42@N	0.0	0.0	0.0	0.0	0.0	0.0	0.0	0.0	0.0	0.0	0.8182	0.0	0.0	0.0	0.0	0.0	0.0	0.0	0.0	0.0	0.0	0.0	0.0	0.0	0.0	0.0	0.0	0.0	0.0	0.0	0.0	0.0	0.0	0.0	0.0	0.0
ASP_41@O|ALA_89@H|ALA_89@N	0.0	0.0	0.0	0.0	0.0	0.0	0.0	0.0	0.0	0.0	0.0	1.0	0.0	0.0	0.0	0.0	0.0	0.0	0.0	0.0	0.0	0.0	0.0	0.0	0.0	0.0	0.0	0.0	0.0	0.0	0.0	0.0	0.0	0.0	0.0	0.0
GLY_41@O|ALA_89@H|ALA_89@N	1.0	1.0	1.0	1.0	1.0	1.0	1.0	1.0	1.0	1.0	0.0	0.0	0.9273	1.0	1.0	1.0	1.0	1.0	1.0	1.0	0.0	1.0	1.0	1.0	1.0	1.0	1.0	1.0	1.0	1.0	1.0	1.0	1.0	1.0	1.0	1.0
LEU_42@O|ARG_43@HH11|ARG_43@NH1	0.0	0.0	0.0	0.0	0.0	0.0	0.0	0.0	0.0	0.0	0.0	0.0	0.8182	0.0	0.0	0.0	0.0	0.0	0.0	0.0	0.0	0.0	0.0	0.0	0.0	0.0	0.0	0.0	0.0	0.0	0.0	0.0	0.0	0.0	0.0	0.0
HIE_43@O|VAL_87@H|VAL_87@N	1.0	1.0	1.0	1.0	1.0	1.0	1.0	1.0	1.0	1.0	1.0	1.0	0.0	1.0	1.0	1.0	1.0	1.0	1.0	0.9818	1.0	1.0	1.0	1.0	1.0	1.0	1.0	1.0	1.0	1.0	1.0	1.0	1.0	1.0	1.0	1.0
ARG_43@O|VAL_87@H|VAL_87@N	0.0	0.0	0.0	0.0	0.0	0.0	0.0	0.0	0.0	0.0	0.0	0.0	1.0	0.0	0.0	0.0	0.0	0.0	0.0	0.0	0.0	0.0	0.0	0.0	0.0	0.0	0.0	0.0	0.0	0.0	0.0	0.0	0.0	0.0	0.0	0.0
GLY_44@O|HIE_120@H|HIE_120@N	0.2	0.1091	0.3091	0.2545	0.4545	0.2909	0.1636	0.2545	0.3455	0.1091	0.1273	0.4545	0.6364	1.0	0.6	0.4364	0.6909	0.5818	0.1455	0.4545	0.0727	0.2909	0.0545	0.1273	0.1091	0.1273	0.2909	0.3273	0.2545	0.2364	1.0	0.6727	0.2727	0.3818	0.0364	0.2364
HIE_46@ND1|HIE_63@HE2|HIE_63@NE2	0.1455	0.1273	0.2545	0.2182	0.2	0.1818	0.1636	0.1818	0.3818	0.1636	0.2	0.2545	0.1273	0.0	0.0727	0.0	0.2	0.2909	0.4	0.1818	0.0545	0.2	0.1455	0.2182	0.1636	0.1455	0.1636	0.1636	0.1636	0.1455	0.0	0.0	0.1636	0.2545	0.1455	0.2182
HIE_46@ND1|HIE_48@HE2|HIE_48@NE2	0.0727	0.1091	0.0727	0.1091	0.0909	0.1091	0.1273	0.0909	0.1273	0.0909	0.1455	0.0727	0.1273	0.0	0.0	0.0	0.0727	0.0727	0.0364	0.0545	0.0727	0.1091	0.1273	0.0727	0.1818	0.0909	0.1636	0.0909	0.0727	0.0727	0.0	0.0364	0.1455	0.0909	0.0545	0.1273
HIE_46@ND1|GLN_48@HE21|GLN_48@NE2	0.0	0.0	0.0	0.0	0.0	0.0	0.0	0.0	0.0	0.0	0.0	0.0	0.0	0.0	0.0545	0.0	0.0	0.0	0.0	0.0	0.0	0.0	0.0	0.0	0.0	0.0	0.0	0.0	0.0	0.0	0.0	0.0	0.0	0.0	0.0	0.0
ARG_46@O|VAL_118@H|VAL_118@N	0.0	0.0	0.0	0.0	0.0	0.0	0.0	0.0	0.0	0.0	0.0	0.0	0.0	1.0	0.0	0.0	0.0	0.0	0.0	0.0	0.0	0.0	0.0	0.0	0.0	0.0	0.0	0.0	0.0	0.0	0.0	0.0	0.0	0.0	0.0	0.0
HIE_46@ND1|HIE_120@HE2|HIE_120@NE2	0.0364	0.0182	0.0182	0.0364	0.0182	0.0182	0.0182	0.0182	0.0182	0.0364	0.0	0.0182	0.0182	0.0	0.0545	0.0182	0.0182	0.0182	0.0182	0.0364	0.0182	0.0182	0.0364	0.0364	0.0182	0.0364	0.0182	0.0182	0.0182	0.0364	0.0	0.0	0.0	0.0	0.0727	0.0182
HIE_46@O|VAL_118@H|VAL_118@N	0.9818	1.0	1.0	1.0	0.9818	0.9818	0.9818	0.9818	1.0	0.9818	1.0	0.9818	0.9818	0.0	1.0	1.0	0.9818	0.9818	1.0	1.0	1.0	1.0	1.0	1.0	1.0	0.9818	1.0	0.9818	1.0	1.0	1.0	1.0	1.0	1.0	1.0	1.0
VAL_47@O|PHE_64@H|PHE_64@N	0.8727	0.9091	0.9273	0.9273	0.9273	0.9273	0.9091	0.8727	0.9455	0.8727	0.9273	0.9455	0.9273	0.8909	0.8909	0.9636	0.8364	0.7818	0.8909	0.9091	0.8909	0.9091	0.8727	0.9273	0.7636	0.8364	0.8545	0.8545	0.9091	0.8727	0.9818	0.9818	0.8182	0.9455	0.8909	0.9091
HIE_48@ND1|ARG_143@HE|ARG_143@NE	0.0	0.0	0.0	0.0	0.0	0.0	0.0	0.0	0.0	0.0	0.0	0.0	0.0	0.0182	0.0	0.0	0.0	0.0	0.0	0.0	0.0	0.0	0.0	0.0	0.0	0.0	0.0	0.0	0.0	0.0	0.0	0.0	0.0	0.0	0.0	0.0
HIE_48@ND1|ARG_143@HH21|ARG_143@NH2	0.0364	0.0727	0.0545	0.0182	0.0182	0.0545	0.0	0.0727	0.1091	0.0727	0.0727	0.0727	0.0364	0.0727	0.0	0.0545	0.0909	0.0909	0.0727	0.0727	0.1091	0.0182	0.1091	0.0545	0.0727	0.1091	0.0909	0.0545	0.0909	0.1273	0.0545	0.0182	0.1636	0.0	0.1455	0.0545
GLN_48@O|THR_116@H|THR_116@N	0.0	0.0	0.0	0.0	0.0	0.0	0.0	0.0	0.0	0.0	0.0	0.0	0.0	0.0	0.0727	0.0	0.0	0.0	0.0	0.0	0.0	0.0	0.0	0.0	0.0	0.0	0.0	0.0	0.0	0.0	0.0	0.0	0.0	0.0	0.0	0.0
HIE_48@O|THR_116@H|THR_116@N	0.1636	0.0909	0.1636	0.0727	0.1273	0.1455	0.1455	0.2	0.1636	0.1818	0.1455	0.1455	0.1636	0.2	0.0	0.2182	0.1091	0.1273	0.1273	0.1818	0.2	0.1273	0.2	0.1455	0.1091	0.1636	0.2	0.1818	0.1818	0.3636	0.2182	0.2364	0.1091	0.1455	0.1455	0.1818
GLU_49@OE1|ASN_65@H|ASN_65@N	0.9091	0.8364	0.9091	0.7455	0.8727	0.9273	0.8909	0.9091	0.8545	0.9273	0.0182	0.0	0.8909	0.9273	0.9091	0.8909	0.8727	0.8727	0.9273	0.9091	0.8727	0.9091	0.8727	0.8545	0.7455	0.9091	0.9091	0.9273	0.9091	0.9091	0.9273	0.9455	0.8727	0.9273	0.9273	0.8909
GLU_49@O|ARG_115@HH11|ARG_115@NH1	0.8909	0.8727	0.8727	0.8727	0.8727	0.8909	0.8909	0.8727	0.8545	0.8727	0.8727	0.8727	0.8909	0.8545	0.8364	0.8364	0.8364	0.8364	0.8364	0.9091	0.8	0.8909	0.8364	0.8545	0.8182	0.8909	0.8545	0.8545	0.8727	0.9091	0.8727	0.9455	0.9091	0.8909	0.9091	0.9273
GLU_49@OE2|ASN_65@H|ASN_65@N	0.0	0.0	0.0	0.0	0.0	0.0	0.0	0.0	0.0	0.0	0.8909	0.9091	0.0	0.0	0.0	0.0	0.0	0.0	0.0	0.0	0.0	0.0	0.0	0.0	0.0	0.0	0.0	0.0	0.0	0.0	0.0	0.0	0.0	0.0	0.0	0.0
GLU_49@OE2|ARG_115@HH12|ARG_115@NH1	0.0	0.0	0.0	0.2	0.0182	0.0545	0.0364	0.0	0.0182	0.0	0.0182	0.0	0.0364	0.0	0.0	0.0	0.0	0.0	0.0	0.0	0.0	0.0364	0.0	0.0	0.0	0.0	0.0	0.0364	0.0	0.0	0.0	0.0	0.0	0.0182	0.0	0.0182
PHE_50@O|ASP_52@H|ASP_52@N	0.0182	0.0182	0.0	0.0	0.0182	0.0	0.0	0.0	0.0182	0.0	0.0	0.0	0.0182	0.0	0.0	0.0	0.0	0.0	0.0	0.0182	0.0182	0.0	0.0	0.0	0.0	0.0182	0.0	0.0	0.0	0.0	0.0182	0.0	0.0	0.0182	0.0182	0.0182
PHE_50@O|THR_116@HG1|THR_116@OG1	1.0	1.0	1.0	1.0	1.0	1.0	1.0	1.0	1.0	1.0	1.0	1.0	1.0	1.0	1.0	1.0	1.0	1.0	1.0	1.0	1.0	1.0	1.0	1.0	1.0	1.0	1.0	1.0	1.0	1.0	1.0	1.0	1.0	1.0	1.0	1.0
ASP_52@OD1|THR_54@HG1|THR_54@OG1	1.0	0.9455	1.0	0.8364	1.0	1.0	1.0	1.0	0.9455	1.0	0.9455	1.0	1.0	1.0	0.9636	0.9455	0.9273	0.9273	0.9636	1.0	0.9455	1.0	0.9273	0.9455	0.9636	1.0	0.9818	1.0	1.0	1.0	1.0	1.0	1.0	1.0	1.0	1.0
ASP_52@OD1|THR_54@H|THR_54@N	0.9818	0.9818	1.0	0.9455	1.0	0.9636	0.9818	1.0	1.0	0.9636	1.0	0.9818	1.0	0.9455	1.0	1.0	0.9455	0.9273	0.9818	1.0	0.9818	0.9636	0.9636	0.9636	1.0	0.9818	0.9818	0.9818	1.0	0.9636	0.9636	0.9455	0.9818	0.9818	0.9636	1.0
ASP_52@OD2|SER_59@HG|SER_59@OG	0.3091	0.7091	0.2182	0.0545	0.3636	0.3636	0.2727	0.2364	0.1091	0.2364	0.7636	0.3818	0.3818	0.2727	0.6727	0.6364	0.6364	0.6727	0.6545	0.3091	0.6545	0.2364	0.6727	0.7818	0.6545	0.3455	0.7455	0.3273	0.3636	0.2545	0.2182	0.2909	0.2364	0.2545	0.2545	0.2182
ASP_52@OD2|GLN_306@HE21|GLN_306@NE2	0.9636	0.0	0.9273	0.0	0.8364	0.9636	0.9273	0.9455	0.0	0.9818	0.0	1.0	0.9455	0.8909	0.0	0.0	0.0	0.0	0.0	0.8909	0.0	0.9091	0.0	0.0	0.0	0.9091	0.0	0.9636	0.9455	0.9091	0.9818	0.9273	0.8727	0.9273	0.9636	0.9636
ASP_52@OD2|THR_54@HG1|THR_54@OG1	0.0	0.0545	0.0	0.1455	0.0	0.0	0.0	0.0	0.0727	0.0	0.0545	0.0	0.0	0.0	0.0364	0.0545	0.0727	0.0727	0.0364	0.0	0.0545	0.0	0.0727	0.0545	0.0364	0.0	0.0182	0.0	0.0	0.0	0.0	0.0	0.0	0.0	0.0	0.0
ASP_52@OD1|SER_59@HG|SER_59@OG	0.0	0.1091	0.0	0.5455	0.0	0.0	0.0	0.0	0.1273	0.0	0.0545	0.0	0.0	0.0182	0.0727	0.0909	0.1273	0.1091	0.0545	0.0	0.0727	0.0	0.0909	0.0545	0.0545	0.0	0.0364	0.0	0.0	0.0	0.0	0.0	0.0	0.0	0.0	0.0
ASP_52@OD2|LYS_156@HZ3|LYS_156@NZ	0.0	0.0	0.0	0.0	0.0	0.0	0.0	0.0	0.0182	0.0	0.0	0.0	0.0	0.0	0.0	0.0	0.0	0.0	0.0	0.0	0.0	0.0	0.0	0.0	0.0	0.0	0.0	0.0	0.0	0.0	0.0	0.0	0.0	0.0	0.0	0.0
ASP_52@OD2|THR_54@H|THR_54@N	0.0	0.0182	0.0	0.0	0.0	0.0	0.0	0.0	0.0	0.0	0.0	0.0	0.0	0.0	0.0	0.0	0.0364	0.0364	0.0	0.0	0.0182	0.0	0.0364	0.0	0.0	0.0	0.0	0.0	0.0	0.0	0.0	0.0	0.0	0.0	0.0	0.0
ASN_53@O|LYS_162@HZ2|LYS_162@NZ	0.0	0.0	0.0	0.0727	0.0	0.0	0.0	0.0	0.0	0.0	0.0	0.0	0.0	0.0	0.0	0.0	0.0	0.0	0.0	0.0	0.0	0.0	0.0	0.0	0.0	0.0	0.0	0.0	0.0	0.0	0.0	0.0	0.0	0.0	0.0	0.0
ASN_53@OD1|LYS_162@HZ2|LYS_162@NZ	0.0	0.0	0.0	0.4182	0.0	0.0	0.0	0.0	0.0	0.0	0.0	0.0	0.0	0.0	0.0	0.0	0.0	0.0	0.0	0.0	0.0	0.0	0.0	0.0	0.0	0.0	0.0	0.0	0.0	0.0	0.0	0.0	0.0	0.0	0.0	0.0
ASN_53@OD1|LYS_162@HZ3|LYS_162@NZ	0.0	0.0	0.0	0.0545	0.0	0.0	0.0	0.0	0.0	0.0	0.0	0.0	0.0	0.0	0.0	0.0	0.0	0.0	0.0	0.0	0.0	0.0	0.0	0.0	0.0	0.0	0.0	0.0	0.0	0.0	0.0	0.0	0.0	0.0	0.0	0.0
ASN_53@O|ASN_53@HD22|ASN_53@ND2	0.0	0.0727	0.0182	0.0	0.0364	0.0182	0.0182	0.0	0.1091	0.0364	0.0545	0.0	0.0182	0.0545	0.0	0.0545	0.0182	0.0	0.1273	0.0	0.0182	0.0182	0.0727	0.0727	0.0364	0.0	0.0182	0.0	0.0	0.0182	0.0182	0.0364	0.0364	0.0364	0.0545	0.0182
ASN_53@O|GLY_56@H|GLY_56@N	0.6545	0.6182	0.6545	0.7455	0.5818	0.6909	0.7273	0.6182	0.4182	0.6182	0.5818	0.6364	0.7091	0.6727	0.6727	0.5636	0.6182	0.6182	0.6	0.4182	0.5455	0.4545	0.6727	0.5455	0.6364	0.6182	0.7455	0.5636	0.6182	0.6909	0.5636	0.6545	0.5273	0.6182	0.5636	0.5455
ASN_53@OD1|LYS_162@HZ1|LYS_162@NZ	0.0	0.0	0.0	0.0182	0.0	0.0	0.0	0.0	0.0	0.0	0.0	0.0	0.0	0.0	0.0	0.0	0.0	0.0	0.0	0.0	0.0	0.0	0.0	0.0	0.0	0.0	0.0	0.0	0.0	0.0	0.0	0.0	0.0	0.0	0.0	0.0
THR_54@O|GLY_56@H|GLY_56@N	0.0	0.0182	0.0	0.0	0.0	0.0	0.0	0.0182	0.0	0.0	0.0	0.0	0.0	0.0	0.0	0.0	0.0182	0.0	0.0182	0.0	0.0	0.0	0.0182	0.0	0.0	0.0	0.0	0.0	0.0	0.0	0.0	0.0	0.0	0.0	0.0	0.0
ALA_55@O|THR_58@H|THR_58@N	0.0	0.0	0.0	0.0182	0.0	0.0	0.0	0.0	0.0	0.0	0.0	0.0	0.0	0.0	0.0182	0.0	0.0	0.0	0.0	0.0	0.0	0.0	0.0	0.0	0.0	0.0	0.0	0.0	0.0	0.0	0.0	0.0	0.0	0.0182	0.0	0.0
GLY_56@O|ASN_53@HD22|ASN_53@ND2	0.0	0.0	0.0	0.0182	0.0	0.0	0.0	0.0	0.0	0.0	0.0	0.0	0.0	0.0	0.0	0.0	0.0	0.0	0.0	0.0	0.0	0.0	0.0	0.0	0.0	0.0	0.0	0.0	0.0	0.0	0.0	0.0	0.0	0.0	0.0	0.0
GLY_56@O|SER_59@H|SER_59@N	0.0	0.0	0.0	0.0182	0.0	0.0	0.0	0.0	0.0	0.0	0.0	0.0	0.0	0.0	0.0	0.0	0.0	0.0	0.0	0.0	0.0	0.0	0.0	0.0	0.0	0.0	0.0	0.0	0.0	0.0	0.0	0.0	0.0	0.0	0.0	0.2182
CYS_57@O|ARG_143@HH11|ARG_143@NH1	0.8364	0.7636	0.7818	0.8182	0.8727	0.7636	0.7273	0.7455	0.7636	0.6909	0.8	0.7818	0.8364	0.8727	0.9273	0.8545	0.8727	0.8545	0.7818	0.7273	0.7818	0.7636	0.8	0.6182	0.8545	0.7091	0.7818	0.7818	0.7636	0.8	0.9273	0.8364	0.9091	0.6727	0.6545	0.9455
THR_58@O|ARG_143@HH12|ARG_143@NH1	0.0	0.0182	0.0	0.0	0.0	0.0	0.0	0.0182	0.0	0.0	0.0182	0.0	0.0	0.0727	0.0182	0.0364	0.0727	0.0727	0.0182	0.0	0.0545	0.0	0.0182	0.0	0.0	0.0	0.0182	0.0	0.0	0.0182	0.0545	0.0	0.0182	0.0	0.0545	0.0
THR_58@O|GLY_61@H|GLY_61@N	0.0	0.0182	0.0	0.0364	0.0	0.0	0.0	0.0	0.0	0.0	0.0182	0.0	0.0	0.0	0.0182	0.0	0.0	0.0	0.0182	0.0	0.0182	0.0	0.0182	0.0182	0.0182	0.0	0.0	0.0	0.0	0.0	0.0	0.0	0.0	0.0	0.0	0.0
SER_59@OG|ALA_55@H|ALA_55@N	0.2909	0.3455	0.3818	0.3636	0.3636	0.3455	0.4727	0.4182	0.6	0.3455	0.3455	0.3273	0.3818	0.2545	0.4	0.4545	0.2909	0.3818	0.4364	0.2909	0.3273	0.4727	0.2909	0.3091	0.4727	0.4	0.4182	0.3818	0.3273	0.3273	0.3091	0.3818	0.2909	0.4182	0.3455	0.4727
SER_59@O|GLY_61@H|GLY_61@N	0.0	0.0	0.0	0.0	0.0	0.0	0.0	0.0	0.0	0.0182	0.0	0.0	0.0	0.0	0.0	0.0	0.0	0.0	0.0	0.0	0.0182	0.0	0.0182	0.0	0.0	0.0	0.0182	0.0182	0.0	0.0182	0.0	0.0	0.0	0.0	0.0182	0.0
ALA_60@O|PHE_50@H|PHE_50@N	0.8364	0.7818	0.8727	0.7818	0.7636	0.8182	0.8364	0.8364	0.8545	0.8182	0.8545	0.8909	0.7636	0.5818	0.6727	0.8727	0.7636	0.8	0.7455	0.7818	0.7818	0.8182	0.7818	0.7636	0.7273	0.8727	0.8182	0.8182	0.8545	0.8182	0.8545	0.8909	0.7455	0.7818	0.7818	0.8727
GLY_61@O|ARG_143@HH22|ARG_143@NH2	1.0	1.0	1.0	1.0	1.0	1.0	1.0	1.0	1.0	1.0	1.0	1.0	1.0	0.9636	1.0	0.9818	1.0	1.0	1.0	1.0	1.0	1.0	1.0	1.0	1.0	1.0	1.0	1.0	1.0	1.0	0.9636	1.0	1.0	1.0	1.0	1.0
GLY_61@O|ARG_143@HH12|ARG_143@NH1	0.0727	0.0909	0.0909	0.0727	0.0727	0.0727	0.1091	0.0909	0.0727	0.0909	0.0364	0.0727	0.0545	0.0727	0.0545	0.0364	0.0	0.0364	0.0364	0.0727	0.0727	0.0909	0.0364	0.0545	0.0182	0.0545	0.0364	0.0545	0.0909	0.0545	0.0182	0.0364	0.0182	0.0545	0.0364	0.0364
PRO_62@O|GLN_48@HE22|GLN_48@NE2	0.0	0.0	0.0	0.0	0.0	0.0	0.0	0.0	0.0	0.0	0.0	0.0	0.0	0.0	0.0364	0.0	0.0	0.0	0.0	0.0	0.0	0.0	0.0	0.0	0.0	0.0	0.0	0.0	0.0	0.0	0.0	0.0	0.0	0.0	0.0	0.0
PRO_62@O|GLU_49@H|GLU_49@N	1.0	1.0	1.0	1.0	1.0	1.0	1.0	1.0	1.0	1.0	1.0	1.0	1.0	1.0	1.0	1.0	1.0	1.0	1.0	1.0	1.0	1.0	1.0	1.0	1.0	1.0	1.0	1.0	1.0	1.0	1.0	1.0	1.0	1.0	1.0	1.0
HIE_63@ND1|HIE_48@HE2|HIE_48@NE2	0.0	0.0	0.0	0.0	0.0	0.0	0.0	0.0	0.0	0.0	0.0	0.0	0.0	0.4	0.0	0.0	0.0	0.0	0.0	0.0	0.0	0.0	0.0	0.0	0.0	0.0	0.0	0.0	0.0	0.0	0.3455	0.1455	0.0	0.0	0.0	0.0
HIE_63@ND1|GLN_48@HE21|GLN_48@NE2	0.0	0.0	0.0	0.0	0.0	0.0	0.0	0.0	0.0	0.0	0.0	0.0	0.0	0.0	0.0364	0.0	0.0	0.0	0.0	0.0	0.0	0.0	0.0	0.0	0.0	0.0	0.0	0.0	0.0	0.0	0.0	0.0	0.0	0.0	0.0	0.0
HIE_63@ND1|GLN_48@HE22|GLN_48@NE2	0.0	0.0	0.0	0.0	0.0	0.0	0.0	0.0	0.0	0.0	0.0	0.0	0.0	0.0	0.1273	0.0	0.0	0.0	0.0	0.0	0.0	0.0	0.0	0.0	0.0	0.0	0.0	0.0	0.0	0.0	0.0	0.0	0.0	0.0	0.0	0.0
PHE_64@O|VAL_81@H|VAL_81@N	0.0	0.0182	0.0	0.0	0.0	0.0	0.0	0.0	0.0	0.0	0.0	0.0	0.0	0.0	0.0	0.0	0.0	0.0	0.0182	0.0	0.0	0.0	0.0	0.0	0.0	0.0182	0.0	0.0	0.0	0.0	0.0	0.0	0.0	0.0	0.0	0.0
PHE_64@O|GLY_82@H|GLY_82@N	0.8545	0.8909	0.8545	0.8909	0.8545	0.8545	0.8909	0.8727	0.9273	0.8727	0.8909	0.8364	0.8182	0.8182	0.7818	0.8909	0.8182	0.8727	0.5818	0.8364	0.8	0.8545	0.8727	0.7636	0.9273	0.8727	0.8545	0.8727	0.8909	0.8364	0.9273	0.9636	0.8545	0.9091	0.8909	0.8727
ASN_65@O|SER_68@H|SER_68@N	0.0182	0.0364	0.0182	0.0182	0.0182	0.0182	0.0364	0.0364	0.2	0.0182	0.0	0.0182	0.0182	0.0182	0.0364	0.1455	0.0182	0.0364	0.0	0.0909	0.0182	0.0182	0.0545	0.0182	0.0182	0.0	0.0	0.0364	0.0364	0.0182	0.0182	0.1273	0.1273	0.0182	0.0182	0.0364
ASN_65@OD1|ARG_69@H|ARG_69@N	0.9273	0.9455	0.9273	0.9273	0.9273	0.9091	0.9273	0.9273	0.5636	0.9455	0.9636	0.9455	0.9273	0.9273	0.9455	0.8364	0.9273	0.9455	0.9636	0.9455	0.9273	0.9455	0.9273	0.9636	0.8364	0.9636	0.9091	0.9273	0.9455	0.9273	0.9455	0.9455	0.9455	0.9091	0.9273	0.9273
ASN_65@O|LEU_67@H|LEU_67@N	0.0	0.0182	0.0	0.0	0.0	0.0	0.0	0.0	0.0	0.0182	0.0	0.0	0.0	0.0	0.0	0.0	0.0	0.0182	0.0	0.0182	0.0	0.0	0.0	0.0364	0.0	0.0	0.0	0.0	0.0182	0.0	0.0182	0.0182	0.0	0.0182	0.0	0.0
PRO_66@O|HIE_110@HE2|HIE_110@NE2	0.0	0.0	0.0	0.0	0.0	0.0	0.0	0.0	0.0	0.0	0.0	0.0	0.0182	0.0	0.0	0.0	0.0	0.0	0.0	0.0	0.0	0.0	0.0	0.0	0.0	0.0	0.0	0.0	0.0	0.0	0.0	0.0	0.0	0.0	0.0	0.0
LEU_67@O|ARG_69@HH21|ARG_69@NH2	0.0	0.0	0.0	0.0	0.0	0.0	0.0	0.0	0.0	0.0	0.0	0.0	0.0	0.0	0.0	0.2364	0.0	0.0	0.0	0.0	0.0	0.0	0.0	0.0	0.0	0.1091	0.0	0.0	0.0	0.0	0.0	0.0	0.9636	0.0	0.0	0.0
LEU_67@O|ARG_69@HE|ARG_69@NE	0.0909	0.0909	0.0727	0.0909	0.0909	0.0545	0.0727	0.1091	0.0	0.0909	0.0364	0.0727	0.0909	0.0545	0.1091	0.8	0.1818	0.1818	0.1091	0.0909	0.0727	0.0727	0.0909	0.0909	0.0	0.6727	0.0909	0.1091	0.0545	0.0727	0.0545	0.0909	0.9636	0.0727	0.0909	0.0545
SER_68@O|ARG_69@HH21|ARG_69@NH2	0.0	0.0	0.0	0.0	0.0	0.0	0.0	0.0	0.0	0.0	0.0	0.0	0.0	0.0	0.0	0.0	0.0	0.0	0.0	0.0	0.0	0.0	0.0	0.0	0.0	0.0364	0.0	0.0	0.0	0.0	0.0	0.0	0.0	0.0	0.0	0.0
SER_68@O|ARG_69@HE|ARG_69@NE	0.0	0.0	0.0	0.0	0.0	0.0	0.0	0.0	0.0	0.0	0.0	0.0	0.0	0.0	0.0	0.1818	0.0	0.0	0.0	0.0	0.0	0.0	0.0	0.0	0.0	0.0182	0.0	0.0	0.0	0.0	0.0	0.0	0.0	0.0	0.0	0.0
SER_68@O|SER_68@HG|SER_68@OG	0.2	0.1636	0.2	0.2	0.2	0.2	0.2	0.2	0.7273	0.2	0.2	0.2	0.2	0.1818	0.2	0.0	0.1273	0.1818	0.1455	0.1818	0.1636	0.2	0.1818	0.2	0.0182	0.0364	0.2	0.2	0.2	0.2	0.1636	0.0727	0.0	0.2	0.2	0.2
ARG_69@O|HIE_80@HE2|HIE_80@NE2	0.2364	0.3091	0.2545	0.2182	0.2545	0.2364	0.2	0.2727	0.1091	0.2545	0.2182	0.1636	0.2909	0.2909	0.2545	0.1091	0.2182	0.1818	0.2	0.2364	0.2545	0.2364	0.2182	0.2364	0.5091	0.2	0.2364	0.2182	0.2727	0.2182	0.2182	0.1455	0.0727	0.2909	0.2909	0.2545
ARG_69@O|ASN_65@HD21|ASN_65@ND2	0.9636	0.9636	0.9636	0.9636	0.9636	0.9636	0.9636	0.9636	0.9636	0.9636	0.9818	0.9636	0.9636	0.9636	0.9818	0.9818	0.9818	0.9818	0.9818	0.9818	0.9636	0.9636	0.9636	0.9636	0.9455	0.9636	0.9636	0.9636	0.9636	0.9636	0.9636	0.9636	0.9818	0.9636	0.9636	0.9636
HIE_71@O|LYS_70@HZ3|LYS_70@NZ	0.2	0.2	0.2	0.2	0.2	0.2	0.2	0.2	0.1818	0.2	0.2	0.2	0.2	0.1273	0.2	0.0	0.2	0.2	0.2	0.2	0.2	0.2	0.2	0.2	0.0	0.2	0.2	0.2	0.2	0.2	0.2	0.0909	0.0	0.2	0.2	0.2
HIE_71@O|THR_135@HG1|THR_135@OG1	0.0	0.0	0.0	0.0	0.0	0.0	0.0	0.0	0.0182	0.0	0.0	0.0	0.0	0.0	0.0	0.0	0.0	0.0	0.0	0.0	0.0	0.0	0.0	0.0	0.0	0.0	0.0	0.0	0.0	0.0	0.0	0.0	0.0	0.0	0.0	0.0
HIE_71@ND1|HIE_63@HE2|HIE_63@NE2	0.0	0.0	0.0	0.0	0.0	0.0	0.0	0.0	0.0	0.0	0.0	0.0	0.0	0.0909	0.0	0.0	0.0	0.0	0.0	0.0	0.0	0.0	0.0	0.0	0.0	0.0	0.0	0.0	0.0	0.0	0.0	0.0364	0.0	0.0	0.0	0.0
GLY_72@O|HIE_71@HE2|HIE_71@NE2	0.0	0.0	0.0	0.0	0.0	0.0	0.0	0.0	0.0	0.0	0.0	0.0	0.0	0.0	0.0	0.0	0.0	0.0	0.0	0.0	0.0	0.0	0.0	0.0	0.0	0.0	0.0	0.0	0.0	0.0	0.0727	0.0	0.0	0.0	0.0	0.0
GLY_73@O|ASP_76@H|ASP_76@N	0.2182	0.2	0.2	0.2	0.1818	0.2182	0.2364	0.2545	0.3091	0.2545	0.8	0.3636	0.2	0.7091	0.2727	0.0	0.1273	0.0727	0.5636	0.3818	0.2364	0.2364	0.1818	0.2182	0.1091	0.2545	0.2727	0.2727	0.1636	0.2364	0.1636	0.6727	0.9273	0.4	0.1818	0.2545
GLY_73@O|VAL_76@H|VAL_76@N	0.0	0.0	0.0	0.0	0.0	0.0	0.0	0.0	0.0	0.0	0.0	0.0	0.0	0.0	0.0	0.0909	0.0	0.0	0.0	0.0	0.0	0.0	0.0	0.0	0.0	0.0	0.0	0.0	0.0	0.0	0.0	0.0	0.0	0.0	0.0	0.0
PRO_74@O|LYS_75@HZ1|LYS_75@NZ	0.0545	0.0545	0.0545	0.0727	0.0545	0.0545	0.0545	0.0545	0.0545	0.0545	0.0364	0.0727	0.0545	0.0182	0.0545	0.0	0.0	0.0	0.0	0.0727	0.0545	0.0545	0.0545	0.0	0.0	0.0545	0.0364	0.0545	0.0545	0.0545	0.0545	0.0364	0.0	0.0545	0.0364	0.0545
PRO_74@O|ARG_79@HH11|ARG_79@NH1	0.0545	0.1091	0.0727	0.0364	0.0727	0.0364	0.0727	0.0364	0.1091	0.0727	0.0	0.0182	0.0545	0.0727	0.0545	0.6	0.5818	0.4364	0.8545	0.0182	0.0545	0.0364	0.0364	0.2545	0.0	0.0727	0.0364	0.0727	0.0727	0.0545	0.0182	0.0	0.4182	0.0364	0.0545	0.0545
PRO_74@O|ASN_101@HD21|ASN_101@ND2	0.0	0.0	0.0	0.0	0.0	0.0	0.0	0.0	0.0	0.0	0.0	0.0	0.0	0.0	0.0	0.0	0.0	0.0	0.0	0.0	0.0	0.0	0.0	0.0	0.4545	0.0	0.0	0.0	0.0	0.0	0.0	0.0	0.0	0.0	0.0	0.0
LYS_75@O|LYS_75@HZ1|LYS_75@NZ	0.0	0.0	0.0	0.0	0.0	0.0	0.0	0.0	0.0	0.0	0.0	0.0	0.0	0.0	0.0	0.0	0.0364	0.0364	0.0	0.0	0.0	0.0	0.0	0.0	0.0	0.0	0.0	0.0	0.0	0.0	0.0	0.0	0.0	0.0	0.0	0.0
ASP_76@OD1|LYS_128@HZ3|LYS_128@NZ	0.0364	0.0364	0.0182	0.0182	0.0364	0.0	0.0364	0.0545	0.0727	0.0545	0.0	0.0	0.0364	0.0	0.0364	0.0	0.0	0.0	0.0	0.0	0.0364	0.0545	0.0727	0.0364	0.0909	0.0545	0.0364	0.0182	0.0545	0.0364	0.0	0.0	0.0	0.0182	0.0727	0.0364
ASP_76@OD2|LYS_128@HZ3|LYS_128@NZ	0.1636	0.1455	0.1818	0.1818	0.1636	0.2	0.1636	0.1455	0.1273	0.1636	0.0364	0.2	0.1636	0.0727	0.1636	0.0	0.0	0.0	0.0	0.2	0.1636	0.1455	0.1273	0.1091	0.1091	0.1636	0.1636	0.1818	0.1455	0.1636	0.2	0.1636	0.0364	0.0	0.1273	0.1636
ASP_76@OD2|ARG_127@HH11|ARG_127@NH1	0.0	0.0	0.0	0.0	0.0	0.0	0.0	0.0	0.0	0.0	0.0	0.0	0.0	0.0	0.0	0.0	0.0	0.0	0.0	0.0	0.0	0.0	0.0	0.0	0.0	0.0	0.0	0.0	0.0	0.0	0.0	0.0	0.3636	0.0	0.0	0.0
ASP_76@OD1|LYS_75@HZ1|LYS_75@NZ	0.0	0.0	0.0	0.0	0.0	0.0	0.0	0.0	0.0	0.0	0.0	0.0	0.0	0.0	0.0	0.0	0.0	0.0182	0.0	0.0	0.0	0.0	0.0	0.0727	0.0	0.0	0.0	0.0	0.0	0.0	0.0	0.0	0.0	0.0	0.0	0.0
ASP_76@OD1|LYS_75@HZ3|LYS_75@NZ	0.0	0.0	0.0	0.0	0.0	0.0	0.0	0.0	0.0	0.0	0.0	0.0	0.0	0.0	0.0	0.0	0.1818	0.1636	0.9091	0.0	0.0	0.0	0.0	0.0545	0.0	0.0	0.0	0.0	0.0	0.0	0.0	0.0	0.0	0.0	0.0	0.0
ASP_76@OD2|LYS_75@HZ3|LYS_75@NZ	0.0	0.0	0.0	0.0	0.0	0.0	0.0	0.0	0.0	0.0	0.0	0.0	0.0	0.0	0.0	0.0	0.2	0.1818	0.2727	0.0	0.0	0.0	0.0	0.0545	0.0	0.0	0.0	0.0	0.0	0.0	0.0	0.0	0.0	0.0	0.0	0.0
ASP_76@OD1|LYS_128@HZ2|LYS_128@NZ	0.0	0.0	0.0	0.0	0.0	0.0	0.0	0.0	0.0182	0.0	0.1273	0.0	0.0	0.1636	0.0	0.0	0.0	0.0	0.0	0.0	0.0	0.0	0.0	0.0182	0.0182	0.0	0.0	0.0	0.0	0.0	0.0	0.1273	0.0	0.0	0.0	0.0
ASP_76@OD2|GLY_73@H|GLY_73@N	0.1455	0.0909	0.1091	0.1636	0.0727	0.0909	0.1455	0.0909	0.0545	0.1273	0.8182	0.2909	0.1273	0.8545	0.1455	0.0	0.0	0.0	0.0	0.3091	0.0909	0.0545	0.0909	0.1091	0.0182	0.0727	0.0727	0.0909	0.1273	0.0909	0.1273	0.5091	0.6364	0.3091	0.1273	0.1818
ASP_76@OD1|LYS_128@HZ1|LYS_128@NZ	0.0	0.0182	0.0	0.0	0.0	0.0	0.0	0.0	0.0	0.0	0.0	0.0	0.0	0.0	0.0	0.0	0.0	0.0	0.0	0.0	0.0	0.0	0.0	0.0	0.0	0.0	0.0	0.0	0.0	0.0	0.0	0.0	0.0	0.0	0.0	0.0
ASP_76@OD1|LYS_75@H|LYS_75@N	0.0	0.0	0.0	0.0	0.0	0.0	0.0	0.0	0.0	0.0	0.0	0.0	0.0	0.0	0.0	0.0	0.0	0.0	0.0	0.0	0.0	0.0	0.0	0.0	0.0364	0.0	0.0	0.0	0.0	0.0	0.0	0.0	0.0	0.0	0.0	0.0
ASP_76@OD2|LYS_128@HZ2|LYS_128@NZ	0.0	0.0	0.0	0.0	0.0	0.0	0.0	0.0	0.0	0.0	0.7455	0.0	0.0	0.7273	0.0	0.0	0.0	0.0	0.0	0.0	0.0	0.0	0.0	0.0	0.0182	0.0	0.0	0.0	0.0	0.0	0.0	0.0	0.0	0.0	0.0	0.0
ASP_76@OD2|LYS_75@H|LYS_75@N	0.0182	0.0182	0.0182	0.0182	0.0182	0.0182	0.0182	0.0182	0.0	0.0182	0.0	0.0	0.0182	0.0	0.0182	0.0	0.0545	0.0545	0.0	0.0	0.0	0.0182	0.0	0.1636	0.1636	0.0182	0.0182	0.0182	0.0182	0.0182	0.0	0.0	0.0	0.0	0.0182	0.0182
ASP_76@OD2|LYS_75@HZ1|LYS_75@NZ	0.0	0.0	0.0	0.0	0.0	0.0	0.0	0.0	0.0	0.0	0.0	0.0	0.0	0.0	0.0	0.0	0.0	0.0	0.0	0.0	0.0	0.0	0.0	0.0182	0.0	0.0	0.0	0.0	0.0	0.0	0.0	0.0	0.0	0.0	0.0	0.0
GLU_77@OE2|ARG_127@HH12|ARG_127@NH1	0.0	0.0	0.0	0.0	0.0	0.0	0.0	0.0	0.0	0.0	0.0	0.0	0.0	0.0	0.0	0.0	0.0	0.0	0.0	0.0	0.0	0.0	0.0	0.0	0.0	0.0	0.0	0.0	0.0	0.0	0.0	0.0	0.1273	0.0	0.0	0.0
GLU_77@O|ARG_79@H|ARG_79@N	0.1636	0.1455	0.1636	0.1455	0.2	0.1636	0.1636	0.2	0.5273	0.1636	0.1636	0.2	0.1818	0.1273	0.2	0.0364	0.1455	0.1818	0.2	0.1818	0.1455	0.2	0.1818	0.0727	0.0364	0.0909	0.1818	0.1818	0.1818	0.1818	0.2	0.0909	0.0364	0.1818	0.1818	0.2
GLU_77@O|ARG_69@HH12|ARG_69@NH1	0.0	0.0	0.0	0.0	0.0	0.0182	0.0182	0.0	0.0	0.0	0.0	0.0	0.0	0.0	0.0	0.0	0.0	0.0	0.0	0.0	0.0	0.0	0.0	0.0	0.0	0.0	0.0	0.0182	0.0	0.0	0.0	0.0	0.0	0.0	0.0	0.0
GLU_77@OE1|ARG_127@HH22|ARG_127@NH2	0.0	0.0	0.0	0.0	0.0	0.0	0.0	0.0	0.0	0.0	0.0	0.0	0.0	0.0	0.0	0.0	0.0	0.0	0.0	0.0	0.0	0.0	0.0	0.0	0.0	0.0	0.0	0.0	0.0	0.0	0.0	0.0	0.1273	0.0	0.0	0.0
GLU_77@OE1|ARG_69@HH22|ARG_69@NH2	0.0	0.0	0.0	0.0	0.0	0.0	0.0	0.0	0.4727	0.0	0.0	0.0	0.0	0.0	0.0	0.0	0.0	0.0	0.0	0.0	0.0	0.0	0.0	0.0	0.0909	0.0	0.0	0.0	0.0	0.0	0.0	0.0	0.0	0.0	0.0	0.0
GLU_77@OE2|ARG_69@HH12|ARG_69@NH1	0.1818	0.1818	0.1636	0.2	0.2	0.1818	0.1818	0.2	0.5818	0.2	0.2	0.1818	0.2	0.2	0.2	0.0	0.1091	0.0909	0.2	0.2	0.1818	0.2	0.2	0.0545	0.0727	0.0182	0.1818	0.1636	0.1818	0.2	0.1818	0.1455	0.0	0.1636	0.1818	0.2
GLU_77@OE2|ARG_69@HH11|ARG_69@NH1	0.0	0.0	0.0	0.0	0.0	0.0	0.0	0.0	0.0364	0.0	0.0	0.0	0.0	0.0	0.0	0.0	0.0	0.0	0.0	0.0	0.0	0.0	0.0	0.0	0.0	0.0	0.0	0.0	0.0	0.0	0.0	0.0	0.0	0.0	0.0	0.0
GLU_77@OE2|ARG_127@HH22|ARG_127@NH2	0.0	0.0	0.0	0.0	0.0	0.0	0.0	0.0	0.0	0.0	0.0	0.0	0.0	0.0	0.0	0.0	0.0	0.0	0.0	0.0	0.0	0.0	0.0	0.0	0.0	0.0	0.0	0.0	0.0	0.0	0.0	0.0	0.0182	0.0	0.0	0.0
GLU_77@OE2|ARG_69@HH22|ARG_69@NH2	0.2	0.2	0.2	0.2	0.2	0.1818	0.1818	0.2	0.0	0.2	0.2	0.2	0.2	0.2	0.2	0.0	0.2	0.2	0.2	0.2	0.2	0.2	0.2	0.2	0.0182	0.0182	0.2	0.1818	0.2	0.2	0.2	0.2	0.0	0.2	0.1818	0.2
GLU_77@OE1|ARG_69@HH12|ARG_69@NH1	0.0182	0.0182	0.0364	0.0	0.0	0.0	0.0	0.0	0.4545	0.0	0.0	0.0182	0.0	0.0	0.0	0.0	0.0909	0.1091	0.0	0.0	0.0182	0.0	0.0	0.1455	0.0364	0.0	0.0182	0.0182	0.0182	0.0	0.0182	0.0545	0.0	0.0364	0.0	0.0
GLU_77@OE1|GLU_78@H|GLU_78@N	0.0	0.0	0.0	0.0	0.0	0.0	0.0	0.0	0.0	0.0	0.0	0.0	0.0	0.0	0.0	0.0	0.0	0.0	0.0	0.0	0.0	0.0	0.0	0.0	0.0	0.0	0.0	0.0	0.0	0.0	0.0	0.0	0.0182	0.0	0.0	0.0
GLU_77@OE2|GLU_77@H|GLU_77@N	0.0	0.0	0.0	0.0	0.0	0.0	0.0	0.0	0.0	0.0	0.0	0.0	0.0	0.0	0.0	0.0	0.0	0.0	0.0	0.0	0.0	0.0	0.0	0.0	0.0	0.0	0.0	0.0	0.0	0.0	0.0	0.0	0.1273	0.0	0.0	0.0
GLU_78@O|ARG_127@HH11|ARG_127@NH1	0.0	0.0	0.0	0.0	0.0	0.0	0.0	0.0	0.0	0.0	0.0	0.0	0.0	0.0	0.0	0.0	0.0	0.0	0.0	0.0	0.0	0.0	0.0	0.0	0.0	0.0	0.0	0.0	0.0	0.0	0.0	0.0	0.0182	0.0	0.0	0.0
GLU_78@OE1|LYS_70@HZ1|LYS_70@NZ	0.0	0.0	0.0	0.0	0.0	0.0	0.0	0.0	0.0	0.0	0.0	0.0	0.0	0.0	0.0	0.2364	0.0	0.0	0.0	0.0	0.0	0.0	0.0	0.0	0.0	0.0	0.0	0.0	0.0	0.0	0.0	0.0	0.0	0.0	0.0	0.0
GLU_78@OE2|LYS_70@HZ1|LYS_70@NZ	0.0	0.0	0.0	0.0	0.0	0.0	0.0	0.0	0.0	0.0	0.0	0.0	0.0	0.0	0.0	0.3091	0.0	0.0	0.0	0.0	0.0	0.0	0.0	0.0	0.9818	0.0	0.0	0.0	0.0	0.0	0.0	0.0	0.9455	0.0	0.0	0.0
GLU_78@OE1|ARG_69@HH11|ARG_69@NH1	0.8727	0.8182	0.8909	0.8545	0.8727	0.8727	0.8727	0.8909	0.0	0.8727	0.8545	0.8727	0.8727	0.8364	0.8364	0.0	0.7818	0.7636	0.8182	0.8182	0.8182	0.8545	0.8364	0.8182	1.0	0.6182	0.8545	0.8545	0.8909	0.8545	0.8364	0.9091	0.8364	0.8545	0.8727	0.8545
GLU_78@OE1|LYS_70@HZ3|LYS_70@NZ	0.0	0.0	0.0	0.0	0.0	0.0	0.0	0.0	0.0182	0.0	0.0	0.0	0.0	0.0	0.0	0.0	0.0	0.0	0.0	0.0	0.0	0.0	0.0	0.0	0.0	0.0	0.0	0.0	0.0	0.0	0.0	0.0	0.0	0.0	0.0	0.0
GLU_78@OE2|LYS_70@H|LYS_70@N	1.0	1.0	1.0	1.0	1.0	1.0	1.0	1.0	0.9455	1.0	1.0	1.0	1.0	1.0	1.0	0.0	1.0	1.0	1.0	1.0	1.0	1.0	1.0	1.0	1.0	1.0	1.0	1.0	1.0	1.0	1.0	1.0	0.4727	1.0	1.0	1.0
GLU_78@OE1|LYS_70@HZ2|LYS_70@NZ	0.0	0.0	0.0	0.0	0.0	0.0	0.0	0.0	0.0	0.0	0.0	0.0	0.0	0.0	0.0	0.0	0.0	0.0	0.0	0.0	0.0	0.0	0.0	0.0	0.0182	0.0	0.0	0.0	0.0	0.0	0.0	0.0	0.0	0.0	0.0	0.0
GLU_78@OE1|LYS_70@H|LYS_70@N	0.0	0.0	0.0	0.0	0.0	0.0	0.0	0.0	0.0	0.0	0.0	0.0	0.0	0.0	0.0	0.0	0.0	0.0	0.0	0.0	0.0	0.0	0.0	0.0	0.0	0.0	0.0	0.0	0.0	0.0	0.0	0.0	0.0545	0.0	0.0	0.0
GLU_78@OE2|LYS_70@HZ3|LYS_70@NZ	0.0	0.0	0.0	0.0	0.0	0.0	0.0	0.0	0.0	0.0	0.0	0.0	0.0	0.0	0.0	0.2	0.0	0.0	0.0	0.0	0.0	0.0	0.0	0.0	0.0	0.0	0.0	0.0	0.0	0.0	0.0	0.0	0.0182	0.0	0.0	0.0
ARG_79@O|ARG_69@HE|ARG_69@NE	0.0	0.0	0.0	0.0	0.0	0.0	0.0	0.0	1.0	0.0	0.0	0.0	0.0	0.0	0.0	0.0	0.0	0.0	0.0	0.0	0.0	0.0	0.0	0.0	0.0	0.0	0.0	0.0	0.0	0.0	0.0	0.0	0.0	0.0	0.0	0.0
ARG_79@NH1|ASN_101@HD21|ASN_101@ND2	0.0	0.0	0.0	0.0	0.0	0.0	0.0	0.0	0.0	0.0	0.0	0.0	0.0	0.0	0.0	0.0	0.0	0.0	0.0	0.0	0.0	0.0	0.0	0.0	0.0909	0.0	0.0	0.0	0.0	0.0	0.0	0.0	0.0	0.0	0.0	0.0
ARG_79@O|ARG_69@HH21|ARG_69@NH2	0.0	0.0	0.0	0.0	0.0	0.0	0.0	0.0	0.3273	0.0	0.0	0.0	0.0	0.0	0.0	0.0	0.0	0.0	0.0	0.0	0.0	0.0	0.0	0.0	0.0	0.0	0.0	0.0	0.0	0.0	0.0	0.0	0.0	0.0	0.0	0.0
HIE_80@O|ASP_83@H|ASP_83@N	0.0	0.0	0.0	0.0	0.0	0.0	0.0	0.0	0.0	0.0	0.0	0.0	0.0	0.0364	0.0182	0.0182	0.0545	0.0545	0.0	0.0727	0.0	0.0	0.0	0.0	0.0	0.0	0.0	0.0	0.0	0.0	0.0	0.0182	0.0	0.0	0.0	0.0
HIE_80@O|ARG_79@HE|ARG_79@NE	0.9818	1.0	1.0	1.0	1.0	1.0	1.0	1.0	1.0	1.0	1.0	1.0	1.0	1.0	1.0	1.0	1.0	1.0	1.0	1.0	1.0	1.0	1.0	1.0	1.0	1.0	1.0	1.0	1.0	1.0	1.0	1.0	1.0	1.0	1.0	1.0
HIE_80@O|ARG_79@HH21|ARG_79@NH2	0.0	0.0	0.0	0.0	0.0	0.0	0.0	0.0	0.0	0.0	0.0	0.0	0.0	0.0	0.0	0.0	0.0	0.0	0.0	0.0	0.0	0.0	0.0	0.0	0.9818	0.0	0.0	0.0	0.0	0.0	0.0	0.0	0.0	0.0	0.0	0.0
VAL_81@O|ARG_79@HH21|ARG_79@NH2	0.9455	0.8727	0.9455	0.9091	0.8909	0.9091	0.9273	0.9455	1.0	0.9273	0.8909	0.8909	0.8909	0.9273	0.9455	0.9636	0.7636	0.8545	0.8	0.9455	0.8909	0.9636	0.8909	0.9455	0.0	0.9273	0.9636	0.9091	0.9273	0.9091	0.9455	0.8364	0.9818	0.9273	0.9091	0.9273
GLY_82@O|VAL_47@H|VAL_47@N	1.0	1.0	1.0	1.0	1.0	1.0	1.0	0.9818	0.9636	1.0	0.9818	0.9818	1.0	0.9818	0.9818	0.8727	0.9455	0.9818	0.8909	0.9455	1.0	1.0	1.0	0.9636	0.9818	0.9818	1.0	1.0	1.0	1.0	0.9455	0.9636	1.0	1.0	1.0	1.0
GLY_82@O|VAL_84@H|VAL_84@N	0.0	0.0	0.0	0.0	0.0	0.0	0.0	0.0	0.0	0.0	0.0	0.0	0.0	0.0	0.0	0.0	0.0	0.1091	0.0	0.0	0.0	0.0	0.0	0.0	0.0	0.0	0.0	0.0	0.0	0.0	0.0	0.0	0.0	0.0	0.0	0.0
GLY_82@O|LEU_84@H|LEU_84@N	0.0	0.0	0.0	0.0	0.0	0.0	0.0	0.0	0.0	0.0	0.0	0.0	0.0	0.0	0.0	0.0	0.0	0.0	0.2182	0.0	0.0	0.0	0.0	0.0545	0.0	0.0	0.0	0.0	0.0	0.0	0.0	0.0	0.0	0.0	0.0	0.0
GLY_82@O|PHE_84@H|PHE_84@N	0.0	0.0	0.0	0.0	0.0	0.0	0.0	0.0	0.0	0.0	0.0	0.0	0.0	0.0	0.0	0.0	0.0182	0.0	0.0	0.0	0.0	0.0	0.0	0.0	0.0	0.0	0.0	0.0	0.0	0.0	0.0	0.0	0.0	0.0	0.0	0.0
ASP_83@OD2|HIE_80@H|HIE_80@N	1.0	1.0	1.0	1.0	1.0	1.0	1.0	1.0	1.0	1.0	1.0	1.0	1.0	1.0	1.0	1.0	1.0	1.0	1.0	1.0	1.0	1.0	1.0	1.0	1.0	1.0	1.0	1.0	1.0	1.0	0.8364	1.0	1.0	1.0	1.0	1.0
ASP_83@OD2|GLY_72@H|GLY_72@N	0.8364	0.8727	0.8364	0.8727	0.8364	0.8364	0.8364	0.8545	0.8727	0.8545	0.8545	0.8182	0.8727	0.9273	0.8364	1.0	0.9091	0.9091	0.8727	0.8545	0.8545	0.8364	0.8	0.9273	0.7636	0.8545	0.8364	0.8545	0.8	0.8364	0.9636	0.9818	0.9818	0.8	0.8545	0.8727
ASP_83@OD2|GLY_73@H|GLY_73@N	0.0	0.0	0.0	0.0	0.0	0.0	0.0	0.0	0.0	0.0	0.0	0.0	0.0	0.0	0.0	0.0	0.0	0.0	0.0	0.0	0.0	0.0	0.0	0.0182	0.0	0.0	0.0	0.0	0.0	0.0	0.0	0.0	0.0	0.0	0.0	0.0
ASP_83@OD1|HIE_71@HE2|HIE_71@NE2	0.0	0.0	0.0	0.0	0.0	0.0	0.0	0.0	0.0	0.0	0.0	0.0	0.0	0.0	0.0	0.0	0.0	0.0	0.0	0.0	0.0	0.0	0.0	0.0	0.0	0.0	0.0	0.0	0.0	0.0	0.1455	0.0	0.0	0.0	0.0	0.0
ASP_83@OD1|HIE_63@HE2|HIE_63@NE2	0.0	0.0	0.0	0.0	0.0	0.0	0.0	0.0	0.0	0.0	0.0	0.0	0.0	0.0364	0.0	0.0	0.0	0.0	0.0	0.0	0.0	0.0	0.0	0.0	0.0	0.0	0.0	0.0	0.0	0.0	0.0	0.0	0.0	0.0	0.0	0.0
LEU_84@O|LYS_86@H|LYS_86@N	0.0	0.0	0.0	0.0	0.0	0.0	0.0	0.0	0.0	0.0	0.0	0.0	0.0	0.0	0.0	0.0	0.0	0.0	0.0	0.1636	0.0	0.0	0.0	0.0	0.0	0.0	0.0	0.0	0.0	0.0	0.0	0.0	0.0	0.0	0.0	0.0
GLY_85@O|PHE_45@H|PHE_45@N	1.0	1.0	1.0	1.0	1.0	1.0	1.0	1.0	1.0	1.0	1.0	1.0	1.0	1.0	1.0	1.0	1.0	1.0	0.0	0.8364	1.0	1.0	1.0	1.0	1.0	1.0	1.0	1.0	1.0	1.0	0.6727	1.0	1.0	1.0	1.0	1.0
ARG_85@O|PHE_45@H|PHE_45@N	0.0	0.0	0.0	0.0	0.0	0.0	0.0	0.0	0.0	0.0	0.0	0.0	0.0	0.0	0.0	0.0	0.0	0.0	0.7818	0.0	0.0	0.0	0.0	0.0	0.0	0.0	0.0	0.0	0.0	0.0	0.0	0.0	0.0	0.0	0.0	0.0
ASN_86@OD1|VAL_124@H|VAL_124@N	0.0	0.0	0.0	0.0	0.0	0.0	0.0	0.0	0.0	0.0	0.0	0.0	0.0	0.0	0.0	0.0	0.0	0.0	0.0	0.0	0.0	0.0	0.0	0.0	0.0	0.0	0.0	0.0	0.0	0.0	1.0	0.0	0.0	0.0	0.0	0.0
ASN_86@OD1|ASP_124@H|ASP_124@N	1.0	1.0	1.0	1.0	1.0	1.0	1.0	1.0	1.0	1.0	1.0	1.0	1.0	1.0	1.0	1.0	1.0	1.0	1.0	0.0	1.0	1.0	1.0	1.0	1.0	1.0	1.0	1.0	1.0	1.0	0.0	1.0	1.0	1.0	1.0	1.0
VAL_87@O|HIE_43@H|HIE_43@N	1.0	1.0	1.0	1.0	1.0	1.0	0.9818	1.0	0.9818	1.0	0.9455	1.0	0.0	1.0	1.0	1.0	1.0	1.0	0.9636	0.8727	1.0	1.0	1.0	1.0	0.9636	1.0	1.0	1.0	1.0	1.0	1.0	0.9636	1.0	0.9636	1.0	1.0
VAL_87@O|ARG_43@H|ARG_43@N	0.0	0.0	0.0	0.0	0.0	0.0	0.0	0.0	0.0	0.0	0.0	0.0	1.0	0.0	0.0	0.0	0.0	0.0	0.0	0.0	0.0	0.0	0.0	0.0	0.0	0.0	0.0	0.0	0.0	0.0	0.0	0.0	0.0	0.0	0.0	0.0
THR_88@O|THR_88@HG1|THR_88@OG1	0.0182	0.0182	0.0364	0.0182	0.0182	0.0	0.0182	0.0	0.0545	0.0	0.2182	0.5455	0.0727	0.0364	0.0182	0.0364	0.0	0.0182	0.0182	0.1091	0.0727	0.0	0.0	0.0182	0.0182	0.0182	0.0182	0.0182	0.0	0.0	0.0545	0.0182	0.0182	0.0182	0.0182	0.0
ALA_89@O|GLY_41@H|GLY_41@N	1.0	1.0	1.0	1.0	1.0	1.0	1.0	1.0	1.0	1.0	0.0	0.0	1.0	1.0	1.0	1.0	0.8545	0.8909	1.0	0.4727	0.0	0.8909	1.0	0.9818	1.0	1.0	1.0	1.0	1.0	1.0	0.6182	0.4727	1.0	0.5636	1.0	1.0
VAL_89@O|GLY_41@H|GLY_41@N	0.0	0.0	0.0	0.0	0.0	0.0	0.0	0.0	0.0	0.0	0.0	0.0	0.0	0.0	0.0	0.0	0.0	0.0	0.0	0.0	0.9636	0.0	0.0	0.0	0.0	0.0	0.0	0.0	0.0	0.0	0.0	0.0	0.0	0.0	0.0	0.0
ALA_89@O|SER_41@H|SER_41@N	0.0	0.0	0.0	0.0	0.0	0.0	0.0	0.0	0.0	0.0	1.0	0.0	0.0	0.0	0.0	0.0	0.0	0.0	0.0	0.0	0.0	0.0	0.0	0.0	0.0	0.0	0.0	0.0	0.0	0.0	0.0	0.0	0.0	0.0	0.0	0.0
ALA_89@O|ASP_41@H|ASP_41@N	0.0	0.0	0.0	0.0	0.0	0.0	0.0	0.0	0.0	0.0	0.0	0.9091	0.0	0.0	0.0	0.0	0.0	0.0	0.0	0.0	0.0	0.0	0.0	0.0	0.0	0.0	0.0	0.0	0.0	0.0	0.0	0.0	0.0	0.0	0.0	0.0
ASP_90@OD2|LYS_91@HZ3|LYS_91@NZ	0.6364	0.0	0.6364	0.0	0.6182	0.6182	0.6364	0.6182	0.0	0.5273	0.0	0.2	0.0	0.6182	0.6182	0.0	0.0	0.0	0.0	0.0545	0.0	0.0	0.0	0.7273	0.0	0.5636	0.6182	0.5636	0.6364	0.6545	0.0545	0.0	0.6	0.0182	0.5273	0.6182
ASP_90@O|ARG_93@H|ARG_93@N	0.0	0.0	0.0	0.0	0.0	0.0	0.0	0.0	0.0	0.0	0.0	0.0	0.0	0.0	0.0	0.0	0.0	0.0	0.0	0.0	0.0	0.0	0.4182	0.0	0.0	0.0	0.0	0.0	0.0	0.0	0.0	0.0	0.0	0.0	0.0	0.0
ASP_90@OD1|LYS_91@H|LYS_91@N	0.0182	0.0	0.0182	1.0	0.0182	0.0182	0.0364	0.0182	0.2364	0.0	1.0	1.0	0.0364	0.0364	0.0364	0.0	1.0	1.0	0.0	0.9818	0.0	0.0	0.0	0.0545	0.0	0.0364	0.0182	0.0182	0.0182	0.0182	1.0	0.9818	0.0182	0.9818	0.0364	0.0364
ASP_90@O|GLY_93@H|GLY_93@N	0.8727	0.9091	0.8909	0.9636	0.8727	0.8	0.9273	0.9273	0.9636	0.6909	0.9273	0.9636	0.3455	0.8545	0.8545	0.9091	1.0	1.0	0.9091	1.0	0.9273	0.0	0.0	0.9455	0.9091	0.8909	0.8545	0.9091	0.8727	0.8364	1.0	1.0	0.8545	1.0	0.7636	0.8909
ASP_90@OD2|LYS_91@HZ1|LYS_91@NZ	0.0	0.0	0.0	0.0	0.0	0.0	0.0	0.0	0.1091	0.0	0.0	0.0	0.0364	0.0	0.0	0.0	0.0	0.0	0.0	0.8545	0.3273	0.0	0.2545	0.0	0.0	0.0	0.0	0.0	0.0	0.0	0.8545	0.9818	0.0	0.9818	0.0	0.0
ALA_90@O|GLY_93@H|GLY_93@N	0.0	0.0	0.0	0.0	0.0	0.0	0.0	0.0	0.0	0.0	0.0	0.0	0.0	0.0	0.0	0.0	0.0	0.0	0.0	0.0	0.0	0.9818	0.0	0.0	0.0	0.0	0.0	0.0	0.0	0.0	0.0	0.0	0.0	0.0	0.0	0.0
ASP_90@OD2|LYS_91@H|LYS_91@N	0.6727	1.0	0.7091	0.0	0.6909	0.6909	0.6727	0.6909	0.7636	0.9091	0.0	0.0	0.9273	0.4364	0.6	1.0	0.0	0.0	1.0	0.0	1.0	0.0	1.0	0.4364	1.0	0.5636	0.6545	0.4909	0.7273	0.6727	0.0	0.0	0.6	0.0	0.5636	0.4727
ASP_90@OD1|LYS_91@HZ3|LYS_91@NZ	0.9818	0.0	0.9636	0.0	0.9273	0.9818	0.9455	0.9818	0.0	0.8182	1.0	0.8	0.8	1.0	0.9455	0.0	0.0	0.0	0.0	0.0182	0.0	0.0	0.0	0.9636	0.0	1.0	0.9636	0.9818	0.9636	0.9636	0.0182	0.0182	1.0	0.0182	0.9818	1.0
ASP_90@OD1|LYS_91@HZ1|LYS_91@NZ	0.0	1.0	0.0	0.0	0.0	0.0	0.0	0.0	0.9273	0.0	0.0	0.0	0.2	0.0	0.0	1.0	0.9818	0.9818	1.0	0.0	1.0	0.0	1.0	0.0	1.0	0.0	0.0	0.0	0.0	0.0	0.0	0.0	0.0	0.0	0.0	0.0
ASP_90@O|VAL_94@H|VAL_94@N	0.0	0.0	0.0	0.0	0.0	0.0	0.0	0.0	0.0	0.0	0.0	0.0	0.0	0.0	0.0	0.0	0.0	0.0	0.0	0.0	0.0	0.0	0.0	0.0182	0.0	0.0	0.0	0.0	0.0	0.0	0.0	0.0	0.0	0.0	0.0	0.0
ASP_92@OD2|ARG_37@HH22|ARG_37@NH2	0.0	0.0	0.0	0.0	0.0	0.0	0.0	0.0	0.1455	0.0	0.0	0.0	0.0	0.0	0.0	0.0	0.0	0.0	0.0	0.0	0.0	0.0	0.0	0.0	0.0	0.0	0.0	0.0	0.0	0.0	0.0	0.0	0.0	0.0	0.0	0.0
ASP_92@OD2|LYS_36@HZ1|LYS_36@NZ	0.0182	0.2727	0.0182	0.0545	0.0	0.0182	0.0182	0.0182	0.0182	0.0182	0.0	0.0	0.0	0.0182	0.0182	0.0182	0.0182	0.0182	0.0182	0.0	0.0182	0.0	0.0	0.2545	0.0182	0.0182	0.0182	0.0182	0.0182	0.0182	0.0182	0.0182	0.0	0.0182	0.0182	0.0182
ASP_92@OD1|VAL_94@H|VAL_94@N	0.1273	0.0	0.0909	0.0727	0.1273	0.1455	0.0727	0.1091	0.0364	0.1818	0.0182	0.0	0.2	0.1091	0.1091	0.1455	0.0182	0.0182	0.1818	0.0727	0.0727	0.0727	0.0	0.0	0.1091	0.0909	0.0545	0.1273	0.1091	0.1091	0.0545	0.0727	0.1273	0.0727	0.0909	0.1091
ASP_92@O|ARG_37@HH11|ARG_37@NH1	0.0	0.0	0.0	0.0	0.0	0.0	0.0	0.0	0.0727	0.0	0.0	0.0	0.0	0.0	0.0	0.0	0.0	0.0	0.0	0.0	0.0	0.0	0.0	0.0	0.0	0.0	0.0	0.0	0.0	0.0	0.0	0.0	0.0	0.0	0.0	0.0
ASP_92@OD1|LYS_91@HZ1|LYS_91@NZ	0.0	0.0	0.0	0.0	0.0	0.0	0.0	0.0	0.0	0.0	0.0	0.0	0.0	0.0	0.0	0.0	0.0	0.0	0.0	0.0	0.0	0.0	0.0	0.0	0.0	0.0	0.0	0.0	0.0	0.0	0.0545	0.0	0.0	0.0182	0.0	0.0
ASP_92@OD2|LYS_91@HZ1|LYS_91@NZ	0.0	0.0	0.0	0.0	0.0	0.0	0.0	0.0	0.0	0.0	0.0	0.0	0.0	0.0	0.0	0.0	0.0	0.0	0.0	0.0545	0.0	0.0	0.0	0.0	0.0	0.0	0.0	0.0	0.0	0.0	0.0	0.0	0.0	0.0	0.0	0.0
ASP_92@OD2|ARG_37@HH12|ARG_37@NH1	0.0	0.0	0.0	0.0	0.0	0.0	0.0	0.0	0.2	0.0	0.0	0.0	0.0	0.0	0.0	0.0	0.0	0.0	0.0	0.0	0.0	0.0	0.0	0.0	0.0	0.0	0.0	0.0	0.0	0.0	0.0	0.0	0.0	0.0	0.0	0.0
GLY_93@O|LEU_38@H|LEU_38@N	0.6364	0.2909	0.6727	0.7091	0.5636	0.6909	0.7091	0.6182	0.9455	0.0	0.2545	0.5091	0.3818	0.8	0.7455	0.7091	0.2545	0.2727	0.3455	0.2364	0.0	0.3273	0.0	0.3273	0.4	0.5818	0.6364	0.6182	0.6727	0.6545	0.2364	0.1273	0.6909	0.1455	0.7455	0.6909
GLY_93@O|GLY_37@H|GLY_37@N	0.0364	0.0545	0.0364	0.0182	0.0909	0.0545	0.0727	0.0182	0.0	0.6727	0.0364	0.0727	0.0	0.0364	0.0182	0.0545	0.3636	0.1455	0.0545	0.0364	0.0182	0.2545	0.0	0.0364	0.0909	0.0364	0.0364	0.0364	0.0182	0.0364	0.0909	0.1455	0.0182	0.1091	0.0182	0.0364
ARG_93@O|GLY_37@H|GLY_37@N	0.0	0.0	0.0	0.0	0.0	0.0	0.0	0.0	0.0	0.0	0.0	0.0	0.0	0.0	0.0	0.0	0.0	0.0	0.0	0.0	0.0	0.0	0.9273	0.0	0.0	0.0	0.0	0.0	0.0	0.0	0.0	0.0	0.0	0.0	0.0	0.0
VAL_94@O|ASP_90@H|ASP_90@N	0.0182	0.4727	0.0182	0.0909	0.0364	0.0182	0.0182	0.0182	0.3818	0.0182	0.1818	0.0545	0.2364	0.0364	0.0	0.1818	0.4909	0.4909	0.2727	0.5818	0.0	0.0	0.3273	0.4364	0.2727	0.0182	0.0182	0.0182	0.0182	0.0364	0.7636	0.7091	0.0182	0.6727	0.0182	0.0364
VAL_94@O|ALA_90@H|ALA_90@N	0.0	0.0	0.0	0.0	0.0	0.0	0.0	0.0	0.0	0.0	0.0	0.0	0.0	0.0	0.0	0.0	0.0	0.0	0.0	0.0	0.0	0.9273	0.0	0.0	0.0	0.0	0.0	0.0	0.0	0.0	0.0	0.0	0.0	0.0	0.0	0.0
ALA_95@O|ILE_35@H|ILE_35@N	1.0	1.0	1.0	0.9455	1.0	1.0	1.0	1.0	0.9091	0.9818	1.0	1.0	0.9455	1.0	1.0	1.0	1.0	1.0	1.0	1.0	1.0	1.0	1.0	1.0	1.0	1.0	1.0	1.0	1.0	1.0	1.0	1.0	1.0	0.9818	1.0	1.0
ASP_96@OD1|LYS_36@HZ1|LYS_36@NZ	0.0	0.0	0.0	0.0	0.0	0.0	0.0	0.0	0.0182	0.0	0.0	0.0	0.0	0.0	0.0	0.0	0.0	0.0	0.0	0.0	0.0	0.0	0.1091	0.0	0.0	0.0	0.0	0.0	0.0	0.0	0.0	0.0	0.0	0.0	0.0	0.0
ASP_96@OD1|LYS_36@HZ2|LYS_36@NZ	0.0	0.0	0.0	0.0	0.0	0.0	0.0	0.0	0.0182	0.0	0.0	0.0	0.0	0.0	0.0	0.0	0.0	0.0	0.0	0.0	0.0	0.0	0.0	0.0	0.0	0.0	0.0	0.0	0.0	0.0	0.0	0.0	0.0	0.0	0.0	0.0
ASP_96@OD1|SER_34@HG|SER_34@OG	1.0	1.0	1.0	1.0	1.0	1.0	1.0	1.0	1.0	1.0	1.0	1.0	1.0	1.0	1.0	1.0	1.0	1.0	1.0	1.0	1.0	1.0	1.0	1.0	1.0	1.0	1.0	1.0	1.0	1.0	1.0	1.0	1.0	1.0	1.0	1.0
ASP_96@OD2|LYS_36@HZ2|LYS_36@NZ	0.0	0.0	0.0364	0.0182	0.0182	0.0182	0.0	0.0	0.0182	0.0	0.0364	0.0	0.0182	0.0182	0.0	0.0364	0.0545	0.0182	0.0	0.0	0.1636	0.0	0.0545	0.0	0.0182	0.0	0.0182	0.0	0.0	0.0182	0.0182	0.0	0.0	0.0364	0.0	0.0
VAL_97@O|SER_98@HG|SER_98@OG	0.7818	0.9091	0.8364	0.8727	0.8909	0.8364	0.8364	0.8	0.7273	0.8182	0.9455	0.9091	0.8545	0.8727	0.7455	0.9091	0.7273	0.8545	0.7636	0.8727	0.7273	0.9091	0.8727	0.6909	0.6545	0.8182	0.8727	0.7273	0.7818	0.8727	0.8545	0.8	0.8182	0.8182	0.8182	0.7455
VAL_97@O|GLY_33@H|GLY_33@N	0.1091	0.1273	0.1455	0.0727	0.1636	0.1273	0.1636	0.1636	0.1455	0.1455	0.0727	0.1273	0.1455	0.0545	0.0909	0.1273	0.1818	0.1455	0.1818	0.0909	0.0	0.0727	0.1273	0.1636	0.1091	0.1273	0.0909	0.1455	0.1091	0.1273	0.0364	0.1091	0.1273	0.1273	0.0909	0.0909
ILE_99@O|VAL_31@H|VAL_31@N	1.0	1.0	1.0	1.0	1.0	1.0	1.0	1.0	1.0	1.0	1.0	1.0	1.0	1.0	1.0	1.0	1.0	1.0	1.0	1.0	1.0	1.0	1.0	1.0	1.0	1.0	1.0	1.0	1.0	1.0	1.0	1.0	1.0	1.0	1.0	1.0
GLU_100@OE2|LYS_30@HZ3|LYS_30@NZ	0.0	0.0	0.0	0.4182	0.0	0.0	0.0	0.0	0.4182	0.0	0.0	0.0	0.0	0.0	0.0	0.0	0.0	0.0	0.0	0.0	0.0	0.0	0.0	0.0	0.0	0.0	0.0	0.0	0.0	0.0	0.0	0.0	0.0	0.0	0.0	0.0
GLU_100@OE1|LYS_75@HZ2|LYS_75@NZ	0.0	0.0	0.0	0.0	0.0	0.0	0.0	0.0	0.0	0.0	0.0	0.0	0.0	0.0	0.0	0.0	0.0	0.0	0.0	0.0	0.0	0.0	0.0	0.0	0.1273	0.0	0.0	0.0	0.0	0.0	0.0	0.0	0.0	0.0	0.0	0.0
GLU_100@O|LYS_75@HZ2|LYS_75@NZ	0.9273	0.9091	0.9273	0.8727	0.9273	0.9273	0.9273	0.9273	0.8909	0.9273	0.8909	0.9091	0.9273	0.9091	0.9273	0.9636	0.0	0.0	0.0	0.9091	0.9091	0.9273	0.9091	0.0	0.7636	0.9273	0.9273	0.9091	0.9273	0.9273	0.9091	0.9091	0.8909	0.9273	0.9273	0.9091
GLU_100@OE2|LYS_75@HZ2|LYS_75@NZ	0.0	0.0	0.0	0.0	0.0	0.0	0.0	0.0	0.0	0.0	0.0	0.0	0.0	0.0	0.0	0.0	0.0	0.0	0.0	0.0	0.0	0.0	0.0	0.0	0.0545	0.0	0.0	0.0	0.0	0.0	0.0	0.0	0.0	0.0	0.0	0.0
GLU_100@OE1|LYS_23@HZ2|LYS_23@NZ	0.1818	0.0545	0.2	0.0	0.1818	0.2	0.2	0.0727	0.0182	0.1455	0.1273	0.1818	0.1818	0.1636	0.2	0.1273	0.2	0.2	0.2	0.1636	0.1455	0.1455	0.1818	0.0	0.0182	0.1636	0.0727	0.1636	0.1455	0.1091	0.1455	0.1636	0.1091	0.1636	0.1455	0.0909
ASP_101@OD1|LYS_75@HZ1|LYS_75@NZ	0.8909	0.8727	0.9091	0.8545	0.8727	0.9091	0.8727	0.9091	0.8727	0.8727	0.9091	0.8727	0.8727	0.9273	0.8545	0.9091	0.0	0.0	0.0	0.8727	0.8909	0.8727	0.8727	0.0	0.0	0.8909	0.9273	0.8727	0.9091	0.9273	0.8909	0.8909	0.9455	0.8909	0.8909	0.8545
ASP_101@OD2|ARG_79@HH22|ARG_79@NH2	1.0	0.9455	1.0	0.9455	0.9818	1.0	1.0	1.0	1.0	0.9818	0.9818	1.0	0.9818	1.0	1.0	1.0	0.2545	0.3818	0.5273	0.9636	1.0	1.0	1.0	0.2909	0.0	1.0	0.9818	1.0	0.9818	0.9818	0.9636	0.9818	1.0	1.0	0.9818	1.0
ASP_101@OD1|ARG_79@HH22|ARG_79@NH2	0.0	0.0	0.0	0.0	0.0	0.0	0.0	0.0	0.0	0.0	0.0	0.0	0.0	0.0	0.0	0.0	0.2909	0.1091	0.0	0.0	0.0	0.0	0.0	0.2182	0.0	0.0	0.0	0.0	0.0	0.0	0.0	0.0	0.0	0.0	0.0	0.0
ASN_101@OD1|ARG_79@HH12|ARG_79@NH1	0.0	0.0	0.0	0.0	0.0	0.0	0.0	0.0	0.0	0.0	0.0	0.0	0.0	0.0	0.0	0.0	0.0	0.0	0.0	0.0	0.0	0.0	0.0	0.0	0.8545	0.0	0.0	0.0	0.0	0.0	0.0	0.0	0.0	0.0	0.0	0.0
ASP_101@OD2|ILE_104@H|ILE_104@N	0.0	0.0	0.0	0.0	0.0	0.0	0.0	0.0	0.0	0.0	0.0	0.0	0.0	0.0	0.0	0.0	0.0545	0.2	0.0909	0.0	0.0	0.0	0.0	0.3455	0.0	0.0	0.0	0.0	0.0	0.0	0.0	0.0	0.0	0.0	0.0	0.0
ASP_101@OD1|ARG_79@HH12|ARG_79@NH1	0.8182	0.8182	0.8545	0.8182	0.8	0.8182	0.7818	0.8182	0.9273	0.8182	0.7636	0.8545	0.8	0.8727	0.7818	0.7818	0.9273	1.0	1.0	0.8909	0.8	0.7455	0.9273	1.0	0.0	0.8545	0.8909	0.8182	0.7636	0.8364	0.9636	0.7818	0.8727	0.7818	0.7636	0.8545
ASP_101@OD1|SER_102@H|SER_102@N	0.0	0.0182	0.0	0.0364	0.0182	0.0	0.0182	0.0	0.0	0.0	0.0	0.0182	0.0	0.0182	0.0182	0.0	0.0	0.0364	0.0364	0.0	0.0182	0.0182	0.0182	0.0364	0.0	0.0545	0.0	0.0	0.0	0.0	0.0182	0.0	0.0	0.0	0.0182	0.0182
ASN_101@OD1|VAL_103@H|VAL_103@N	0.0	0.0	0.0	0.0	0.0	0.0	0.0	0.0	0.0	0.0	0.0	0.0	0.0	0.0	0.0	0.0	0.0	0.0	0.0	0.0	0.0	0.0	0.0	0.0	0.0545	0.0	0.0	0.0	0.0	0.0	0.0	0.0	0.0	0.0	0.0	0.0
ASP_101@OD2|ARG_79@HH12|ARG_79@NH1	0.5455	0.6909	0.5636	0.6	0.5818	0.4727	0.6545	0.6727	0.5636	0.5455	0.6364	0.4727	0.4545	0.7273	0.5091	0.9818	0.1818	0.0909	0.0727	0.5091	0.4	0.5273	0.4727	0.0	0.0	0.5455	0.6	0.4909	0.8545	0.6545	0.4545	0.4727	0.9455	0.6	0.5091	0.6182
ASN_101@O|VAL_29@H|VAL_29@N	0.0	0.0	0.0	0.0	0.0	0.0	0.0	0.0	0.0	0.0	0.0	0.0	0.0	0.0	0.0	0.0	0.0	0.0	0.0	0.0	0.0	0.0	0.0	0.0	0.9455	0.0	0.0	0.0	0.0	0.0	0.0	0.0	0.0	0.0	0.0	0.0
ASP_101@O|VAL_29@H|VAL_29@N	1.0	1.0	0.9818	1.0	1.0	0.9818	0.9818	0.9818	1.0	1.0	0.9818	0.9818	0.9818	1.0	0.9818	0.9636	1.0	0.9818	0.9636	0.9636	0.9818	0.9818	0.9818	1.0	0.0	1.0	0.9818	1.0	0.9818	0.9818	1.0	1.0	0.9636	0.9818	1.0	0.9818
ASP_101@OD2|VAL_103@H|VAL_103@N	0.0	0.0	0.0	0.0	0.0	0.0	0.0	0.0	0.0	0.0	0.0	0.0	0.0	0.0	0.0	0.0	0.6727	0.5455	0.3636	0.0	0.0	0.0	0.0	0.6727	0.0	0.0	0.0	0.0	0.0	0.0	0.0	0.0	0.0182	0.0	0.0	0.0
SER_102@OG|LYS_75@HZ1|LYS_75@NZ	0.0	0.0	0.0	0.0	0.0	0.0	0.0	0.0	0.0	0.0	0.0	0.0	0.0	0.0	0.0	0.0	0.0	0.0	0.0	0.0	0.0	0.0	0.0	0.0	0.0909	0.0	0.0	0.0	0.0	0.0	0.0	0.0	0.0	0.0	0.0	0.0
SER_105@OG|GLN_22@HE21|GLN_22@NE2	0.1818	0.1636	0.1818	0.1636	0.1818	0.1818	0.2	0.1818	0.1818	0.1818	0.1818	0.1818	0.1636	0.1818	0.2	0.1636	0.1818	0.2182	0.1818	0.1818	0.2	0.1818	0.2	0.1636	0.1818	0.0	0.1818	0.2	0.1818	0.1818	0.1818	0.1818	0.2	0.1636	0.2	0.2
LEU_105@O|ILE_112@H|ILE_112@N	0.0	0.0	0.0	0.0	0.0	0.0	0.0	0.0	0.0	0.0	0.0	0.0	0.0	0.0	0.0	0.0	0.0	0.0	0.0	0.0	0.0	0.0	0.0	0.0	0.0	0.2	0.0	0.0	0.0	0.0	0.0	0.0	0.0	0.0	0.0	0.0
SER_105@O|ILE_112@H|ILE_112@N	0.4545	0.2909	0.4727	0.4182	0.4909	0.4909	0.4364	0.6182	0.4545	0.4364	0.4182	0.4727	0.4545	0.3818	0.4364	0.4364	0.1091	0.4182	0.4	0.4909	0.4545	0.4	0.4182	0.3636	0.2727	0.0	0.4727	0.0	0.0	0.3818	0.4364	0.4727	0.4545	0.4545	0.4182	0.4182
SER_105@OG|SER_107@H|SER_107@N	0.0182	0.0	0.0182	0.0182	0.0182	0.0182	0.0182	0.0	0.0182	0.0364	0.0	0.0182	0.0182	0.0	0.0182	0.0182	0.0182	0.0182	0.0545	0.0	0.0	0.0182	0.0182	0.0364	0.0364	0.0	0.0545	0.0182	0.0182	0.0	0.0	0.0364	0.0364	0.0545	0.0182	0.0182
SER_105@O|THR_112@H|THR_112@N	0.0	0.0	0.0	0.0	0.0	0.0	0.0	0.0	0.0	0.0	0.0	0.0	0.0	0.0	0.0	0.0	0.0	0.0	0.0	0.0	0.0	0.0	0.0	0.0	0.0	0.0	0.0	0.5636	0.0	0.0	0.0	0.0	0.0	0.0	0.0	0.0
SER_105@O|MET_112@H|MET_112@N	0.0	0.0	0.0	0.0	0.0	0.0	0.0	0.0	0.0	0.0	0.0	0.0	0.0	0.0	0.0	0.0	0.0	0.0	0.0	0.0	0.0	0.0	0.0	0.0	0.0	0.0	0.0	0.0	0.7818	0.0	0.0	0.0	0.0	0.0	0.0	0.0
LEU_106@O|ALA_1@H3|ALA_1@N	0.1636	0.1091	0.1818	0.2182	0.1818	0.1636	0.1636	0.1818	0.1091	0.2	0.1818	0.2182	0.1818	0.1091	0.2	0.2	0.2364	0.2364	0.2	0.1636	0.1455	0.2727	0.2727	0.1273	0.2364	0.1818	0.0	0.1818	0.1455	0.1818	0.0909	0.1818	0.1818	0.1273	0.1273	0.2182
VAL_106@O|ALA_1@H3|ALA_1@N	0.0	0.0	0.0	0.0	0.0	0.0	0.0	0.0	0.0	0.0	0.0	0.0	0.0	0.0	0.0	0.0	0.0	0.0	0.0	0.0	0.0	0.0	0.0	0.0	0.0	0.0	0.0545	0.0	0.0	0.0	0.0	0.0	0.0	0.0	0.0	0.0
VAL_106@O|ALA_1@H1|ALA_1@N	0.0	0.0	0.0	0.0	0.0	0.0	0.0	0.0	0.0	0.0	0.0	0.0	0.0	0.0	0.0	0.0	0.0	0.0	0.0	0.0	0.0	0.0	0.0	0.0	0.0	0.0	0.9273	0.0	0.0	0.0	0.0	0.0	0.0	0.0	0.0	0.0
LEU_106@O|ALA_1@H1|ALA_1@N	0.7091	0.8182	0.6909	0.7091	0.6909	0.7091	0.7273	0.6727	0.7818	0.7273	0.7455	0.7091	0.7091	0.8	0.6909	0.7273	0.6545	0.7273	0.7455	0.7636	0.7636	0.6727	0.6909	0.7818	0.6545	0.6727	0.0	0.7455	0.7818	0.7273	0.8545	0.7273	0.7636	0.7818	0.7636	0.6727
SER_107@OG|ALA_1@H1|ALA_1@N	0.0	0.0	0.0	0.0	0.0	0.0	0.0182	0.0	0.0	0.0	0.0182	0.0364	0.0	0.0364	0.0	0.0	0.0	0.0	0.0	0.0182	0.0364	0.0364	0.0364	0.0182	0.0182	0.0364	0.0	0.0182	0.0	0.0182	0.0	0.0	0.0182	0.0	0.0182	0.0182
SER_107@OG|ALA_1@H2|ALA_1@N	0.1091	0.0909	0.0909	0.1091	0.1273	0.1091	0.0909	0.1091	0.0727	0.0909	0.0909	0.1455	0.1091	0.1091	0.1273	0.1091	0.1091	0.0909	0.1273	0.1273	0.1273	0.1091	0.0909	0.1455	0.1091	0.1455	0.0545	0.1455	0.1091	0.2182	0.1091	0.1091	0.0545	0.1091	0.1273	0.0909
SER_107@O|SER_105@HG|SER_105@OG	1.0	1.0	1.0	1.0	1.0	1.0	1.0	1.0	1.0	1.0	1.0	1.0	1.0	1.0	1.0	1.0	1.0	1.0	1.0	1.0	1.0	1.0	1.0	1.0	1.0	0.0	1.0	1.0	1.0	0.9818	1.0	1.0	1.0	1.0	1.0	1.0
SER_107@OG|ALA_1@H3|ALA_1@N	0.0	0.0	0.0	0.0	0.0	0.0	0.0182	0.0	0.0	0.0	0.0	0.0	0.0	0.0	0.0	0.0	0.0	0.0	0.0	0.0	0.0	0.0	0.0	0.0182	0.0	0.0	0.0182	0.0	0.0	0.0	0.0	0.0	0.0	0.0	0.0	0.0
GLY_108@O|GLY_261@H|GLY_261@N	0.0	0.0182	0.0	0.0	0.0	0.0	0.0	0.0	0.0	0.0	0.0	0.0	0.0	0.0	0.0	0.0	0.0	0.0	0.0	0.0	0.0	0.0	0.0	0.0	0.0	0.0	0.0	0.0	0.0	0.0	0.0	0.0	0.0	0.0	0.0	0.0
ASP_109@OD1|ARG_115@HH22|ARG_115@NH2	0.0	0.0182	0.0	0.0727	0.0	0.0	0.0	0.0182	0.0	0.0	0.0545	0.0182	0.0	0.0	0.0727	0.0545	0.0364	0.0545	0.0727	0.0	0.0545	0.0	0.0364	0.0545	0.0545	0.0	0.0909	0.0	0.0364	0.0364	0.0364	0.0	0.0	0.0364	0.0	0.0
ASP_109@OD2|ALA_154@H2|ALA_154@N	0.0	0.0	0.0	0.0	0.0182	0.0	0.0	0.0182	0.0	0.0	0.0	0.0	0.0182	0.0	0.0	0.0	0.0	0.0	0.0	0.0	0.0	0.0182	0.0	0.0	0.0182	0.0	0.0	0.0182	0.0	0.0182	0.0182	0.0182	0.0182	0.0	0.0	0.0
ASP_109@OD1|ALA_154@H2|ALA_154@N	0.0	0.0182	0.0	0.0182	0.0	0.0	0.0	0.0	0.0182	0.0	0.0364	0.0	0.0	0.0364	0.0182	0.0182	0.0364	0.0182	0.0	0.0	0.0	0.0	0.0182	0.0	0.0182	0.0364	0.0364	0.0	0.0182	0.0182	0.0	0.0	0.0	0.0182	0.0182	0.0
ASP_109@OD2|HIE_110@HE2|HIE_110@NE2	0.0	0.0	0.0	0.0	0.0	0.0	0.0	0.0	0.0	0.0	0.0	0.0	0.0	0.0	0.0	0.0182	0.0	0.0	0.0	0.0	0.0	0.0	0.0	0.0	0.0	0.0	0.0	0.0	0.0	0.0	0.0	0.0	0.0	0.0	0.0	0.0
ASP_109@OD2|ARG_115@HH22|ARG_115@NH2	0.0	0.0	0.0	0.0	0.0	0.0	0.0	0.0	0.0	0.0	0.0182	0.0	0.0	0.0364	0.0	0.0	0.0182	0.0	0.0182	0.0	0.0	0.0	0.0	0.0	0.0182	0.0	0.0364	0.0	0.0	0.0	0.0	0.0	0.0	0.0	0.0	0.0
ASP_109@O|ARG_115@HH21|ARG_115@NH2	0.0727	0.0727	0.0545	0.0909	0.0727	0.0182	0.0545	0.0545	0.0909	0.0545	0.0909	0.0364	0.0364	0.0545	0.1273	0.1273	0.1091	0.1091	0.1091	0.0182	0.1091	0.0364	0.0909	0.1091	0.1091	0.0545	0.1273	0.0364	0.0909	0.0545	0.0727	0.0364	0.0364	0.0545	0.0364	0.0364
ASP_109@O|CYS_111@H|CYS_111@N	0.2	0.3818	0.2727	0.2545	0.1818	0.2182	0.2182	0.2	0.1818	0.2364	0.1636	0.2	0.2182	0.1818	0.1818	0.1091	0.2909	0.1273	0.1636	0.1455	0.1818	0.2909	0.1818	0.3455	0.2909	0.3273	0.0909	0.2182	0.1273	0.1636	0.2	0.2364	0.1455	0.2364	0.2182	0.2545
HIE_110@O|LEU_105@H|LEU_105@N	0.0	0.0	0.0	0.0	0.0	0.0	0.0	0.0	0.0	0.0	0.0	0.0	0.0	0.0	0.0	0.0	0.0	0.0	0.0	0.0	0.0	0.0	0.0	0.0	0.0	0.4	0.0	0.0	0.0	0.0	0.0	0.0	0.0	0.0	0.0	0.0
HIE_110@O|SER_105@H|SER_105@N	0.2727	0.3636	0.3273	0.2727	0.2364	0.2909	0.1818	0.2182	0.3455	0.2727	0.2182	0.1273	0.2727	0.2	0.4182	0.0909	0.5636	0.3091	0.3273	0.2364	0.2909	0.3636	0.2727	0.3091	0.4545	0.0	0.0727	0.4182	0.0364	0.4545	0.2364	0.3273	0.2364	0.2727	0.3273	0.3091
CYS_111@O|ARG_115@HE|ARG_115@NE	0.9091	0.9273	0.8909	0.8182	0.9273	0.9091	0.8909	0.8545	0.8364	0.9091	0.8364	0.9091	0.9091	0.8727	0.8545	0.8545	0.9273	0.8545	0.8182	0.8909	0.9091	0.9273	0.8727	0.8909	0.8727	0.9091	0.8545	0.8727	0.8727	0.9455	0.9455	0.9091	0.9273	0.9273	0.8909	0.8727
MET_112@O|ARG_115@H|ARG_115@N	0.0	0.0	0.0	0.0	0.0	0.0	0.0	0.0	0.0	0.0	0.0	0.0	0.0	0.0	0.0	0.0	0.0	0.0	0.0	0.0	0.0	0.0	0.0	0.0	0.0	0.0	0.0	0.0	0.1455	0.0	0.0	0.0	0.0	0.0	0.0	0.0
THR_112@O|ARG_115@H|ARG_115@N	0.0	0.0	0.0	0.0	0.0	0.0	0.0	0.0	0.0	0.0	0.0	0.0	0.0	0.0	0.0	0.0	0.0	0.0	0.0	0.0	0.0	0.0	0.0	0.0	0.0	0.0	0.0	0.2727	0.0	0.0	0.0	0.0	0.0	0.0	0.0	0.0
ILE_112@O|ARG_115@H|ARG_115@N	0.1273	0.0364	0.2182	0.0545	0.1818	0.1091	0.1636	0.0727	0.1455	0.1273	0.1455	0.2	0.1455	0.2	0.2	0.1455	0.3091	0.3636	0.2	0.1091	0.1455	0.0909	0.1455	0.1455	0.1636	0.1818	0.2909	0.0	0.0	0.0909	0.1455	0.1091	0.1091	0.1636	0.1091	0.1455
ALA_114@O|ILE_304@H|ILE_304@N	0.0	0.0	0.0	0.0	0.0	0.0	0.0	0.0	0.0	0.0	0.0	0.0	0.0	0.0	0.0	0.0	0.0	0.0	0.0	0.0	0.0	0.0	0.0	0.0	0.0	0.0	0.0	0.0	0.0	0.9273	0.0	0.0	0.0	0.0	0.0	0.0
GLY_114@O|ILE_304@H|ILE_304@N	0.9455	0.9455	0.9273	0.9455	0.9455	0.9455	0.9636	0.9455	0.9636	0.9636	0.9273	0.9455	0.9636	0.9455	0.9455	0.9455	0.9273	0.9455	0.9273	0.9273	0.9455	0.9455	0.9455	0.9273	0.9636	0.9273	0.9818	0.9636	0.9636	0.0	0.9636	0.9273	0.9636	0.9273	0.9455	0.9636
ARG_115@O|ILE_149@H|ILE_149@N	0.9273	0.9273	0.9273	0.9091	0.9273	0.9091	0.9455	0.9455	0.9273	0.9273	0.9273	0.9273	0.9273	0.9091	0.9455	0.9636	0.9273	0.9273	0.9091	0.9273	0.9273	0.9273	0.9091	0.9455	0.9273	0.9091	0.9273	0.9273	0.9273	0.8909	0.9273	0.9455	0.9273	0.9273	0.9455	0.9455
THR_116@O|HIE_48@H|HIE_48@N	1.0	1.0	1.0	1.0	1.0	1.0	1.0	1.0	1.0	1.0	1.0	1.0	1.0	1.0	0.0	1.0	1.0	1.0	1.0	1.0	1.0	1.0	1.0	1.0	1.0	1.0	1.0	1.0	1.0	1.0	1.0	1.0	1.0	1.0	1.0	1.0
THR_116@O|GLN_48@H|GLN_48@N	0.0	0.0	0.0	0.0	0.0	0.0	0.0	0.0	0.0	0.0	0.0	0.0	0.0	0.0	1.0	0.0	0.0	0.0	0.0	0.0	0.0	0.0	0.0	0.0	0.0	0.0	0.0	0.0	0.0	0.0	0.0	0.0	0.0	0.0	0.0	0.0
LEU_117@O|GLN_8@HE21|GLN_8@NE2	0.0	0.0	0.0	0.0	0.9636	0.0	0.0	0.0	0.0	0.0	0.0	0.0	0.0	0.0	0.0	0.0	0.0	0.0	0.0	0.0	0.0	0.0	0.0	0.0	0.0	0.0	0.0	0.0	0.0	0.0	0.0	0.0	0.0	0.0	0.0	0.0
LEU_117@O|GLY_147@H|GLY_147@N	0.2545	0.2545	0.4	0.4909	0.1636	0.2182	0.1636	0.2182	0.3091	0.2364	0.1818	0.2545	0.2727	0.2182	0.4182	0.3273	0.2727	0.3455	0.1636	0.2909	0.3455	0.4545	0.2364	0.2182	0.2	0.2	0.3273	0.2545	0.2545	0.4364	0.5273	0.3091	0.2909	0.2182	0.3273	0.6182
VAL_118@O|HIE_46@H|HIE_46@N	0.0545	0.0545	0.0364	0.0182	0.0545	0.0545	0.0	0.0	0.0182	0.0545	0.0364	0.0	0.0364	0.0	0.0364	0.0182	0.0182	0.0727	0.0364	0.0182	0.0364	0.0364	0.0	0.0182	0.0364	0.0545	0.0364	0.0364	0.0364	0.0364	0.2	0.0727	0.0182	0.0545	0.0545	0.0
VAL_118@O|ARG_46@H|ARG_46@N	0.0	0.0	0.0	0.0	0.0	0.0	0.0	0.0	0.0	0.0	0.0	0.0	0.0	0.0909	0.0	0.0	0.0	0.0	0.0	0.0	0.0	0.0	0.0	0.0	0.0	0.0	0.0	0.0	0.0	0.0	0.0	0.0	0.0	0.0	0.0	0.0
VAL_119@O|LEU_144@H|LEU_144@N	0.3455	0.7818	0.4545	0.3273	0.4364	0.0364	0.6	0.3818	0.4	0.3818	0.6909	0.3455	0.6	0.5091	0.4182	0.4182	0.4	0.4364	0.7273	0.2727	0.4	0.3091	0.4364	0.7091	0.7273	0.4364	0.3818	0.3273	0.3273	0.3273	0.3818	0.6182	0.4545	0.6182	0.0	0.5455
VAL_119@O|ALA_145@H|ALA_145@N	0.0	0.0	0.0	0.0	0.0	0.0182	0.0	0.0	0.0	0.0	0.0	0.0	0.0	0.0	0.0	0.0	0.0	0.0	0.0	0.0	0.0	0.0	0.0	0.0	0.0	0.0	0.0	0.0	0.0	0.0	0.0	0.0	0.0	0.0	0.0	0.0
VAL_119@O|SER_144@H|SER_144@N	0.0	0.0	0.0	0.0	0.0	0.0	0.0	0.0	0.0	0.0	0.0	0.0	0.0	0.0	0.0	0.0	0.0	0.0	0.0	0.0	0.0	0.0	0.0	0.0	0.0	0.0	0.0	0.0	0.0	0.0	0.0	0.0	0.0	0.0	0.4909	0.0
HIE_120@O|SER_144@HG|SER_144@OG	0.0	0.0	0.0	0.0	0.0	0.0	0.0	0.0	0.0	0.0	0.0	0.0	0.0	0.0	0.0	0.0	0.0	0.0	0.0	0.0	0.0	0.0	0.0	0.0	0.0	0.0	0.0	0.0	0.0	0.0	0.0	0.0	0.0	0.0	1.0	0.0
GLU_121@OE1|SER_142@HG|SER_142@OG	0.0	1.0	0.0	0.0	0.0	0.0	0.0	0.0	0.0	0.9818	1.0	0.0	0.0	1.0	0.0	0.0	0.0	0.0	1.0	0.0	1.0	0.0	1.0	1.0	1.0	1.0	0.0	0.0	0.0	0.0	0.0	1.0	0.0	1.0	0.5091	0.0
GLU_121@OE2|LYS_122@HZ2|LYS_122@NZ	0.0	0.0	0.0	0.0	0.0	0.0	0.0	0.0	0.0	0.0	0.0	0.0	0.0	0.0545	0.0	0.0	0.0	0.0	0.0	0.0	0.0	0.0	0.0	0.0	0.0	0.0	0.0	0.0	0.0	0.0	0.0	0.0	0.0	0.0	0.0	0.0
GLU_121@OE2|LYS_122@HZ1|LYS_122@NZ	0.0	0.0	0.0	0.0	0.0	0.0	0.0	0.0	0.0	0.0	0.0	0.0	0.0	0.1455	0.0	0.0	0.0	0.0	0.0	0.0	0.0	0.0	0.0	0.0	0.0	0.0	0.0	0.0	0.0	0.0	0.0	0.9273	0.0	0.9636	0.0	0.0
GLU_121@OE2|SER_142@H|SER_142@N	0.0	0.0	0.0	0.0	0.0	0.0	0.0	0.0	0.0	0.0	0.0	0.0	0.0	0.0	0.0	0.0	0.0	0.0	0.0	0.0	0.0	0.0	0.0	0.0	0.0	0.0	0.0	0.0	0.0	0.0	0.0	0.0	0.0	0.0	0.0909	0.0
GLU_121@OE1|LYS_122@HZ1|LYS_122@NZ	0.0	0.0	0.0	0.0	0.0	0.0	0.0	0.0	0.0	0.0	0.0545	0.0	0.0	0.0	0.0	0.0	0.0	0.0	0.0182	0.0	0.0	0.0	0.0	0.0	0.0182	0.0	0.0	0.0	0.0	0.0	0.0	0.0	0.0	0.0	0.0	0.0
GLU_121@OE1|SER_142@H|SER_142@N	1.0	0.9455	1.0	1.0	1.0	1.0	1.0	1.0	1.0	1.0	0.8364	1.0	1.0	1.0	1.0	0.8364	1.0	1.0	0.9455	1.0	1.0	0.9818	1.0	0.8909	0.9455	1.0	1.0	1.0	1.0	1.0	0.9818	0.9273	1.0	0.8727	0.8545	1.0
GLU_121@OE2|SER_142@HG|SER_142@OG	0.0	0.0	0.0	0.0	0.0	0.0	0.0	0.0	0.0	0.0182	0.0	0.0	0.0	0.0	0.0	0.0	0.0	0.0	0.0	0.0	0.0	0.0	0.0	0.0	0.0	0.0	0.0	0.0	0.0	0.0	0.0	0.0	0.0	0.0	0.4909	0.0
GLU_121@O|ARG_43@HH11|ARG_43@NH1	0.0	0.0	0.0	0.0	0.0	0.0	0.0	0.0	0.0	0.0	0.0	0.0	0.0545	0.0	0.0	0.0	0.0	0.0	0.0	0.0	0.0	0.0	0.0	0.0	0.0	0.0	0.0	0.0	0.0	0.0	0.0	0.0	0.0	0.0	0.0	0.0
GLU_121@OE2|LYS_122@HZ3|LYS_122@NZ	0.2	0.0727	0.2	0.1636	0.2	0.2	0.2	0.2	0.2	0.2	0.9273	0.1818	0.0	0.0	0.2	0.0364	0.0	0.0	0.1273	0.0909	0.2	0.1455	0.2	0.2727	0.1273	0.2	0.2	0.2	0.2	0.2	0.1818	0.0	0.1455	0.0	0.0909	0.2
GLU_121@OE1|LYS_122@HZ3|LYS_122@NZ	0.0	0.9818	0.0	0.0	0.0	0.0	0.0	0.0	0.0	0.0	0.6182	0.0	0.0	0.0	0.0	0.1636	0.0	0.0	0.9455	0.0	0.0	0.0182	0.0	0.9273	0.9091	0.0	0.0	0.0	0.0	0.0	0.0182	0.0	0.0	0.0	0.1091	0.0
LYS_122@O|GLY_44@H|GLY_44@N	1.0	1.0	1.0	1.0	1.0	1.0	1.0	1.0	1.0	1.0	1.0	1.0	0.9818	1.0	1.0	1.0	1.0	1.0	0.9636	0.8909	1.0	1.0	1.0	1.0	1.0	1.0	1.0	1.0	1.0	1.0	1.0	0.9818	1.0	1.0	1.0	1.0
ASP_124@O|LYS_86@HZ3|LYS_86@NZ	0.0	0.0	0.0	0.0	0.0	0.0	0.0	0.0	0.0	0.0	0.0	0.0	0.0	0.0	0.0	0.0	0.0	0.0	0.0	1.0	0.0	0.0	0.0	0.0	0.0	0.0	0.0	0.0	0.0	0.0	0.0	0.0	0.0	0.0	0.0	0.0
ASP_124@OD1|LYS_86@HZ1|LYS_86@NZ	0.0	0.0	0.0	0.0	0.0	0.0	0.0	0.0	0.0	0.0	0.0	0.0	0.0	0.0	0.0	0.0	0.0	0.0	0.0	0.1818	0.0	0.0	0.0	0.0	0.0	0.0	0.0	0.0	0.0	0.0	0.0	0.0	0.0	0.0	0.0	0.0
ASP_124@OD2|ARG_46@HE|ARG_46@NE	0.0	0.0	0.0	0.0	0.0	0.0	0.0	0.0	0.0	0.0	0.0	0.0	0.0	0.9818	0.0	0.0	0.0	0.0	0.0	0.0	0.0	0.0	0.0	0.0	0.0	0.0	0.0	0.0	0.0	0.0	0.0	0.0	0.0	0.0	0.0	0.0
ASP_124@OD1|HIE_71@HE2|HIE_71@NE2	0.0	0.0	0.0	0.0	0.0	0.0	0.0	0.0	0.0	0.0	0.0	0.0	0.0	0.8545	0.0	0.8727	0.0	0.0	0.0	0.0	0.0	0.0	0.0	0.0	0.0	0.0	0.0	0.0	0.0	0.0	0.0	0.0364	0.0	0.0	0.0	0.0
ASP_124@OD1|LEU_126@H|LEU_126@N	1.0	0.9818	0.9818	1.0	1.0	1.0	0.9818	1.0	1.0	0.9818	1.0	0.9818	1.0	1.0	0.9818	1.0	1.0	1.0	1.0	1.0	1.0	0.9818	1.0	1.0	1.0	1.0	1.0	1.0	1.0	0.9818	0.0	1.0	1.0	1.0	1.0	1.0
VAL_124@O|ASN_86@HD21|ASN_86@ND2	0.0	0.0	0.0	0.0	0.0	0.0	0.0	0.0	0.0	0.0	0.0	0.0	0.0	0.0	0.0	0.0	0.0	0.0	0.0	0.0	0.0	0.0	0.0	0.0	0.0	0.0	0.0	0.0	0.0	0.0	0.6909	0.0	0.0	0.0	0.0	0.0
ASP_124@OD2|HIE_71@HE2|HIE_71@NE2	0.3455	0.6182	0.3455	0.3091	0.3091	0.3636	0.3455	0.3091	0.5091	0.3273	0.4909	0.2364	0.2727	0.0	0.2	0.1455	0.3636	0.3818	0.4727	0.0	0.7818	0.3091	0.3091	0.5455	0.8909	0.2909	0.3273	0.3455	0.3273	0.2909	0.0	0.7636	0.4	0.8909	0.3091	0.3636
ASP_124@OD2|ARG_46@HH21|ARG_46@NH2	0.0	0.0	0.0	0.0	0.0	0.0	0.0	0.0	0.0	0.0	0.0	0.0	0.0	0.9818	0.0	0.0	0.0	0.0	0.0	0.0	0.0	0.0	0.0	0.0	0.0	0.0	0.0	0.0	0.0	0.0	0.0	0.0	0.0	0.0	0.0	0.0
ASP_124@O|ASN_86@HD21|ASN_86@ND2	0.8909	0.9091	0.9091	0.8909	0.8909	0.8909	0.9091	0.8909	0.8909	0.9091	0.8909	0.8909	0.9091	0.8727	0.8909	0.9091	0.9091	0.8909	0.9091	0.0	0.8909	0.9091	0.9091	0.9273	0.9273	0.8909	0.8909	0.8909	0.9273	0.8909	0.0	0.9273	0.9091	0.9636	0.9091	0.8909
ASP_124@OD2|HIE_46@HE2|HIE_46@NE2	1.0	1.0	1.0	1.0	1.0	1.0	1.0	1.0	1.0	1.0	1.0	1.0	1.0	0.0	1.0	1.0	1.0	1.0	1.0	1.0	1.0	1.0	1.0	1.0	1.0	1.0	1.0	1.0	1.0	1.0	0.0	1.0	1.0	1.0	1.0	1.0
ASP_124@OD1|ARG_46@HH21|ARG_46@NH2	0.0	0.0	0.0	0.0	0.0	0.0	0.0	0.0	0.0	0.0	0.0	0.0	0.0	0.0545	0.0	0.0	0.0	0.0	0.0	0.0	0.0	0.0	0.0	0.0	0.0	0.0	0.0	0.0	0.0	0.0	0.0	0.0	0.0	0.0	0.0	0.0
ASP_125@OD1|GLY_127@H|GLY_127@N	0.0	0.0	0.0	0.0	0.0	0.0	0.0	0.0	0.0	0.0	0.0	0.0	0.0	0.0545	0.0	0.0	0.0	0.0	0.0	0.0	0.0	0.0	0.0	0.0	0.0	0.0	0.0	0.0	0.0	0.0	0.2545	0.0	0.0	0.0909	0.0	0.0
ASP_125@OD2|ASN_139@HD22|ASN_139@ND2	1.0	1.0	1.0	1.0	1.0	1.0	1.0	1.0	1.0	1.0	1.0	1.0	1.0	1.0	1.0	1.0	0.8545	0.8	0.8364	1.0	1.0	1.0	1.0	1.0	1.0	1.0	1.0	1.0	1.0	1.0	1.0	0.0	1.0	0.0	1.0	1.0
ASP_125@OD1|LYS_128@H|LYS_128@N	0.8182	0.8182	0.8364	0.8545	0.8182	0.8	0.8545	0.8182	0.8364	0.8727	0.8364	0.6182	0.6545	0.2364	0.8545	1.0	0.9636	0.9636	1.0	0.7818	0.8545	0.7818	0.8	0.9273	0.8545	0.7455	0.8	0.8364	0.8545	0.8545	0.0909	0.0	0.8182	0.8545	0.8182	0.8364
ASP_125@OD1|LYS_128@HZ1|LYS_128@NZ	0.0	0.0	0.0	0.0	0.0	0.0	0.0	0.0	0.0	0.0	0.0	0.0	0.0	0.0	0.0	0.0	0.0	0.0	0.0	0.0	0.0	0.0	0.0	0.0	0.0	0.0	0.0	0.0	0.0	0.0	0.0	0.0	0.0	0.1455	0.0	0.0
ASP_125@O|LYS_128@HZ1|LYS_128@NZ	0.0	0.0	0.0	0.0	0.0	0.0	0.0	0.0	0.0	0.0	0.0	0.0364	0.0	0.0	0.0	0.0	0.0	0.0	0.0	0.0	0.0	0.0	0.0	0.0	0.0	0.0	0.0	0.0	0.0	0.0	0.0	0.0	0.0	0.1636	0.0	0.0
ASP_125@OD1|GLY_129@H|GLY_129@N	0.9818	0.9636	0.9818	0.9636	0.9636	0.9818	0.9818	1.0	0.9636	0.9818	0.9818	0.9636	0.9273	0.8	0.9455	0.9636	0.7273	0.7273	0.7818	0.9455	0.9091	1.0	0.9091	0.9091	0.8	0.9818	0.9636	0.9818	0.9818	0.9818	0.1818	0.0	1.0	0.4182	1.0	0.9636
ASP_125@OD2|GLY_129@H|GLY_129@N	0.0	0.0	0.0	0.0	0.0	0.0	0.0	0.0	0.0	0.0	0.0	0.0	0.0	0.0	0.0	0.0	0.0	0.0	0.0	0.0	0.0	0.0	0.0	0.0	0.0	0.0	0.0	0.0	0.0	0.0	0.0	0.0	0.0	0.0727	0.0	0.0
ASP_125@OD1|SER_134@HG|SER_134@OG	0.9636	0.9636	0.9818	0.9636	0.9636	0.9636	0.9818	0.9636	0.9636	0.9818	1.0	0.9818	0.9818	1.0	0.9636	1.0	0.7636	0.7636	0.7455	0.7818	0.9818	0.9818	0.9818	0.9091	0.9273	0.9818	0.9636	0.9636	0.9818	0.9636	0.8909	0.0	0.7818	0.7455	0.9636	0.9636
HIE_125@ND1|ASN_139@HD22|ASN_139@ND2	0.0	0.0	0.0	0.0	0.0	0.0	0.0	0.0	0.0	0.0	0.0	0.0	0.0	0.0	0.0	0.0	0.0	0.0	0.0	0.0	0.0	0.0	0.0	0.0	0.0	0.0	0.0	0.0	0.0	0.0	0.0	0.1818	0.0	0.0	0.0	0.0
ASP_125@OD2|SER_134@HG|SER_134@OG	0.0364	0.0545	0.0182	0.0364	0.0364	0.0364	0.0182	0.0364	0.0364	0.0182	0.0	0.0	0.0182	0.0364	0.0364	0.0	0.2364	0.2364	0.2727	0.0182	0.0182	0.0182	0.0182	0.0909	0.0364	0.0182	0.0182	0.0364	0.0182	0.0364	0.0545	0.0	0.0364	0.2909	0.0364	0.0364
ASP_125@OD2|LYS_128@H|LYS_128@N	0.0	0.0	0.0	0.0	0.0	0.0	0.0	0.0	0.0	0.0	0.0	0.0	0.0	0.0	0.0	0.0	0.0	0.0	0.0	0.0	0.0	0.0	0.0	0.0	0.0	0.0	0.0	0.0	0.0	0.0	0.0	0.0	0.0	0.0727	0.0	0.0
ASP_125@O|LYS_128@HZ2|LYS_128@NZ	0.0	0.0	0.0	0.0	0.0	0.0	0.0	0.0	0.0	0.0	0.0	0.0	0.0	0.0	0.0	0.0	0.1818	0.2	0.2545	0.0	0.0	0.0	0.0	0.0182	0.0	0.0	0.0	0.0	0.0	0.0	0.0	0.0	0.0	0.0	0.0	0.0
ASP_125@O|LYS_128@H|LYS_128@N	0.0	0.0	0.0	0.0	0.0	0.0	0.0	0.0	0.0	0.0	0.0545	0.0	0.0	0.0909	0.0	0.0	0.0	0.0	0.0	0.0	0.0	0.0	0.0	0.0	0.0	0.0	0.0	0.0	0.0	0.0	0.0	0.0	0.0	0.0	0.0	0.0
HIE_125@O|LYS_128@H|LYS_128@N	0.0	0.0	0.0	0.0	0.0	0.0	0.0	0.0	0.0	0.0	0.0	0.0	0.0	0.0	0.0	0.0	0.0	0.0	0.0	0.0	0.0	0.0	0.0	0.0	0.0	0.0	0.0	0.0	0.0	0.0	0.0	0.5818	0.0	0.0	0.0	0.0
ASP_125@O|LYS_128@HZ3|LYS_128@NZ	0.0	0.0	0.0	0.0	0.0	0.0	0.0	0.0	0.0	0.0	0.0	0.0	0.0	0.0	0.0	0.0	0.0	0.0	0.0	0.0	0.0	0.0	0.0	0.0	0.0	0.0	0.0	0.0	0.0	0.0	0.0	0.0	0.0	0.0364	0.0	0.0
LEU_126@O|GLY_73@H|GLY_73@N	0.0	0.0	0.0	0.0	0.0	0.0	0.0	0.0	0.0	0.0	0.0	0.0	0.0	0.0	0.0	0.0182	0.0	0.0	0.0	0.0	0.0	0.0	0.0	0.0	0.0	0.0	0.0	0.0	0.0	0.0	0.0	0.0	0.0	0.0	0.0	0.0
LEU_126@O|LYS_128@HZ1|LYS_128@NZ	0.2	0.1818	0.2	0.2	0.2	0.2	0.2	0.2	0.2	0.2	1.0	0.2	0.2	0.9273	0.2	0.0	0.0	0.0	0.0	0.2	0.2	0.2	0.2	0.0364	0.2	0.2	0.2	0.2	0.2	0.2	0.2	0.1091	0.2	0.0182	0.2	0.2
LEU_126@O|LYS_128@HZ3|LYS_128@NZ	0.0	0.0	0.0	0.0	0.0	0.0	0.0	0.0	0.0	0.0	0.0	0.0	0.0	0.0	0.0	0.0	0.0	0.0	0.0	0.0	0.0	0.0	0.0	0.0	0.0	0.0	0.0	0.0	0.0	0.0	0.0	0.0	0.0	0.1455	0.0	0.0
LEU_126@O|LYS_128@HZ2|LYS_128@NZ	0.0	0.0	0.0	0.0	0.0	0.0	0.0	0.0	0.0	0.0	0.0	0.0	0.0	0.0364	0.0	0.0182	0.0	0.0	0.0	0.0	0.0	0.0	0.0	0.0	0.0	0.0	0.0	0.0	0.0	0.0	0.0	0.0	0.0	0.0	0.0	0.0
GLY_127@O|LYS_70@HZ2|LYS_70@NZ	0.2	0.2	0.2	0.2	0.2	0.2	0.2	0.2	0.1818	0.2	0.1636	0.2	0.2	0.2	0.2	0.0	0.2	0.2	0.2	0.2	0.2	0.2	0.2	0.2	0.0	0.2	0.2	0.2	0.2	0.2	0.2	0.1273	0.0	0.0909	0.2	0.2
GLY_127@O|LYS_128@HZ3|LYS_128@NZ	0.0	0.0	0.0	0.0	0.0	0.0	0.0	0.0	0.0	0.0	0.2182	0.0	0.0	0.0	0.0	0.0	0.0	0.0	0.0	0.0	0.0	0.0	0.0	0.0	0.0	0.0	0.0	0.0	0.0	0.0	0.0	0.0	0.0	0.0	0.0	0.0
GLY_127@O|LYS_128@HZ1|LYS_128@NZ	0.0	0.0	0.0	0.0	0.0	0.0	0.0	0.0	0.0	0.0	0.0	0.0	0.0	0.0727	0.0	0.0364	0.0	0.0	0.0	0.0	0.0	0.0	0.0	0.0	0.0	0.0	0.0	0.0	0.0	0.0	0.0	0.0	0.0	0.0	0.0	0.0
LYS_128@O|GLY_130@H|GLY_130@N	0.0364	0.0	0.0364	0.0182	0.0727	0.0364	0.0364	0.0364	0.0	0.0182	0.0364	0.1818	0.1636	0.1091	0.0545	0.0	0.1818	0.2	0.2	0.1091	0.0	0.0909	0.0182	0.0	0.0	0.0364	0.0	0.0182	0.0182	0.0182	0.2	0.2	0.0	0.2	0.0364	0.0545
GLY_129@O|ASN_131@H|ASN_131@N	0.0	0.0	0.0	0.0364	0.0	0.0	0.0	0.0	0.0	0.0	0.0	0.0	0.0182	0.3273	0.0364	0.0	0.0364	0.0545	0.0909	0.0364	0.0	0.0182	0.0182	0.0	0.0	0.0	0.0182	0.0	0.0	0.0182	0.1091	0.0182	0.0	0.0545	0.0182	0.0
GLY_129@O|ASN_131@HD22|ASN_131@ND2	0.0	0.0	0.0	0.0	0.0	0.0	0.0	0.0	0.0	0.0	0.0	0.0	0.0	0.0	0.0	0.0	0.0	0.0	0.0	0.0	0.0	0.0	0.0	0.0	0.0	0.0	0.0	0.0	0.0	0.0	0.0	0.0	0.0	0.0182	0.0	0.0
ASN_131@O|SER_134@HG|SER_134@OG	0.0	0.0	0.0	0.0	0.0	0.0	0.0	0.0	0.0	0.0	0.0	0.0	0.0	0.0	0.0	0.0	0.0	0.0	0.0	0.0	0.0	0.0	0.0	0.0	0.0	0.0	0.0	0.0	0.0	0.0	0.0	0.0	0.1455	0.0	0.0	0.0
ASN_131@O|THR_135@H|THR_135@N	0.0	0.0	0.0	0.0	0.0	0.0	0.0	0.0	0.0	0.0	0.0	0.0	0.0	0.0	0.0	0.0	0.0	0.0	0.0	0.0	0.0	0.0	0.0	0.0	0.0	0.0	0.0	0.0	0.0	0.0	0.0	0.0	0.0364	0.0	0.0	0.0
ASN_131@OD1|SER_134@H|SER_134@N	0.9455	0.9818	0.9091	0.9273	0.9455	0.9273	0.9636	0.9091	0.9091	0.9455	0.9818	1.0	0.9455	0.9455	0.8545	0.8364	1.0	1.0	1.0	0.8909	0.9818	0.9273	0.9818	0.9818	1.0	0.9455	0.9091	0.9091	0.9455	0.9091	1.0	0.9636	0.7455	1.0	0.9273	0.9273
ASN_131@OD1|ASN_139@HD21|ASN_139@ND2	0.9091	0.8545	0.9091	0.9091	0.9091	0.9091	0.9091	0.9091	0.9091	0.9091	0.8909	0.9091	0.9091	0.9636	0.8909	0.9636	0.9273	0.9091	0.6545	0.9091	0.9091	0.9091	0.9091	0.8545	0.9091	0.8909	0.9273	0.9091	0.9091	0.9091	0.9273	0.0182	0.9636	0.0	0.9091	0.9091
ASN_131@OD1|SER_134@HG|SER_134@OG	0.0	0.0	0.0	0.0	0.0	0.0	0.0	0.0	0.0	0.0	0.0	0.0	0.0	0.0	0.0	0.0	0.0	0.0	0.0	0.0	0.0	0.0	0.0	0.0	0.0	0.0	0.0	0.0	0.0	0.0	0.0	1.0	0.0	0.0	0.0	0.0
ASN_131@OD1|GLU_133@H|GLU_133@N	0.0	0.0	0.0	0.0	0.0	0.0	0.0	0.0	0.0	0.0	0.0	0.0	0.0	0.0	0.0	0.0	0.0	0.0	0.0	0.0	0.0	0.0	0.0	0.0	0.0	0.0	0.0	0.0	0.0	0.0	0.0	0.0	0.0	0.0909	0.0	0.0
GLU_132@O|THR_135@H|THR_135@N	0.0	0.0	0.0	0.0	0.0	0.0	0.0	0.0	0.0	0.0	0.0	0.0	0.0	0.0	0.0	0.5091	0.0	0.0	0.0	0.0	0.0	0.0	0.0	0.0	0.0	0.0	0.0	0.0	0.0	0.0	0.0	0.6545	0.0182	0.0	0.0	0.0
GLU_132@OE2|LYS_136@HZ2|LYS_136@NZ	0.0	0.0	0.0	0.0	0.0182	0.0	0.0	0.0	0.0364	0.0	0.0182	0.1273	0.0545	0.1636	0.0	0.0	0.0182	0.0	0.0182	0.0	0.0	0.0	0.0	0.0182	0.0	0.0	0.0	0.0	0.0	0.0	0.0	0.0	0.0	0.0182	0.0	0.0182
GLU_132@OE1|GLU_133@H|GLU_133@N	0.0	0.0	0.0	0.0	0.0182	0.0	0.0	0.0	0.0364	0.0	0.0364	0.1273	0.0545	0.1636	0.0	0.0	0.0182	0.0	0.0	0.0	0.0	0.0	0.0	0.0182	0.0364	0.0	0.0	0.0	0.0	0.0	0.0	0.0	0.0	0.0	0.0	0.0182
GLU_132@OE2|LYS_136@HZ3|LYS_136@NZ	0.0	0.0	0.0	0.0	0.0	0.0	0.0	0.0	0.0	0.0	0.0364	0.0	0.0	0.0	0.0	0.0	0.0	0.0182	0.0	0.0	0.0	0.0	0.0	0.0	0.0364	0.0	0.0	0.0	0.0	0.0	0.0	0.0	0.0	0.0	0.0	0.0
GLU_132@OE1|GLU_132@H|GLU_132@N	0.8364	0.9818	0.8364	0.8	0.8545	0.8545	0.8364	0.8364	0.8182	0.8364	0.9636	0.9455	0.8545	0.9455	0.8545	1.0	0.9818	0.9818	0.9818	0.8364	0.9636	0.8	0.9818	1.0	0.9636	0.8364	0.8182	0.8364	0.8364	0.8364	0.9636	0.0	1.0	0.8182	0.8364	0.8545
GLU_132@O|LYS_136@HZ1|LYS_136@NZ	0.0364	0.0909	0.0364	0.0	0.0364	0.0545	0.0182	0.0364	0.0	0.0182	0.0545	0.0182	0.0364	0.0	0.0364	0.0	0.0182	0.0	0.1091	0.0364	0.0545	0.0	0.1091	0.0727	0.0	0.0364	0.0182	0.0364	0.0364	0.0364	0.0	0.0	0.0	0.0	0.0364	0.0364
GLU_132@OE1|LYS_136@HZ2|LYS_136@NZ	0.1636	0.0182	0.1636	0.2	0.1455	0.1455	0.1636	0.1636	0.1636	0.1636	0.0	0.0545	0.1091	0.0	0.1455	0.0	0.0	0.0	0.0182	0.1636	0.0364	0.2	0.0182	0.0	0.0	0.1636	0.1818	0.1636	0.1636	0.1636	0.0364	0.0	0.0	0.1818	0.1636	0.1455
GLU_132@OE2|GLU_133@H|GLU_133@N	0.1636	0.0182	0.1636	0.2	0.1273	0.1455	0.1636	0.1636	0.1636	0.1636	0.0	0.0364	0.1091	0.0	0.1455	0.0	0.0	0.0	0.0182	0.1636	0.0364	0.2	0.0182	0.0	0.0	0.1636	0.1818	0.1636	0.1636	0.1636	0.0364	0.0	0.0	0.1636	0.1636	0.1455
GLU_132@OE2|LYS_136@HZ1|LYS_136@NZ	0.0	0.0	0.0	0.0	0.0	0.0	0.0	0.0	0.0	0.0	0.0	0.0	0.0	0.0	0.0	0.0	0.0	0.0	0.0	0.0	0.0	0.0	0.0	0.0	0.0	0.0	0.0	0.0	0.0	0.0	0.0	0.5636	0.0	0.0	0.0	0.0
GLU_132@OE1|ASN_131@HD22|ASN_131@ND2	0.0	0.0	0.0	0.0	0.0	0.0	0.0	0.0	0.0364	0.0	0.0182	0.0	0.0364	0.0545	0.0	0.0	0.0	0.0	0.0	0.0	0.0	0.0	0.0	0.0182	0.0	0.0	0.0	0.0	0.0	0.0	0.0	0.0	0.0364	0.0	0.0	0.0
GLU_132@OE2|ASN_131@HD22|ASN_131@ND2	0.0727	0.0182	0.0909	0.0727	0.0545	0.0545	0.0364	0.0909	0.0727	0.0545	0.0	0.0	0.0727	0.0	0.1273	0.0	0.0	0.0	0.0	0.1455	0.0182	0.0727	0.0182	0.0	0.0	0.0545	0.0909	0.0545	0.0545	0.1091	0.0182	0.0	0.0	0.0	0.0909	0.0727
GLU_132@O|THR_135@HG1|THR_135@OG1	0.0	0.0	0.0	0.0	0.0	0.0	0.0	0.0	0.0	0.0	0.0	0.0	0.0	0.0	0.0	1.0	0.0	0.0	0.0	0.0	0.0	0.0	0.0	0.0	0.9818	0.0	0.0	0.0	0.0	0.0	0.0	0.0	1.0	0.0	0.0	0.0
GLU_132@O|LYS_136@H|LYS_136@N	0.0	0.0	0.0	0.0	0.0	0.0	0.0	0.0	0.0	0.0	0.0	0.0	0.0	0.0182	0.0	0.0	0.0	0.0	0.0	0.0	0.0	0.0	0.0	0.0	0.0	0.0	0.0	0.0	0.0	0.0	0.0545	0.0	0.0	0.0	0.0	0.0
GLU_132@OE2|GLU_132@H|GLU_132@N	0.1273	0.0182	0.1636	0.2	0.1091	0.1273	0.1636	0.1455	0.1455	0.1636	0.0	0.0364	0.0727	0.0	0.0727	0.0	0.0	0.0	0.0182	0.0909	0.0364	0.1818	0.0182	0.0	0.0	0.1636	0.1636	0.1636	0.1636	0.1455	0.0182	0.0	0.0	0.0545	0.1455	0.1273
GLU_133@O|LYS_136@H|LYS_136@N	0.7455	0.7455	0.7273	0.7091	0.6909	0.7273	0.7818	0.7091	0.7455	0.6909	0.8	0.7273	0.6727	0.5273	0.6182	0.1818	0.5091	0.4727	0.5818	0.7273	0.6909	0.6545	0.6909	0.7818	0.0727	0.7455	0.7273	0.7636	0.7273	0.7091	0.4182	0.0909	0.2364	0.8	0.7636	0.7636
GLU_133@O|THR_137@H|THR_137@N	0.9273	0.9273	0.9273	0.9273	0.9273	0.9273	0.9273	0.9091	0.9091	0.9273	0.9273	0.9273	0.9273	0.9636	0.9273	0.9455	0.9273	0.8909	0.9273	0.9273	0.9273	0.9273	0.9273	0.9091	0.9455	0.9273	0.9273	0.9273	0.9273	0.9273	0.9273	0.4909	0.9636	0.9273	0.9273	0.9273
GLU_133@OE1|LYS_136@HZ1|LYS_136@NZ	0.0	0.0	0.0	0.0	0.0	0.0	0.0	0.0	0.0	0.0	0.0	0.0	0.0	0.0	0.0	0.0	0.0	0.0	0.0	0.0	0.0	0.0	0.0	0.0	1.0	0.0	0.0	0.0	0.0	0.0	0.0	0.0	0.0	0.0	0.0	0.0
GLU_133@O|ASN_139@H|ASN_139@N	0.0	0.0	0.0	0.0	0.0	0.0	0.0	0.0	0.0	0.0	0.0	0.0	0.0	0.0545	0.0	0.0	0.0	0.0	0.0	0.0	0.0	0.0	0.0	0.0	0.0	0.0	0.0	0.0	0.0	0.0	0.0545	0.0	0.0	0.0	0.0	0.0
GLU_133@OE2|LYS_136@HZ3|LYS_136@NZ	0.0	0.0	0.0	0.0	0.0	0.0	0.0	0.0	0.0	0.0	0.0	0.0	0.0	0.0	0.0	0.0	0.0	0.0	0.0	0.0	0.0	0.0	0.0	0.0	0.0	0.0	0.0	0.0	0.0	0.0	0.0	0.0	0.2	0.0	0.0	0.0
GLU_133@OE2|THR_137@HG1|THR_137@OG1	1.0	1.0	1.0	1.0	1.0	1.0	1.0	1.0	1.0	1.0	1.0	1.0	1.0	1.0	1.0	1.0	1.0	1.0	1.0	1.0	1.0	1.0	1.0	1.0	0.8545	1.0	1.0	1.0	1.0	1.0	1.0	1.0	1.0	1.0	1.0	1.0
GLU_133@O|THR_137@HG1|THR_137@OG1	0.0	0.0	0.0	0.0	0.0	0.0	0.0	0.0	0.0	0.0	0.0	0.0	0.0	0.0	0.0	0.0	0.0	0.0	0.0	0.0	0.0	0.0	0.0	0.0	0.0182	0.0	0.0	0.0	0.0	0.0	0.0	0.0	0.0	0.0	0.0	0.0
GLU_133@OE2|LYS_136@HZ1|LYS_136@NZ	0.0	0.0	0.0	0.0	0.0	0.0	0.0	0.0	0.0	0.0	0.0	0.0	0.0	0.0	0.0	0.0	0.0	0.0	0.0	0.0	0.0	0.0	0.0	0.0	0.0909	0.0	0.0	0.0	0.0	0.0	0.0	0.0	0.0	0.0	0.0	0.0
GLU_133@OE1|LYS_136@HZ3|LYS_136@NZ	0.2545	0.1636	0.2545	0.6727	0.2727	0.2364	0.2727	0.2545	0.4545	0.2364	0.2364	0.4	0.2727	0.3273	0.2545	0.0	0.1091	0.0909	0.1818	0.2364	0.1818	0.8364	0.1818	0.2545	0.0	0.3091	0.2727	0.2545	0.2545	0.2727	0.0909	0.0	0.0	0.4364	0.2545	0.2545
GLU_133@OE1|LYS_136@HZ2|LYS_136@NZ	0.0364	0.0727	0.0364	0.0	0.0364	0.0545	0.0182	0.0364	0.0	0.0182	0.0909	0.0182	0.0364	0.0	0.0364	0.0	0.0182	0.0182	0.1091	0.0364	0.0545	0.0	0.1091	0.0727	0.0	0.0364	0.0182	0.0364	0.0364	0.0364	0.0	0.1273	0.2	0.0	0.0364	0.0364
SER_134@O|GLY_138@H|GLY_138@N	0.3455	0.2545	0.2909	0.4909	0.3636	0.4	0.4	0.4	0.3273	0.2909	0.1455	0.4545	0.3091	0.1455	0.3818	0.0	0.3818	0.4909	0.2727	0.3091	0.3273	0.3818	0.2545	0.2182	0.4364	0.2545	0.3091	0.3818	0.3273	0.2909	0.0	0.0	0.0182	0.5273	0.2909	0.3818
SER_134@OG|ASN_139@HD21|ASN_139@ND2	0.0	0.0	0.0	0.0	0.0	0.0	0.0	0.0	0.0	0.0	0.0	0.0	0.0	0.0	0.0	0.0	0.0	0.0	0.0	0.0	0.0	0.0	0.0	0.0	0.0	0.0	0.0	0.0	0.0	0.0	0.0	0.9818	0.0	0.0	0.0	0.0
SER_134@OG|GLY_130@H|GLY_130@N	0.0	0.0	0.0	0.0	0.0	0.0	0.0	0.0	0.0	0.0	0.0	0.0	0.0	0.0	0.0	0.0	0.0	0.0	0.0	0.0	0.0	0.0	0.0	0.0	0.0	0.0	0.0	0.0	0.0	0.0	0.0	0.0	0.0545	0.0	0.0	0.0
SER_134@OG|GLY_129@H|GLY_129@N	0.0	0.0	0.0	0.0	0.0	0.0	0.0	0.0	0.0	0.0	0.0	0.0182	0.0	0.0	0.0	0.0182	0.2182	0.2	0.2	0.0364	0.0	0.0	0.0	0.0182	0.0545	0.0	0.0	0.0	0.0	0.0	0.8	0.0	0.0	0.1818	0.0	0.0
THR_135@O|THR_135@HG1|THR_135@OG1	0.0	0.0	0.0	0.0	0.0	0.0	0.0	0.0	0.0	0.0	0.0	0.0	0.0	0.0182	0.0	0.0	0.0	0.0	0.0	0.0	0.0	0.0	0.0	0.0	0.0	0.0	0.0	0.0	0.0	0.0	0.0	0.0	0.0	0.0	0.0	0.0
THR_135@O|HIE_71@H|HIE_71@N	0.1455	0.0909	0.1273	0.4	0.1091	0.0909	0.1091	0.1091	0.3273	0.1091	0.1818	0.1818	0.1273	0.9091	0.3455	0.9636	0.0909	0.1273	0.1091	0.4	0.1455	0.4364	0.1636	0.1455	0.6909	0.3636	0.1273	0.2182	0.1091	0.1273	0.9091	0.7818	0.5273	0.2545	0.1818	0.0909
THR_135@OG1|LYS_70@HZ3|LYS_70@NZ	0.8	0.7636	0.8	0.7818	0.8	0.8	0.8	0.8	0.6545	0.8	0.8	0.8	0.8	0.8364	0.8	0.0	0.8	0.8	0.8	0.8	0.7636	0.8	0.7636	0.1818	0.0	0.7818	0.7818	0.8	0.8	0.8	0.7636	0.9091	0.0	0.7636	0.7636	0.8
THR_135@OG1|LYS_70@HZ1|LYS_70@NZ	0.1455	0.1455	0.1273	0.1455	0.1273	0.1455	0.1273	0.1636	0.2	0.1091	0.2	0.0727	0.0909	0.0364	0.1455	0.0	0.1091	0.1636	0.2	0.1455	0.1818	0.1273	0.1636	0.4	0.0	0.2	0.1273	0.2	0.1636	0.1818	0.2	0.0545	0.0	0.1636	0.1455	0.1273
LYS_136@O|HIE_63@HE2|HIE_63@NE2	0.0	0.0	0.0	0.0	0.0	0.0	0.0	0.0	0.0	0.0	0.0	0.0	0.0	0.0182	0.0	0.0	0.0	0.0	0.0	0.0	0.0	0.0	0.0	0.0	0.0	0.0	0.0	0.0	0.0	0.0	0.0	0.0	0.0	0.0	0.0	0.0
LYS_136@O|LYS_136@HZ3|LYS_136@NZ	0.0	0.0	0.0	0.0	0.0	0.0	0.0	0.0	0.0	0.0	0.0	0.0	0.0	0.0	0.0	0.0545	0.0	0.0	0.0	0.0	0.0	0.0	0.0	0.0	0.0	0.0	0.0	0.0	0.0	0.0	0.0	0.0	0.0	0.0	0.0	0.0
THR_137@O|ARG_46@HH22|ARG_46@NH2	0.0	0.0	0.0	0.0	0.0	0.0	0.0	0.0	0.0	0.0	0.0	0.0	0.0	1.0	0.0	0.0	0.0	0.0	0.0	0.0	0.0	0.0	0.0	0.0	0.0	0.0	0.0	0.0	0.0	0.0	0.0	0.0	0.0	0.0	0.0	0.0
THR_137@O|ARG_46@HH12|ARG_46@NH1	0.0	0.0	0.0	0.0	0.0	0.0	0.0	0.0	0.0	0.0	0.0	0.0	0.0	0.1636	0.0	0.0	0.0	0.0	0.0	0.0	0.0	0.0	0.0	0.0	0.0	0.0	0.0	0.0	0.0	0.0	0.0	0.0	0.0	0.0	0.0	0.0
THR_137@O|ALA_140@H|ALA_140@N	0.0182	0.0	0.0182	0.0364	0.0182	0.0	0.0182	0.0182	0.0182	0.0182	0.0182	0.0182	0.0909	0.0	0.0	0.0182	0.0727	0.0909	0.0364	0.0	0.0	0.0545	0.0182	0.0	0.0	0.0182	0.0182	0.0	0.0364	0.0182	0.0182	0.0	0.0182	0.0	0.0364	0.0
THR_137@O|HIE_63@HE2|HIE_63@NE2	0.0	0.0	0.0	0.0	0.0	0.0	0.0	0.0	0.0	0.0	0.0	0.0	0.0	0.0	0.0	0.0727	0.0	0.0	0.0	0.0	0.0	0.0	0.0	0.0	0.0	0.0	0.0	0.0	0.0	0.0	0.1273	0.0727	0.0	0.0	0.0	0.0
GLY_138@O|HIE_125@H|HIE_125@N	0.0	0.0	0.0	0.0	0.0	0.0	0.0	0.0	0.0	0.0	0.0	0.0	0.0	0.0	0.0	0.0	0.0	0.0	0.0	0.0	0.0	0.0	0.0	0.0	0.0	0.0	0.0	0.0	0.0	0.0	0.0	0.3273	0.0	0.0	0.0	0.0
GLY_138@O|ASP_125@H|ASP_125@N	0.3636	0.7273	0.3636	0.4545	0.4	0.3273	0.4182	0.3818	0.3818	0.3455	0.9636	0.3091	0.5273	0.0545	0.2182	0.2727	0.4909	0.4182	0.4727	0.7455	0.3273	0.5273	0.3818	0.6727	0.7091	0.4	0.4545	0.4182	0.3818	0.3818	0.1818	0.0	0.7818	0.2182	0.4727	0.4364
GLY_138@O|ASN_139@HD22|ASN_139@ND2	0.0	0.0	0.0	0.0	0.0	0.0	0.0	0.0	0.0	0.0	0.0	0.0	0.0	0.0	0.0	0.0	0.0	0.0	0.0	0.0	0.0	0.0	0.0	0.0	0.0	0.0	0.0	0.0	0.0	0.0	0.0	0.1273	0.0	0.0	0.0	0.0
ASN_139@O|LYS_122@HZ3|LYS_122@NZ	0.0	0.0	0.0	0.0	0.0	0.0	0.0	0.0	0.0	0.0	0.0	0.0	0.0	0.9455	0.0	0.0	0.0	0.0	0.0	0.0	0.0	0.0	0.0	0.0	0.0	0.0	0.0	0.0	0.0	0.0	0.0	0.0	0.0	0.0	0.0	0.0
ASN_139@OD1|ASN_131@HD21|ASN_131@ND2	0.6909	0.6545	0.7273	0.7091	0.7455	0.6545	0.7455	0.6727	0.7273	0.6909	0.6545	0.8	0.6364	0.4182	0.6727	0.8	0.8909	0.8909	0.8545	0.5818	0.7636	0.7091	0.7091	0.7091	0.7818	0.6909	0.6909	0.6545	0.6909	0.6545	0.4364	0.8182	0.4	0.0	0.6545	0.6545
ASN_139@O|LYS_122@HZ2|LYS_122@NZ	0.0727	0.0	0.0909	0.0	0.0909	0.1455	0.0364	0.0909	0.0182	0.0727	0.0	0.1273	0.0	0.0	0.1273	0.0	0.9636	0.9636	0.0	0.0	0.0727	0.0364	0.0727	0.0	0.0	0.1091	0.0545	0.0727	0.1273	0.1273	0.0182	0.0	0.0	0.0	0.1455	0.0909
ASN_139@O|LYS_122@HZ1|LYS_122@NZ	0.8	0.0	0.8	0.8182	0.8	0.8	0.8	0.8	0.8	0.8	0.0	0.8182	1.0	0.0545	0.8	0.8	0.0	0.0	0.0	0.9091	0.8	0.8182	0.8	0.0	0.0	0.8	0.8	0.8	0.8	0.8	0.8	0.0	0.8545	0.0	0.8	0.8
ALA_140@O|LYS_122@HZ1|LYS_122@NZ	0.2	0.0	0.2	0.1091	0.1818	0.2	0.1818	0.2	0.1818	0.2	0.0	0.1818	0.0	0.0	0.2	0.2	0.0	0.0	0.0	0.0727	0.2	0.1273	0.2	0.0	0.0	0.2	0.2	0.2	0.2	0.2	0.2	0.0	0.1455	0.0	0.1818	0.2
ALA_140@O|LYS_122@HZ3|LYS_122@NZ	0.0	0.0	0.0	0.0	0.0	0.0	0.0	0.0	0.0	0.0	0.0	0.0	0.0	0.0545	0.0	0.0	0.2	0.2	0.0	0.0	0.0	0.0	0.0	0.0	0.0	0.0	0.0	0.0	0.0	0.0	0.0	0.0	0.0	0.0	0.0	0.0
ALA_140@O|LYS_122@H|LYS_122@N	0.0182	0.2909	0.0	0.0	0.0364	0.0364	0.0	0.0364	0.0	0.0	0.0909	0.0	0.8	0.0	0.0364	0.0	0.0	0.0	0.3091	0.0182	0.0182	0.0364	0.0182	0.4182	0.4909	0.0	0.0182	0.0182	0.0182	0.0364	0.0727	0.4182	0.0364	0.0	0.0	0.0364
ALA_140@O|LYS_122@HZ2|LYS_122@NZ	0.0	0.0	0.0	0.0	0.0	0.0	0.0	0.0	0.0	0.0	0.0	0.0	0.0	0.1455	0.0	0.0	0.0	0.0	0.0	0.0	0.0	0.0	0.0	0.0	0.0	0.0	0.0	0.0	0.0	0.0	0.0	0.0	0.0	0.0	0.0	0.0
SER_142@O|GLU_121@H|GLU_121@N	0.9455	0.8545	0.9636	0.9455	0.9636	0.9818	0.9455	0.9818	0.9273	0.8727	0.7273	0.9636	1.0	1.0	0.9636	1.0	1.0	0.9818	0.8727	0.9636	0.6545	0.9273	0.8727	0.8364	0.8545	0.8182	0.9273	0.9091	0.9273	0.9636	1.0	0.8909	1.0	0.9091	0.4	0.9091
SER_142@O|LEU_144@H|LEU_144@N	0.0	0.0	0.0	0.0	0.0	0.0364	0.0	0.0	0.0	0.0182	0.0	0.0	0.0182	0.0	0.0	0.0	0.0	0.0	0.0182	0.0	0.0	0.0	0.0182	0.0182	0.0182	0.0364	0.0	0.0	0.0	0.0	0.0	0.0182	0.0	0.0182	0.0	0.0
SER_142@O|SER_144@H|SER_144@N	0.0	0.0	0.0	0.0	0.0	0.0	0.0	0.0	0.0	0.0	0.0	0.0	0.0	0.0	0.0	0.0	0.0	0.0	0.0	0.0	0.0	0.0	0.0	0.0	0.0	0.0	0.0	0.0	0.0	0.0	0.0	0.0	0.0	0.0	0.0182	0.0
SER_142@OG|ARG_143@H|ARG_143@N	0.0	0.0	0.0	0.0	0.0	0.0	0.0	0.0	0.0	0.0	0.0	0.0	0.0	0.0	0.0	0.0	0.0	0.0	0.0	0.0	0.0	0.0	0.0	0.0	0.0	0.0	0.0	0.0	0.0	0.0	0.0364	0.0	0.0	0.0	0.0	0.0
ALA_145@O|VAL_119@H|VAL_119@N	0.4182	0.3636	0.3818	0.8182	0.2727	0.6545	0.2	0.3818	0.5091	0.3818	0.2727	0.4909	0.4727	0.5091	0.4364	0.4364	0.4182	0.5273	0.2364	0.3818	0.5636	0.5636	0.3636	0.2727	0.2545	0.4364	0.3455	0.3818	0.4	0.3636	0.7636	0.5455	0.3818	0.3636	0.6727	0.7273
CYS_146@O|LYS_9@H|LYS_9@N	0.8364	0.7455	0.8364	0.9455	0.9273	0.8364	0.6727	0.8545	0.9455	0.8545	0.6182	0.7818	0.8364	0.7818	0.7636	0.8	0.7636	0.7636	0.7455	0.7455	0.7455	0.8182	0.8364	0.6182	0.7091	0.8364	0.7273	0.8182	0.8182	0.8727	0.8182	0.7455	0.8182	0.8182	0.8182	0.9091
GLY_147@O|LEU_117@H|LEU_117@N	0.9273	0.8909	0.9091	0.8364	0.8909	0.9636	0.9273	0.9091	0.8364	0.9091	0.8909	0.9273	0.9091	0.8909	0.9455	0.9636	0.8909	0.8727	0.9091	0.8909	0.9273	0.7818	0.9273	0.9091	0.9273	0.9091	0.9273	0.9455	0.9455	0.8364	0.9455	0.9091	0.9091	0.8364	0.9091	0.9091
ILE_149@O|ALA_114@H|ALA_114@N	0.0	0.0	0.0	0.0	0.0	0.0	0.0	0.0	0.0	0.0	0.0	0.0	0.0	0.0	0.0	0.0	0.0	0.0	0.0	0.0	0.0	0.0	0.0	0.0	0.0	0.0	0.0	0.0	0.0	1.0	0.0	0.0	0.0	0.0	0.0	0.0
ILE_149@O|GLY_114@H|GLY_114@N	1.0	1.0	1.0	1.0	1.0	1.0	1.0	1.0	1.0	1.0	1.0	1.0	1.0	1.0	1.0	1.0	1.0	1.0	1.0	1.0	1.0	1.0	1.0	1.0	1.0	1.0	1.0	1.0	1.0	0.0	1.0	1.0	1.0	1.0	1.0	1.0
GLY_150@O|VAL_5@H|VAL_5@N	0.8182	0.8909	0.8	0.8545	0.8	0.8	0.8182	0.7273	0.8	0.8	0.8545	0.8182	0.8182	0.7818	0.7636	0.8	0.8182	0.8	0.8727	0.8364	0.8545	0.8182	0.8	0.7818	0.7818	0.8182	0.7818	0.8364	0.8364	0.8364	0.8182	0.8364	0.8	0.8	0.8364	0.8364
ILE_151@O|GLY_204@H|GLY_204@N	1.0	0.9636	0.9636	0.9818	0.9636	1.0	0.9818	0.9818	0.9818	1.0	1.0	1.0	0.9818	0.9818	1.0	0.9636	0.9818	1.0	0.9818	0.9636	0.9818	0.9818	1.0	0.9818	1.0	1.0	1.0	1.0	0.9818	0.9818	0.9818	0.9818	1.0	0.9818	0.9818	0.9818
GLN_153@O|LYS_3@HZ1|LYS_3@NZ	0.6	0.4545	0.5636	0.5091	0.5818	0.5818	0.5818	0.6	0.5818	0.5455	0.5091	0.5455	0.5818	0.5818	0.6727	0.6364	0.5273	0.5818	0.4909	0.5455	0.5455	0.5455	0.5818	0.5636	0.6	0.5455	0.6	0.5091	0.5636	0.6364	0.5455	0.4727	0.6182	0.5091	0.5636	0.5455
GLN_153@OXT|LYS_3@HZ1|LYS_3@NZ	0.2364	0.2	0.2545	0.2909	0.1818	0.2	0.2	0.1636	0.2545	0.2364	0.2545	0.1818	0.2182	0.1818	0.0545	0.1636	0.2	0.1455	0.2182	0.2182	0.2545	0.2182	0.1455	0.2182	0.1455	0.1636	0.1091	0.2364	0.2	0.1636	0.2364	0.2182	0.2182	0.2545	0.2364	0.2364
GLN_153@O|LYS_3@HZ2|LYS_3@NZ	0.1818	0.3273	0.1818	0.2182	0.1818	0.1273	0.1818	0.1818	0.3273	0.2182	0.2727	0.2	0.1636	0.2364	0.1091	0.1273	0.1455	0.1636	0.2909	0.2364	0.2182	0.2545	0.1636	0.3273	0.1636	0.2182	0.1818	0.2545	0.1091	0.1818	0.2545	0.2545	0.1818	0.2364	0.2182	0.2182
THR_155@O|GLN_175@H|GLN_175@N	1.0	1.0	1.0	1.0	1.0	1.0	1.0	1.0	1.0	1.0	1.0	1.0	1.0	1.0	1.0	1.0	1.0	1.0	1.0	1.0	1.0	1.0	1.0	1.0	1.0	1.0	1.0	1.0	1.0	1.0	1.0	1.0	1.0	1.0	1.0	1.0
LYS_156@O|ALA_154@H3|ALA_154@N	0.0	0.0	0.0	0.0	0.0	0.0	0.0	0.0	0.0	0.0	0.0	0.0	0.0	0.0	0.0	0.0	0.0	0.0	0.0	0.0182	0.0	0.0182	0.0	0.0	0.0	0.0	0.0	0.0	0.0	0.0	0.0182	0.0182	0.0	0.0	0.0	0.0
LYS_156@O|ALA_305@H|ALA_305@N	0.0	0.1091	0.0	0.0	0.0	0.0	0.0	0.0	0.0	0.0	0.0	0.0	0.0	0.0	0.0	0.0	0.0182	0.0	0.0	0.0	0.0	0.0182	0.0	0.0	0.0	0.0	0.0	0.0	0.0	0.0	0.0	0.0182	0.0	0.0	0.0	0.0
ALA_157@O|PHE_173@H|PHE_173@N	1.0	0.0	1.0	1.0	1.0	1.0	1.0	0.0	0.8545	1.0	1.0	1.0	1.0	1.0	1.0	1.0	0.9818	0.9818	0.9818	1.0	1.0	1.0	0.9818	1.0	1.0	1.0	1.0	1.0	1.0	1.0	1.0	1.0	1.0	1.0	1.0	1.0
ALA_157@O|LYS_156@HZ1|LYS_156@NZ	0.0	0.0	0.0	0.0	0.0	0.0	0.0	0.0	0.0364	0.0	0.0	0.0	0.0	0.0	0.0	0.0	0.0	0.0	0.0	0.0	0.0	0.0	0.0	0.0	0.0	0.0	0.0	0.0	0.0	0.0	0.0	0.0	0.0	0.0	0.0	0.0
ALA_157@O|CYS_173@H|CYS_173@N	0.0	0.0	0.0	0.0	0.0	0.0	0.0	1.0	0.0	0.0	0.0	0.0	0.0	0.0	0.0	0.0	0.0	0.0	0.0	0.0	0.0	0.0	0.0	0.0	0.0	0.0	0.0	0.0	0.0	0.0	0.0	0.0	0.0	0.0	0.0	0.0
VAL_157@O|PHE_173@H|PHE_173@N	0.0	1.0	0.0	0.0	0.0	0.0	0.0	0.0	0.0	0.0	0.0	0.0	0.0	0.0	0.0	0.0	0.0	0.0	0.0	0.0	0.0	0.0	0.0	0.0	0.0	0.0	0.0	0.0	0.0	0.0	0.0	0.0	0.0	0.0	0.0	0.0
VAL_158@O|GLY_303@H|GLY_303@N	0.9091	0.9455	0.9091	0.9273	0.9091	0.8727	0.8727	0.9091	0.9091	0.9273	0.9091	0.8545	0.8727	0.9273	0.9091	0.9273	0.9091	0.8909	0.9273	0.9455	0.9273	0.9455	0.8909	0.9091	0.8909	0.9091	0.9091	0.9273	0.8909	0.5636	0.9273	0.9091	0.9091	0.9273	0.9455	0.9091
GLY_159@O|ILE_171@H|ILE_171@N	0.0	0.0	0.4	0.0	0.0	0.0	0.0	0.0	0.0	0.0	0.0	0.0	0.0	0.0	0.0	0.0	0.0	0.0	0.0	0.0	0.0	0.0	0.0	0.0	0.0	0.0	0.0	0.0	0.0	0.0	0.0	0.0	0.0	0.0	0.0	0.0
CYS_159@O|ILE_171@H|ILE_171@N	0.5091	0.4545	0.0	0.9091	0.6	0.4182	0.4545	0.5818	0.3091	0.4727	0.7455	0.5091	0.5273	0.5818	0.7636	0.6909	0.6364	0.7455	0.6545	0.7455	0.8364	0.4909	0.7091	0.5636	0.6545	0.4727	0.6909	0.5636	0.4182	0.6182	0.6909	0.6182	0.5273	0.6545	0.7273	0.1818
GLU_160@OE2|ASN_53@H|ASN_53@N	0.0	0.0	0.0	0.9636	0.0	0.0	0.0	0.0	0.0	0.0	0.0	0.0	0.0	0.0	0.0	0.0	0.0	0.0	0.0	0.0	0.0	0.0	0.0	0.0	0.0	0.0	0.0	0.0	0.0	0.0	0.0	0.0	0.0	0.0	0.0	0.0
GLU_160@OE1|LYS_162@HZ3|LYS_162@NZ	0.0	0.0	0.0	0.0909	0.0	0.0	0.0	0.0	0.0	0.0	0.0	0.0	0.0	0.0	0.0	0.0	0.0	0.0	0.0	0.0	0.0	0.0	0.0	0.0	0.0	0.0	0.0	0.0	0.0	0.0	0.0	0.0	0.0	0.0	0.0	0.0
GLN_161@O|GLY_169@H|GLY_169@N	0.0	0.0	0.0	0.0	0.7636	0.0	0.0	0.0	0.0	0.0	0.0	0.0	0.0	0.0	0.0	0.0	0.0	0.0	0.0	0.0	0.0	0.0	0.0	0.0	0.0	0.0	0.0	0.0	0.0	0.0	0.0	0.0	0.0	0.0	0.0	0.0
LEU_161@O|GLY_169@H|GLY_169@N	0.2909	0.0	0.3636	0.6909	0.0	0.1455	0.1455	0.3273	0.0364	0.2545	0.0	0.4	0.2909	0.3273	0.3091	0.0545	0.3273	0.3273	0.0	0.0	0.0545	0.0727	0.0727	0.0	0.0	0.2545	0.4182	0.3091	0.2	0.2727	0.3273	0.4364	0.0	0.4	0.3091	0.0182
LYS_162@O|CYS_299@H|CYS_299@N	0.1091	0.1636	0.0909	0.1818	0.1818	0.0	0.0182	0.0545	0.0545	0.1091	0.2909	0.1273	0.1091	0.0909	0.2364	0.2364	0.1273	0.2	0.2545	0.1636	0.1818	0.0909	0.1818	0.1455	0.1636	0.0909	0.2	0.0727	0.0545	0.0545	0.0545	0.1455	0.2545	0.0545	0.0545	0.2909
LYS_162@O|LYS_9@HZ3|LYS_9@NZ	0.0	0.0	0.0	0.0	0.0	0.0	0.0	0.0	0.0	0.0	0.0	0.0	0.0	0.0	0.0	0.0182	0.0	0.0	0.0	0.0	0.0	0.0	0.0	0.0	0.0	0.0	0.0	0.0	0.0	0.0	0.0	0.0	0.0	0.0	0.0	0.0
LYS_162@O|LYS_9@HZ2|LYS_9@NZ	0.0	0.0	0.0	0.0	0.0	0.0	0.0	0.0	0.0364	0.0	0.0	0.0	0.0	0.0	0.0	0.0	0.0	0.0	0.0	0.0	0.0	0.0	0.0	0.0	0.0	0.0	0.0	0.0	0.0	0.0	0.0	0.0	0.0	0.0	0.0	0.0
LYS_162@O|LYS_9@HZ1|LYS_9@NZ	0.0	0.0	0.0	0.0	0.0	0.0	0.0	0.0	0.0545	0.0	0.0	0.0	0.0	0.0	0.0	0.0	0.0	0.0	0.0182	0.0	0.0182	0.0	0.0	0.0182	0.0	0.0	0.0	0.0	0.0	0.0	0.0	0.0	0.0	0.0	0.0	0.0
GLY_163@O|GLN_168@HE22|GLN_168@NE2	0.0	0.0	0.0	0.3818	0.0	0.0	0.0	0.0	0.0	0.0	0.0	0.0	0.0	0.0	0.0	0.0	0.0	0.0	0.0	0.0	0.0	0.0	0.0	0.0	0.0	0.0	0.0	0.0	0.0	0.0	0.0	0.0	0.0	0.0	0.0	0.0
GLY_163@O|ARG_165@H|ARG_165@N	0.0	0.0	0.0	0.0	0.0	0.0	0.0545	0.0	0.0	0.0	0.0	0.0	0.0	0.0	0.0	0.0	0.0	0.0	0.0	0.0	0.0	0.0	0.0	0.0	0.0	0.0	0.0	0.0	0.0	0.0	0.0	0.0	0.0	0.0	0.0	0.0
GLY_163@O|VAL_167@H|VAL_167@N	0.0	0.0	0.0	0.0	0.0	0.0	1.0	0.0	0.0	0.0	0.0	0.0	0.0	0.0	0.0	0.0	0.0	0.0	0.0	0.0	0.0	0.0	0.0	0.0	0.0	0.0	0.0	0.0	0.0	0.0	0.0	0.0	0.0	0.0	0.0	0.0
ASP_164@OD1|LYS_9@HZ1|LYS_9@NZ	0.0	0.0	0.0	0.0	0.0	0.0	0.0182	0.0	0.0	0.0	0.0	0.0	0.0	0.0	0.0	0.0	0.0	0.0	0.0	0.0	0.0	0.0	0.0	0.0	0.0	0.0	0.0	0.0	0.0	0.0	0.0	0.0	0.0	0.0	0.0	0.0
ASP_164@OD1|GLY_165@H|GLY_165@N	1.0	1.0	1.0	1.0	1.0	1.0	0.0	1.0	1.0	1.0	1.0	1.0	1.0	1.0	1.0	1.0	1.0	1.0	1.0	1.0	1.0	1.0	1.0	1.0	1.0	1.0	1.0	1.0	1.0	1.0	1.0	1.0	1.0	1.0	1.0	1.0
ASP_164@O|VAL_167@H|VAL_167@N	1.0	1.0	1.0	1.0	1.0	0.9818	0.0	1.0	1.0	1.0	1.0	1.0	1.0	1.0	1.0	1.0	1.0	1.0	1.0	1.0	1.0	1.0	1.0	1.0	1.0	1.0	1.0	1.0	1.0	1.0	1.0	1.0	1.0	1.0	1.0	1.0
GLY_165@O|ARG_190@HE|ARG_190@NE	0.0	0.0	0.0	0.0	0.0	0.0	0.0	0.0	0.2909	0.0	0.0	0.0	0.0	0.0	0.0	0.0	0.0	0.0	0.0	0.0	0.0	0.0	0.0	0.0	0.0	0.0	0.0	0.0	0.0	0.0	0.0	0.0	0.0	0.0	0.0	0.0
GLY_165@O|ARG_190@HH21|ARG_190@NH2	0.0	0.0	0.0	0.0	0.0	0.0	0.0	0.0	0.2	0.0	0.0	0.0	0.0	0.0	0.0	0.0	0.0	0.0	0.0	0.0	0.0	0.0	0.0	0.0	0.0	0.0	0.0	0.0	0.0	0.0	0.0	0.0	0.0	0.0	0.0	0.0
PRO_166@O|GLN_168@H|GLN_168@N	0.0182	0.0	0.0182	0.0	0.0	0.0	0.0	0.0	0.0	0.0182	0.0	0.0	0.0182	0.0	0.0	0.0	0.0	0.0	0.0	0.0	0.0	0.0	0.0	0.0	0.0	0.0	0.0	0.0	0.0182	0.0182	0.0	0.0	0.0	0.0	0.0	0.0
VAL_167@O|GLN_168@HE22|GLN_168@NE2	0.0	0.0	0.0	0.0364	0.0	0.0	0.0	0.0	0.0	0.0	0.0	0.0	0.0	0.0	0.0	0.0	0.0	0.0	0.0	0.0	0.0	0.0	0.0	0.0	0.0	0.0	0.0	0.0	0.0	0.0	0.0	0.0	0.0	0.0	0.0	0.0
VAL_167@O|GLY_163@H|GLY_163@N	0.0545	0.0364	0.0545	0.0182	0.0364	0.0	0.4182	0.0727	0.2	0.0364	0.0364	0.1091	0.0545	0.0909	0.0364	0.0364	0.0364	0.0364	0.0364	0.0364	0.0364	0.0364	0.0364	0.0364	0.0545	0.0909	0.0364	0.1091	0.0364	0.0909	0.1091	0.0909	0.0364	0.1273	0.1455	0.0182
VAL_167@O|VAL_163@H|VAL_163@N	0.0	0.0	0.0	0.0	0.0	0.4909	0.0	0.0	0.0	0.0	0.0	0.0	0.0	0.0	0.0	0.0	0.0	0.0	0.0	0.0	0.0	0.0	0.0	0.0	0.0	0.0	0.0	0.0	0.0	0.0	0.0	0.0	0.0	0.0	0.0	0.0
GLN_168@OE1|LYS_162@HZ2|LYS_162@NZ	0.0	0.0	0.0182	0.0	0.0	0.0	0.0182	0.0182	0.0	0.0	0.0	0.0364	0.0182	0.0182	0.0	0.0	0.0	0.0	0.0	0.0	0.0	0.0364	0.0	0.0	0.0	0.0182	0.0	0.0364	0.0	0.0	0.0364	0.0364	0.0	0.0364	0.0545	0.0182
GLN_168@OE1|LYS_162@HZ1|LYS_162@NZ	0.3455	0.1273	0.3091	0.0	1.0	0.4182	0.1636	0.3273	0.1273	0.4	0.0182	0.3091	0.2909	0.3455	0.9273	1.0	0.9455	0.9818	0.0727	0.0182	0.9636	0.0727	0.9636	0.0909	0.1091	0.3636	0.9455	0.3273	0.2909	0.3455	0.3636	0.4182	1.0	0.3636	0.3273	0.8182
GLN_168@O|LYS_189@H|LYS_189@N	0.9273	0.9273	0.8909	0.8909	0.8909	0.9091	0.8909	0.9091	0.9273	0.8727	0.9455	0.9273	0.9091	0.9273	0.8727	0.8909	0.8909	0.8909	0.9455	0.9273	0.9091	0.9273	0.9091	0.9273	0.9273	0.9273	0.8909	0.9091	0.9091	0.8909	0.8909	0.9091	0.8909	0.9091	0.9273	0.9273
GLN_168@NE2|GLY_163@H|GLY_163@N	0.0	0.0	0.0	0.0182	0.0	0.0	0.0	0.0	0.0	0.0	0.0	0.0	0.0	0.0	0.0	0.0	0.0	0.0	0.0	0.0	0.0	0.0	0.0	0.0	0.0	0.0	0.0	0.0	0.0	0.0	0.0	0.0	0.0	0.0	0.0	0.0
GLN_168@OE1|LYS_162@HZ3|LYS_162@NZ	0.0	0.0	0.0	0.0	0.0	0.0	0.0	0.0	0.0	0.0	0.0	0.0	0.0	0.0	0.0	0.0	0.0182	0.0182	0.0	0.0	0.0	0.0	0.0	0.0	0.0	0.0	0.0182	0.0	0.0	0.0	0.0	0.0	0.0	0.0	0.0	0.0
GLY_169@O|LEU_161@H|LEU_161@N	1.0	1.0	1.0	0.9636	0.0	1.0	1.0	1.0	1.0	1.0	1.0	1.0	1.0	1.0	1.0	1.0	1.0	1.0	1.0	1.0	0.9818	1.0	0.9818	1.0	0.9818	1.0	1.0	1.0	1.0	1.0	1.0	1.0	1.0	1.0	1.0	0.9455
GLY_169@O|GLN_161@H|GLN_161@N	0.0	0.0	0.0	0.0	1.0	0.0	0.0	0.0	0.0	0.0	0.0	0.0	0.0	0.0	0.0	0.0	0.0	0.0	0.0	0.0	0.0	0.0	0.0	0.0	0.0	0.0	0.0	0.0	0.0	0.0	0.0	0.0	0.0	0.0	0.0	0.0
ILE_170@O|SER_187@H|SER_187@N	0.1636	0.2545	0.0727	0.1636	0.1636	0.2364	0.2182	0.1818	0.2727	0.1091	0.1091	0.2727	0.1091	0.1273	0.2182	0.1455	0.1091	0.0727	0.2364	0.1818	0.0545	0.3455	0.1455	0.0727	0.2727	0.1455	0.2182	0.1273	0.2	0.1091	0.1636	0.2182	0.2364	0.1818	0.2182	0.2182
ILE_171@O|GLY_159@H|GLY_159@N	0.0	0.0	0.9273	0.0	0.0	0.0	0.0	0.0	0.0	0.0	0.0	0.0	0.0	0.0	0.0	0.0	0.0	0.0	0.0	0.0	0.0	0.0	0.0	0.0	0.0	0.0	0.0	0.0	0.0	0.0	0.0	0.0	0.0	0.0	0.0	0.0
ILE_171@O|CYS_159@H|CYS_159@N	0.8182	0.6909	0.0	0.4182	0.8	0.8	0.8	0.8727	0.7455	0.8182	0.7455	0.8182	0.7818	0.8545	0.7818	0.7818	0.7636	0.7636	0.8	0.8364	0.7636	0.8545	0.7636	0.6364	0.7273	0.7818	0.7455	0.7636	0.7818	0.8364	0.8364	0.8545	0.8	0.8182	0.8727	0.8364
ASN_172@O|TRP_185@H|TRP_185@N	0.0545	0.0545	0.0364	0.0364	0.0545	0.0545	0.0182	0.2909	0.0	0.0545	0.0364	0.0364	0.0364	0.1091	0.0182	0.0727	0.0364	0.0182	0.0909	0.0727	0.0727	0.0545	0.0545	0.0909	0.0364	0.0545	0.0727	0.0545	0.0364	0.0364	0.0364	0.1636	0.0545	0.1091	0.0545	0.0364
ASN_172@OD1|LYS_156@HZ2|LYS_156@NZ	0.0	0.0	0.0	0.0	0.0	0.0	0.0	0.0	0.7818	0.0	0.0	0.0	0.0	0.0	0.0	0.0	0.0	0.0	0.0	0.0	0.0	0.0	0.0	0.0	0.0	0.0	0.0	0.0	0.0	0.0	0.0	0.0	0.0	0.0	0.0	0.0
PHE_173@O|ALA_157@H|ALA_157@N	1.0	0.0	1.0	1.0	1.0	1.0	1.0	0.0	0.9818	1.0	1.0	1.0	1.0	1.0	1.0	1.0	1.0	1.0	1.0	1.0	1.0	1.0	1.0	0.9818	1.0	1.0	1.0	1.0	1.0	1.0	1.0	1.0	1.0	1.0	1.0	1.0
PHE_173@O|VAL_157@H|VAL_157@N	0.0	1.0	0.0	0.0	0.0	0.0	0.0	0.0	0.0	0.0	0.0	0.0	0.0	0.0	0.0	0.0	0.0	0.0	0.0	0.0	0.0	0.0	0.0	0.0	0.0	0.0	0.0	0.0	0.0	0.0	0.0	0.0	0.0	0.0	0.0	0.0
CYS_173@O|ALA_157@H|ALA_157@N	0.0	0.0	0.0	0.0	0.0	0.0	0.0	1.0	0.0	0.0	0.0	0.0	0.0	0.0	0.0	0.0	0.0	0.0	0.0	0.0	0.0	0.0	0.0	0.0	0.0	0.0	0.0	0.0	0.0	0.0	0.0	0.0	0.0	0.0	0.0	0.0
GLU_174@OE1|LYS_183@HZ3|LYS_183@NZ	0.0	0.0	0.0	0.0	0.0	0.0	0.0	0.0	0.0182	0.0	0.0182	0.0	0.0	0.0182	0.0	0.0	0.0	0.0	0.0	0.0	0.0	0.0	0.0	0.0545	0.0	0.0	0.0	0.0	0.0	0.0	0.0	0.0	0.0	0.0	0.0	0.0
GLU_174@OE2|LYS_183@HZ1|LYS_183@NZ	0.0	0.0545	0.0	0.0	0.0	0.0	0.0	0.0	0.0545	0.0	0.0909	0.0727	0.0	0.0	0.0	0.0	0.0909	0.0182	0.0545	0.0	0.1091	0.0	0.1091	0.2	0.1091	0.0	0.0	0.0	0.0	0.0	0.0	0.0	0.0	0.0	0.0	0.0
GLU_174@OE2|LYS_183@HZ2|LYS_183@NZ	0.0	0.0	0.0	0.0	0.0	0.0	0.0	0.0	0.0	0.0	0.0364	0.0	0.0	0.0	0.0	0.0	0.0	0.0	0.0	0.0	0.0	0.0	0.0	0.0	0.0	0.0	0.0	0.0	0.0	0.0	0.0	0.0	0.0	0.0	0.0	0.0
GLU_174@OE1|LYS_183@HZ2|LYS_183@NZ	0.0	0.0182	0.0	0.0	0.0	0.0	0.0	0.0	0.0	0.0	0.0	0.0	0.0	0.0	0.0	0.0	0.0	0.0	0.0	0.0	0.0727	0.0	0.0364	0.0	0.0	0.0	0.0	0.0	0.0	0.0	0.0	0.0	0.0	0.0	0.0	0.0
GLU_174@OE2|LYS_156@HZ3|LYS_156@NZ	0.0	0.0	0.0	0.0545	0.0	0.0	0.0	0.0	0.0	0.0	0.0	0.0	0.0	0.0	0.0364	0.0182	0.0	0.0	0.0	0.0	0.0	0.0	0.0	0.0	0.0	0.0	0.0	0.0	0.0	0.0	0.0	0.0	0.0182	0.0	0.0	0.0
GLU_174@O|LYS_183@H|LYS_183@N	1.0	1.0	1.0	1.0	1.0	1.0	1.0	1.0	0.9818	1.0	1.0	1.0	1.0	1.0	1.0	1.0	1.0	1.0	0.9818	1.0	1.0	1.0	0.9818	0.9818	1.0	1.0	1.0	1.0	1.0	1.0	1.0	1.0	1.0	1.0	1.0	1.0
GLU_174@OE1|LYS_183@HZ1|LYS_183@NZ	0.0909	0.0909	0.0909	0.0	0.0727	0.0909	0.0727	0.0909	0.0909	0.1091	0.0727	0.0	0.0	0.1818	0.0	0.1091	0.1091	0.1818	0.2	0.0	0.0909	0.0	0.1273	0.0	0.2	0.1091	0.0	0.1091	0.0727	0.0909	0.0	0.1818	0.0	0.0909	0.1091	0.0
GLU_174@OE2|LYS_183@HZ3|LYS_183@NZ	0.0	0.0182	0.0	0.0	0.0	0.0	0.0	0.0	0.0	0.0	0.0	0.0	0.0	0.0	0.0	0.0	0.0182	0.0364	0.1273	0.0	0.0182	0.0	0.0364	0.0	0.0727	0.0	0.0	0.0	0.0	0.0	0.0	0.0	0.0	0.0	0.0	0.0
GLN_175@OE1|SER_260@HG|SER_260@OG	0.0182	0.0	0.0182	0.0727	0.0182	0.0182	0.0182	0.0	0.1455	0.0	0.1091	0.0182	0.0	0.0545	0.0182	0.1273	0.0182	0.1273	0.0364	0.0182	0.1091	0.0182	0.1091	0.0364	0.0182	0.0	0.1455	0.0727	0.0182	0.0	0.0	0.0545	0.0182	0.0364	0.0182	0.0
GLN_175@OE1|VAL_259@H|VAL_259@N	0.0	0.0	0.0	0.0	0.0	0.0	0.0	0.0	0.0	0.0	0.0	0.0	0.0	0.0	0.0	0.0	0.0	0.0	0.0	0.0	0.0	0.0	0.0	0.0	0.0	0.0	0.8727	0.0	0.0	0.0	0.0	0.0	0.0	0.0	0.0	0.0
GLN_175@OE1|LEU_259@H|LEU_259@N	0.9818	0.9818	0.9818	0.9818	0.9818	1.0	0.9818	1.0	0.9455	1.0	0.9455	1.0	1.0	1.0	1.0	0.9818	0.9818	0.9091	0.9818	1.0	0.9818	0.9818	0.9455	0.9455	1.0	1.0	0.0	0.9636	0.9818	1.0	1.0	0.9818	0.9818	0.9818	1.0	1.0
GLU_177@OE1|LYS_176@HZ1|LYS_176@NZ	0.0	0.0	0.0	0.0	0.0	0.0182	0.0	0.0	0.0	0.0	0.8	0.0	0.0	0.0182	0.0	0.0	0.0	0.0	0.0	0.0	0.0727	0.0182	0.0182	0.0727	0.0	0.0182	0.0182	0.0	0.0	0.0	0.0	0.0182	0.0182	0.0364	0.0182	0.0
GLU_177@OE1|ASN_179@HD22|ASN_179@ND2	0.0	0.0	0.0	0.0	0.0	0.0	0.0	0.0	0.0	0.0	0.0	0.0545	0.0	0.0	0.0	0.0	0.0	0.0182	0.0	0.0	0.0	0.0	0.0	0.0	0.0	0.0	0.0	0.0	0.0	0.0	0.0	0.0	0.0	0.0	0.0	0.0
GLU_177@OE2|LYS_176@HZ1|LYS_176@NZ	0.0	0.0545	0.0	0.0	0.0	0.0	0.0	0.0	0.0	0.0	0.2	0.0	0.0	0.0	0.0	0.0	0.0	0.0	0.0	0.0	0.0	0.0	0.0	0.0	0.0	0.0	0.0	0.0	0.0	0.0	0.0	0.0	0.0	0.0	0.0	0.0
GLU_177@OE2|GLU_177@H|GLU_177@N	0.0	0.0	0.0	0.0	0.0	0.0	0.0	0.0	0.0	0.0	0.0	0.0	0.0	0.0	0.0	0.0	0.0	0.0	0.0	0.0	0.0182	0.0	0.0182	0.0	0.0	0.0	0.0	0.0	0.0	0.0	0.0	0.0	0.0	0.0	0.0	0.0
GLU_177@OE2|LYS_176@HZ3|LYS_176@NZ	0.8909	0.0	0.9091	0.0545	0.9091	0.8909	0.8545	0.9273	0.0	0.9091	0.0	1.0	0.9091	0.9273	0.8	1.0	1.0	1.0	0.0	0.9273	0.9636	0.8364	0.9818	0.0	0.0	0.9636	0.9636	0.8364	0.9455	0.9091	0.9091	0.9818	0.8364	0.8909	0.8545	0.7273
GLU_177@OE2|LYS_176@HZ2|LYS_176@NZ	0.0909	0.0	0.0727	0.0	0.0727	0.0727	0.1091	0.0545	0.0	0.0545	0.0	0.0	0.0909	0.0182	0.1636	0.0	0.0	0.0	0.0	0.0545	0.0	0.0727	0.0	0.0	0.0	0.0182	0.0182	0.1091	0.0364	0.0545	0.0909	0.0	0.0545	0.0545	0.1091	0.1455
GLU_177@OE1|LYS_176@HZ2|LYS_176@NZ	0.0	0.0	0.0	0.1455	0.0	0.0	0.0	0.0	0.0	0.0	0.0	0.0	0.0	0.0	0.0	0.0	0.0	0.0	0.0	0.0	0.0	0.0	0.0	0.1273	0.0	0.0	0.0	0.0	0.0	0.0	0.0	0.0	0.0	0.0	0.0	0.0
GLU_177@O|ASN_179@H|ASN_179@N	0.0	0.0	0.0	0.0	0.0	0.0	0.0	0.0	0.0	0.0	0.0	0.0	0.0182	0.0	0.0	0.0	0.0	0.0	0.0	0.0	0.0182	0.0	0.0	0.0	0.0	0.0	0.0	0.0	0.0	0.0	0.0	0.0	0.0	0.0	0.0	0.0
GLU_177@OE1|LYS_176@H|LYS_176@N	0.0	0.0	0.0	0.0	0.0	0.0	0.0	0.0	0.0	0.0	0.0545	0.0	0.0	0.0	0.0	0.0	0.0	0.0	0.0	0.0	0.0	0.0	0.0	0.0	0.0	0.0	0.0	0.0	0.0	0.0	0.0	0.0	0.0	0.0	0.0	0.0
GLU_177@OE1|LYS_176@HZ3|LYS_176@NZ	0.0	0.7091	0.0	0.1455	0.0	0.0182	0.0182	0.0	0.0	0.0364	0.0	0.0	0.0182	0.0364	0.0545	0.0	0.0	0.0	0.5636	0.0182	0.0	0.0727	0.0	0.0	0.4	0.0182	0.0182	0.0545	0.0	0.0182	0.0	0.0182	0.0727	0.0364	0.0182	0.0182
GLU_177@OE1|GLU_177@H|GLU_177@N	0.0	0.0	0.0	0.0	0.0	0.0	0.0	0.0	0.0	0.0	0.1273	0.0	0.0	0.0	0.0	0.0	0.0	0.0	0.0	0.0	0.0	0.0	0.0	0.0	0.0	0.0	0.0	0.0	0.0	0.0	0.0	0.0	0.0	0.0	0.0	0.0
GLU_177@O|GLY_180@H|GLY_180@N	0.9818	0.9636	0.9818	0.9636	1.0	1.0	1.0	1.0	0.9455	0.9818	0.9091	1.0	1.0	0.9818	1.0	0.9818	1.0	0.9636	0.9636	1.0	0.9273	0.9818	0.9091	0.7818	1.0	0.4364	1.0	0.9273	1.0	1.0	1.0	0.9455	0.9636	0.9636	0.9636	0.9636
SER_178@OG|SER_260@HG|SER_260@OG	0.0	0.0	0.0	0.0	0.0	0.0	0.0	0.0	0.0	0.0	0.0	0.0	0.0	0.0	0.0	0.0	0.0	0.0	0.0	0.0	0.0	0.0	0.0	0.0	0.0	0.0182	0.0	0.0	0.0	0.0	0.0	0.0	0.0	0.0	0.0	0.0
SER_178@O|SER_258@HG|SER_258@OG	0.0	0.1091	0.0	0.0	0.0	0.0	0.0	0.0	0.0	0.0	0.0	0.0	0.0	0.0	0.0	0.0	0.0545	0.0	0.0182	0.0	0.0	0.0	0.0	0.0727	0.0182	0.0	0.0182	0.0	0.0	0.0	0.0	0.0	0.0	0.0	0.0	0.0
SER_178@O|GLN_175@HE21|GLN_175@NE2	0.0	0.0	0.0	0.0	0.0	0.0	0.0	0.0	0.0	0.0	0.0	0.0	0.0	0.0	0.0	0.0	0.0	0.0	0.0	0.0	0.0	0.0	0.0182	0.0	0.0	0.0	0.0	0.0	0.0	0.0	0.0	0.0	0.0	0.0	0.0	0.0
ASN_179@O|ASN_179@HD22|ASN_179@ND2	0.0	0.0	0.0	0.0	0.0	0.0	0.0	0.0	0.0	0.0	0.0	0.0	0.0	0.0	0.0	0.0	0.0	0.0	0.0	0.0	0.0	0.0	0.0	0.0	0.0	0.6909	0.0	0.0	0.0	0.0	0.0	0.0	0.0	0.0	0.0	0.0
GLY_180@O|GLN_175@HE22|GLN_175@NE2	0.8909	0.9636	0.8727	0.9455	0.8909	0.9091	0.8909	0.8909	0.8182	0.9091	0.8909	0.9273	0.9273	0.9455	0.9091	0.8909	1.0	0.9273	0.9091	0.9455	0.9455	0.9091	0.9273	0.8182	0.9818	1.0	0.9273	0.8182	0.9091	0.9273	0.9091	0.9091	0.9091	0.8909	0.8727	0.9273
PRO_181@O|LYS_176@HZ3|LYS_176@NZ	0.0	0.0	0.0	0.0	0.0	0.0	0.0	0.0	0.0	0.0	0.1273	0.0	0.0	0.0	0.0	0.0	0.0	0.0	0.0	0.0	0.0	0.0	0.0	0.0727	0.0	0.0	0.0	0.0	0.0	0.0	0.0	0.0	0.0	0.0	0.0	0.0
PRO_181@O|LYS_176@HZ1|LYS_176@NZ	0.0	0.0	0.0	0.0	0.0	0.0	0.0	0.0	0.0182	0.0	0.0	0.0	0.0	0.0	0.0	0.0	0.0	0.0	0.0	0.0	0.0	0.0	0.0	0.8727	0.0	0.0	0.0	0.0	0.0	0.0	0.0	0.0	0.0	0.0	0.0	0.0
VAL_182@O|ASP_254@H|ASP_254@N	0.6909	0.4909	0.7273	0.6727	0.6909	0.6545	0.6727	0.6364	0.8	0.5818	0.6909	0.6545	0.5091	0.8364	0.5091	0.8	0.8182	0.4	0.7273	0.3636	0.7455	0.5636	0.5455	0.6	0.0	0.6	0.3636	0.5091	0.6727	0.6182	0.7455	0.7091	0.7455	0.6	0.5818	0.6545
VAL_182@O|ASN_254@H|ASN_254@N	0.0	0.0	0.0	0.0	0.0	0.0	0.0	0.0	0.0	0.0	0.0	0.0	0.0	0.0	0.0	0.0	0.0	0.0	0.0	0.0	0.0	0.0	0.0	0.0	0.9455	0.0	0.0	0.0	0.0	0.0	0.0	0.0	0.0	0.0	0.0	0.0
LYS_183@O|GLU_174@H|GLU_174@N	0.8727	0.9636	0.8909	0.8364	0.8909	0.8727	0.8364	0.9273	0.7636	0.9091	1.0	0.9273	0.9091	0.9636	0.9273	0.7636	0.9636	0.9818	0.9273	0.8364	1.0	0.9455	1.0	0.9818	1.0	0.9636	0.9273	0.9091	0.7091	0.8182	0.8364	0.9091	0.9091	0.8727	0.8909	0.8364
VAL_184@O|ILE_252@H|ILE_252@N	0.9455	0.9636	0.9455	0.9636	0.9455	0.9455	0.9455	0.9455	1.0	0.9455	0.9455	0.9455	0.9455	0.9455	0.9636	0.9455	0.9455	0.9455	0.9636	0.9455	0.9636	0.9455	0.9455	0.9818	0.9636	0.9455	0.9636	0.9455	0.9455	0.9455	0.9455	0.9455	0.9636	0.9455	0.9455	0.9455
TRP_185@O|ASN_172@H|ASN_172@N	1.0	1.0	1.0	1.0	1.0	1.0	1.0	1.0	1.0	1.0	1.0	0.9818	1.0	1.0	1.0	1.0	1.0	1.0	1.0	1.0	1.0	1.0	1.0	1.0	1.0	1.0	1.0	1.0	1.0	1.0	1.0	1.0	1.0	1.0	1.0	1.0
TRP_185@O|ASN_172@HD22|ASN_172@ND2	0.4545	0.5455	0.4909	0.3636	0.4	0.4182	0.4545	0.4	0.0	0.4545	0.4	0.3636	0.4182	0.2545	0.4909	0.4545	0.3818	0.4545	0.4	0.4182	0.4545	0.2545	0.4545	0.4545	0.3818	0.4364	0.4727	0.3455	0.4364	0.4	0.2727	0.4	0.3091	0.2909	0.3455	0.2182
GLY_186@O|VAL_250@H|VAL_250@N	0.9636	0.9636	0.9636	0.9636	0.9636	0.9636	0.9818	0.9636	0.9636	0.9636	1.0	0.9818	0.9636	0.9818	0.9636	0.9636	0.9636	0.9636	0.9636	0.9636	0.9091	0.9636	0.9818	0.9636	0.9636	0.9636	0.9818	0.9636	0.9636	0.9636	0.9636	0.9636	0.9636	0.9818	0.9818	0.9636
SER_187@O|ILE_170@H|ILE_170@N	0.6182	0.4	0.5455	0.3818	0.5636	0.5455	0.4364	0.5818	0.4364	0.6	0.5273	0.7091	0.6182	0.5273	0.6364	0.6182	0.6545	0.6	0.4909	0.4182	0.7091	0.5636	0.5818	0.4	0.4545	0.6	0.6182	0.5636	0.5818	0.6182	0.5818	0.6545	0.6	0.6182	0.6727	0.3455
ILE_188@O|ALA_248@H|ALA_248@N	0.4727	0.9455	0.4545	0.5636	0.6182	0.6909	0.3273	0.5091	0.9455	0.6182	0.9636	0.7091	0.7636	0.4182	0.9091	0.8	0.7273	0.7455	0.9455	0.9091	0.8909	1.0	1.0	0.8909	0.9273	0.4182	0.8727	0.4727	0.4909	0.5273	0.3636	0.5636	0.8909	0.4909	0.6364	0.5636
LYS_189@O|GLN_168@H|GLN_168@N	0.4	0.4545	0.3818	0.1455	0.6727	0.3091	0.1273	0.4909	0.0182	0.7091	0.4727	0.6182	0.2727	0.5091	0.5636	0.4364	0.6727	0.6	0.8	0.6727	0.4909	0.5636	0.5091	0.4545	0.4545	0.4	0.7455	0.5091	0.4182	0.4	0.6	0.5091	0.3455	0.6727	0.6364	0.3273
GLY_190@O|ARG_165@HE|ARG_165@NE	0.0	0.0	0.0	0.0	0.0	0.0	0.8545	0.0	0.0	0.0	0.0	0.0	0.0	0.0	0.0	0.0	0.0	0.0	0.0	0.0	0.0	0.0	0.0	0.0	0.0	0.0	0.0	0.0	0.0	0.0	0.0	0.0	0.0	0.0	0.0	0.0
LEU_191@O|ARG_165@HE|ARG_165@NE	0.0	0.0	0.0	0.0	0.0	0.0	0.0182	0.0	0.0	0.0	0.0	0.0	0.0	0.0	0.0	0.0	0.0	0.0	0.0	0.0	0.0	0.0	0.0	0.0	0.0	0.0	0.0	0.0	0.0	0.0	0.0	0.0	0.0	0.0	0.0	0.0
LEU_191@O|ARG_165@HH21|ARG_165@NH2	0.0	0.0	0.0	0.0	0.0	0.0	0.5273	0.0	0.0	0.0	0.0	0.0	0.0	0.0	0.0	0.0	0.0	0.0	0.0	0.0	0.0	0.0	0.0	0.0	0.0	0.0	0.0	0.0	0.0	0.0	0.0	0.0	0.0	0.0	0.0	0.0
LEU_191@O|ARG_246@HH11|ARG_246@NH1	0.0	0.0	0.0	0.0	0.0	0.0	0.0	0.0	0.0	0.0	0.0	0.0	0.0	0.0	0.0	0.0	0.0	0.0	0.0	0.0	0.0	0.0	0.8364	0.0	0.0	0.0	0.0	0.0	0.0	0.0	0.0	0.0	0.0	0.0	0.0	0.0
THR_192@OG1|ARG_246@HH22|ARG_246@NH2	0.0	0.0	0.0	0.0	0.0	0.0	0.0	0.0	0.0	0.0	0.0	0.0	0.0	0.0	0.0	0.0	0.0	0.0	0.0	0.0	0.0	0.0	0.0182	0.0	0.0	0.0	0.0	0.0	0.0	0.0	0.0	0.0	0.0	0.0	0.0	0.0
THR_192@O|ARG_196@HE|ARG_196@NE	0.0	0.0	0.0	0.0	0.0	0.0	0.0	0.0	0.0	0.0	0.0	0.0	0.2545	0.0	0.0	0.0	0.0	0.0	0.0	0.0	0.0	0.0	0.0	0.0	0.0	0.0	0.0	0.0	0.0	0.0	0.0	0.0	0.0	0.0	0.0	0.0
THR_192@OG1|ARG_165@HH22|ARG_165@NH2	0.0	0.0	0.0	0.0	0.0	0.0	0.1455	0.0	0.0	0.0	0.0	0.0	0.0	0.0	0.0	0.0	0.0	0.0	0.0	0.0	0.0	0.0	0.0	0.0	0.0	0.0	0.0	0.0	0.0	0.0	0.0	0.0	0.0	0.0	0.0	0.0
THR_192@O|HIE_196@HE2|HIE_196@NE2	0.8	0.8	0.7818	0.7636	0.8182	0.8364	0.8	0.8	0.4364	0.8364	0.7455	0.0	0.0	0.9455	0.8	0.8	0.8	0.8727	1.0	1.0	0.7455	1.0	0.7273	0.8182	0.8	0.8	0.9091	0.8909	0.7818	0.8182	0.8364	0.8	0.8	0.8545	0.9636	0.8182
THR_192@OG1|ARG_246@HH12|ARG_246@NH1	0.0	0.0	0.0	0.0	0.0	0.0	0.0	0.0	0.0	0.0	0.0	0.0	0.0	0.0	0.0	0.0	0.0	0.0	0.0	0.0	0.0	0.0	0.9636	0.0	0.0	0.0	0.0	0.0	0.0	0.0	0.0	0.0	0.0	0.0	0.0	0.0
GLU_193@OE1|ARG_246@HH22|ARG_246@NH2	0.0	0.0	0.0	0.0	0.0	0.0	0.0	0.0	0.0	0.0	0.0	0.0	0.0	0.0	0.0	0.0	0.0	0.0	0.0	0.0	0.0	0.0	0.0364	0.0	0.0	0.0	0.0	0.0	0.0	0.0	0.0	0.0	0.0	0.0	0.0	0.0
GLU_193@OE2|LYS_244@HZ2|LYS_244@NZ	0.0	0.0	0.0	0.0	0.0	0.0	0.0	0.0	0.1636	0.0	0.0	0.0	0.0	0.0	0.0	0.0	0.0	0.0	0.0	0.0	0.0364	0.0	0.0	0.0182	0.0	0.0	0.0	0.0	0.0	0.0	0.0	0.0	0.0	0.0	0.0	0.0
GLU_193@OE1|ARG_246@HH21|ARG_246@NH2	0.0	0.0	0.0	0.0	0.0	0.0	0.0	0.0	0.0	0.0	0.0	0.0	0.0	0.0	0.0	0.0	0.0	0.0	0.0	0.0	0.0	0.0	0.0727	0.0	0.0	0.0	0.0	0.0	0.0	0.0	0.0	0.0	0.0	0.0	0.0	0.0
GLU_193@OE2|THR_192@HG1|THR_192@OG1	0.0	0.0	0.0	0.0	0.0	0.0	0.0	0.0	0.0	0.0	0.0	0.0	0.0	0.0	0.0	0.0	0.0	0.0	0.0	0.0	0.0	0.0	0.4727	0.0	0.0	0.0	0.0	0.0	0.0	0.0	0.0	0.0	0.0	0.0	0.0	0.0
GLU_193@OE2|LYS_244@HZ3|LYS_244@NZ	0.2727	0.2364	0.2727	0.2909	0.2727	0.2727	0.2545	0.2727	0.0	0.2727	0.2545	0.6545	0.0	0.0	0.2364	0.2364	0.2545	0.2545	0.0	0.0	0.0	0.0	0.0182	0.0	0.2364	0.2364	0.0182	0.0	0.2727	0.2727	0.0	0.2727	0.0	0.0	0.0	0.2364
GLU_193@OE1|THR_192@HG1|THR_192@OG1	1.0	1.0	1.0	1.0	1.0	1.0	1.0	1.0	0.9636	1.0	0.9818	0.7818	0.0	0.0	1.0	1.0	1.0	1.0	0.0	0.0	1.0	0.0	0.5273	0.8545	1.0	1.0	0.0	0.0	1.0	1.0	0.0	1.0	0.9455	0.0	0.0	1.0
GLU_193@OE2|ARG_246@HH21|ARG_246@NH2	0.0	0.0	0.0	0.0	0.0	0.0	0.0	0.0	0.0	0.0	0.0	0.0	0.0	0.0	0.0	0.0	0.0	0.0	0.0	0.0	0.0	0.0	0.0182	0.0	0.0	0.0	0.0	0.0	0.0	0.0	0.0	0.0	0.0	0.0	0.0	0.0
GLU_193@O|HIE_196@HE2|HIE_196@NE2	0.0545	0.0909	0.1455	0.0727	0.1091	0.0182	0.1273	0.0909	0.2364	0.0545	0.2	0.9273	0.0	0.0	0.1455	0.1273	0.1818	0.0545	0.0	0.0	0.0545	0.0	0.0545	0.0727	0.1455	0.1818	0.0545	0.0364	0.1455	0.1818	0.1091	0.1636	0.0545	0.1455	0.0	0.1273
GLU_193@OE1|LYS_244@H|LYS_244@N	0.0	0.0	0.0	0.0	0.0	0.0	0.0	0.0	0.0	0.0	0.0	0.0	0.0	0.0	0.0	0.0	0.0	0.0	0.0	0.0	0.0	0.0364	0.0	0.0	0.0	0.0	0.0	0.0	0.0	0.0	0.0	0.0	0.0	0.0	0.0	0.0
GLU_193@OE2|ARG_246@HH22|ARG_246@NH2	0.0	0.0	0.0	0.0	0.0	0.0	0.0	0.0	0.0	0.0	0.0	0.0	0.0	0.0	0.0	0.0	0.0	0.0	0.0	0.0	0.0	0.0	0.0364	0.0	0.0	0.0	0.0	0.0	0.0	0.0	0.0	0.0	0.0	0.0	0.0	0.0
GLU_193@OE1|GLU_193@H|GLU_193@N	1.0	1.0	1.0	1.0	1.0	1.0	1.0	1.0	1.0	1.0	1.0	0.8182	1.0	0.9636	1.0	1.0	1.0	1.0	0.0	0.0	0.9818	0.0	0.7636	0.9273	1.0	1.0	0.0	0.9636	1.0	1.0	0.9636	1.0	0.9455	1.0	0.9455	1.0
GLU_193@O|ARG_196@HH21|ARG_196@NH2	0.0	0.0	0.0	0.0	0.0	0.0	0.0	0.0	0.0	0.0	0.0	0.0	0.9818	0.0	0.0	0.0	0.0	0.0	0.0	0.0	0.0	0.0	0.0	0.0	0.0	0.0	0.0	0.0	0.0	0.0	0.0	0.0	0.0	0.0	0.0	0.0
GLU_193@OE2|LYS_244@H|LYS_244@N	0.0	0.0	0.0	0.0	0.0	0.0	0.0	0.0	0.0	0.0	0.0	0.0	0.0	0.0	0.0	0.0	0.0	0.0	0.0	0.0	0.0	0.9091	0.0	0.0	0.0	0.0	0.0	0.0	0.0	0.0	0.0	0.0	0.0	0.0	0.0	0.0
GLU_193@OE2|GLU_193@H|GLU_193@N	0.0	0.0	0.0	0.0	0.0	0.0	0.0	0.0	0.0	0.0	0.0	0.0	0.0	0.0	0.0	0.0	0.0	0.0	0.0	0.0	0.0	0.0	0.1818	0.0	0.0	0.0	0.0	0.0	0.0	0.0	0.0	0.0	0.0	0.0	0.0	0.0
GLU_193@OE1|LYS_244@HZ3|LYS_244@NZ	0.0	0.0	0.0	0.0	0.0	0.0	0.0	0.0	0.0	0.0	0.0	0.0	0.0	0.0	0.0	0.0	0.0	0.0	0.9455	0.7273	0.0	0.0364	0.0	0.0	0.0	0.0	1.0	0.0	0.0	0.0	0.0	0.0	0.0	0.0	0.0	0.0
GLU_193@OE2|LYS_244@HZ1|LYS_244@NZ	0.0	0.0	0.0	0.0	0.0	0.0	0.0	0.0	0.0	0.0	0.0	0.0	0.9273	0.9636	0.0	0.0	0.0	0.0	0.0182	0.0	0.4364	0.1818	0.0	0.0727	0.0	0.0	0.0	0.8545	0.0	0.0	0.7818	0.0	0.8545	0.9455	0.8182	0.0
GLU_193@OE1|LYS_244@HZ1|LYS_244@NZ	0.0	0.0	0.0	0.0	0.0	0.0	0.0	0.0	0.0	0.0	0.0	0.0	0.0727	0.0727	0.0	0.0	0.0	0.0	0.0	0.0545	0.0	0.0	0.0	0.0	0.0	0.0	0.0	0.1636	0.0	0.0	0.2182	0.0	0.1636	0.0545	0.2	0.0
GLU_193@OE1|ARG_246@HH12|ARG_246@NH1	0.0	0.0	0.0	0.0	0.0	0.0	0.0	0.0	0.0	0.0	0.0	0.0	0.0	0.0	0.0	0.0	0.0	0.0	0.0	0.0	0.0	0.0	0.0364	0.0	0.0	0.0	0.0	0.0	0.0	0.0	0.0	0.0	0.0	0.0	0.0	0.0
GLY_194@O|ALA_242@H|ALA_242@N	1.0	1.0	1.0	1.0	1.0	1.0	1.0	1.0	1.0	1.0	0.0	0.0	1.0	1.0	1.0	1.0	1.0	1.0	1.0	1.0	0.0	1.0	1.0	1.0	1.0	1.0	1.0	1.0	1.0	1.0	1.0	1.0	1.0	1.0	1.0	1.0
GLY_194@O|VAL_242@H|VAL_242@N	0.0	0.0	0.0	0.0	0.0	0.0	0.0	0.0	0.0	0.0	0.0	0.0	0.0	0.0	0.0	0.0	0.0	0.0	0.0	0.0	0.9818	0.0	0.0	0.0	0.0	0.0	0.0	0.0	0.0	0.0	0.0	0.0	0.0	0.0	0.0	0.0
SER_194@O|ALA_242@H|ALA_242@N	0.0	0.0	0.0	0.0	0.0	0.0	0.0	0.0	0.0	0.0	1.0	0.0	0.0	0.0	0.0	0.0	0.0	0.0	0.0	0.0	0.0	0.0	0.0	0.0	0.0	0.0	0.0	0.0	0.0	0.0	0.0	0.0	0.0	0.0	0.0	0.0
ASP_194@OD2|LEU_195@H|LEU_195@N	0.0	0.0	0.0	0.0	0.0	0.0	0.0	0.0	0.0	0.0	0.0	1.0	0.0	0.0	0.0	0.0	0.0	0.0	0.0	0.0	0.0	0.0	0.0	0.0	0.0	0.0	0.0	0.0	0.0	0.0	0.0	0.0	0.0	0.0	0.0	0.0
SER_194@OG|LEU_195@H|LEU_195@N	0.0	0.0	0.0	0.0	0.0	0.0	0.0	0.0	0.0	0.0	0.9273	0.0	0.0	0.0	0.0	0.0	0.0	0.0	0.0	0.0	0.0	0.0	0.0	0.0	0.0	0.0	0.0	0.0	0.0	0.0	0.0	0.0	0.0	0.0	0.0	0.0
ASP_194@O|ALA_242@H|ALA_242@N	0.0	0.0	0.0	0.0	0.0	0.0	0.0	0.0	0.0	0.0	0.0	1.0	0.0	0.0	0.0	0.0	0.0	0.0	0.0	0.0	0.0	0.0	0.0	0.0	0.0	0.0	0.0	0.0	0.0	0.0	0.0	0.0	0.0	0.0	0.0	0.0
HIE_196@O|VAL_240@H|VAL_240@N	1.0	1.0	1.0	1.0	1.0	1.0	1.0	1.0	1.0	1.0	1.0	1.0	0.0	1.0	1.0	1.0	1.0	1.0	1.0	0.9818	1.0	1.0	1.0	1.0	1.0	1.0	1.0	1.0	1.0	1.0	1.0	1.0	1.0	1.0	1.0	1.0
ARG_196@O|VAL_240@H|VAL_240@N	0.0	0.0	0.0	0.0	0.0	0.0	0.0	0.0	0.0	0.0	0.0	0.0	1.0	0.0	0.0	0.0	0.0	0.0	0.0	0.0	0.0	0.0	0.0	0.0	0.0	0.0	0.0	0.0	0.0	0.0	0.0	0.0	0.0	0.0	0.0	0.0
GLY_197@O|HIE_273@H|HIE_273@N	0.8364	0.8909	0.8364	0.7818	0.8727	0.6	0.8	0.8364	0.8545	0.8727	0.6727	0.7091	0.9091	0.9818	0.9636	0.6909	0.8727	0.7455	0.7455	0.8364	0.9636	0.8909	0.8	0.6727	0.8727	0.7818	0.7091	0.7636	0.7818	0.8182	0.6545	0.4545	0.8364	0.8364	0.0364	0.8182
ARG_199@NH1|HIE_216@HE2|HIE_216@NE2	0.0	0.0	0.0	0.0	0.0	0.0	0.0	0.0	0.0	0.0	0.0	0.0	0.0	0.0182	0.0	0.0	0.0	0.0	0.0	0.0	0.0	0.0	0.0	0.0	0.0	0.0	0.0	0.0	0.0	0.0	0.0	0.0	0.0	0.0	0.0	0.0
HIE_199@ND1|HIE_201@HE2|HIE_201@NE2	0.0909	0.0364	0.1091	0.0909	0.0545	0.0727	0.0909	0.0545	0.0182	0.1091	0.0727	0.0182	0.0909	0.0	0.0	0.0	0.0	0.0545	0.0545	0.0727	0.0727	0.0364	0.0545	0.0	0.0545	0.0545	0.0182	0.0545	0.0545	0.0909	0.1273	0.0545	0.0545	0.0545	0.0727	0.0545
ARG_199@O|VAL_271@H|VAL_271@N	0.0	0.0	0.0	0.0	0.0	0.0	0.0	0.0	0.0	0.0	0.0	0.0	0.0	0.9455	0.0	0.0	0.0	0.0	0.0	0.0	0.0	0.0	0.0	0.0	0.0	0.0	0.0	0.0	0.0	0.0	0.0	0.0	0.0	0.0	0.0	0.0
HIE_199@ND1|HIE_216@HE2|HIE_216@NE2	0.0364	0.2	0.0364	0.0	0.0364	0.0182	0.0182	0.0364	0.1091	0.0545	0.0545	0.2727	0.0364	0.0	0.0	0.0	0.0	0.1818	0.1636	0.1818	0.2	0.0727	0.0364	0.0364	0.0364	0.2	0.0	0.1636	0.0	0.0364	0.0	0.0	0.0545	0.0	0.0	0.2545
HIE_199@O|VAL_271@H|VAL_271@N	0.9636	0.9818	0.9455	0.9273	0.9636	0.9455	1.0	0.9636	0.9818	0.9636	0.9455	0.9455	0.9455	0.0	0.9636	0.9818	0.9455	0.9818	0.9636	0.9455	0.9636	0.9455	1.0	0.9455	0.9818	0.9636	0.9455	0.9273	0.9818	0.9455	0.9273	0.9455	0.9818	0.9636	0.9636	0.9455
HIE_199@ND1|HIE_273@HE2|HIE_273@NE2	0.2545	0.2727	0.2727	0.3455	0.3091	0.2909	0.2364	0.2182	0.3273	0.2727	0.3091	0.2182	0.1091	0.0	0.1455	0.0545	0.0	0.2182	0.3455	0.2909	0.2909	0.2909	0.2545	0.3091	0.2545	0.3636	0.2545	0.3091	0.0	0.2909	0.1273	0.0545	0.1636	0.0182	0.5273	0.3455
VAL_200@O|PHE_217@H|PHE_217@N	0.9818	0.9091	0.9636	0.9818	0.9636	0.9636	0.9818	0.9455	0.9273	0.9818	0.9273	0.9455	0.9636	0.7636	0.8182	1.0	0.9455	0.8909	0.9273	0.9455	0.9636	0.9091	0.9273	1.0	0.8182	0.9455	0.8545	0.9273	0.9636	0.9636	0.9818	0.9818	0.9273	0.9818	0.9636	0.9636
VAL_200@O|GLN_201@HE22|GLN_201@NE2	0.0	0.0	0.0	0.0	0.0	0.0	0.0	0.0	0.0	0.0	0.0	0.0	0.0	0.0	0.0545	0.0	0.0	0.0	0.0	0.0	0.0	0.0	0.0	0.0	0.0	0.0	0.0	0.0	0.0	0.0	0.0	0.0	0.0	0.0	0.0	0.0
HIE_201@ND1|ARG_296@HH21|ARG_296@NH2	0.0545	0.0182	0.0545	0.0182	0.0182	0.0182	0.0182	0.0545	0.0182	0.0364	0.0	0.0	0.0545	0.0364	0.0	0.0545	0.0364	0.0727	0.0	0.0	0.0	0.0	0.0727	0.0182	0.0364	0.0909	0.0182	0.0	0.0545	0.0727	0.0727	0.0	0.0182	0.0	0.0364	0.0545
GLN_201@OE1|ARG_296@HE|ARG_296@NE	0.0	0.0	0.0	0.0	0.0	0.0	0.0	0.0	0.0	0.0	0.0	0.0	0.0	0.0	0.0545	0.0	0.0	0.0	0.0	0.0	0.0	0.0	0.0	0.0	0.0	0.0	0.0	0.0	0.0	0.0	0.0	0.0	0.0	0.0	0.0	0.0
GLN_201@OE1|ARG_296@HH21|ARG_296@NH2	0.0	0.0	0.0	0.0	0.0	0.0	0.0	0.0	0.0	0.0	0.0	0.0	0.0	0.0	0.0545	0.0	0.0	0.0	0.0	0.0	0.0	0.0	0.0	0.0	0.0	0.0	0.0	0.0	0.0	0.0	0.0	0.0	0.0	0.0	0.0	0.0
HIE_201@O|THR_269@H|THR_269@N	0.0	0.0364	0.0	0.0	0.0	0.0	0.0	0.0	0.0	0.0	0.0182	0.0364	0.0	0.0	0.0	0.0	0.0364	0.0364	0.0	0.0	0.0	0.0	0.0364	0.0	0.0364	0.0	0.0364	0.0	0.0	0.0	0.0	0.0	0.0	0.0	0.0	0.0
GLU_202@OE1|ASN_218@H|ASN_218@N	0.0	0.0	0.0	0.0	0.0	0.0	0.0	0.0	0.0	0.0	0.0182	0.0	0.0	0.0	0.0	0.0	0.0	0.0	0.0	0.0	0.0	0.0	0.0	0.0	0.0	0.0	0.0	0.0	0.0	0.0	0.0	0.0	0.0	0.0	0.0	0.0
GLU_202@OE2|ASN_218@H|ASN_218@N	1.0	1.0	1.0	1.0	1.0	1.0	1.0	1.0	1.0	1.0	0.8364	0.8727	1.0	1.0	1.0	1.0	1.0	1.0	1.0	1.0	1.0	0.9818	1.0	1.0	1.0	1.0	1.0	0.9636	1.0	1.0	0.9636	1.0	0.9636	1.0	0.9818	1.0
GLU_202@OE2|ARG_268@HH12|ARG_268@NH1	0.0	0.0	0.0	0.0	0.0	0.0	0.0	0.0	0.0	0.0	0.0364	0.0182	0.0	0.0	0.0	0.0	0.0	0.0	0.0	0.0	0.0	0.0	0.0	0.0	0.0	0.0	0.0	0.0	0.0	0.0	0.0	0.0	0.0	0.0	0.0	0.0
GLU_202@O|ARG_268@HH11|ARG_268@NH1	1.0	0.8909	1.0	1.0	1.0	1.0	1.0	1.0	1.0	1.0	0.9818	0.9636	1.0	1.0	1.0	1.0	0.9818	0.8909	1.0	1.0	1.0	0.9818	0.9455	1.0	0.9455	1.0	0.8909	1.0	1.0	1.0	1.0	1.0	1.0	1.0	1.0	1.0
GLU_202@OE2|ASN_218@HD22|ASN_218@ND2	0.0727	0.0	0.0727	0.0545	0.0909	0.1273	0.0545	0.0364	0.1091	0.0545	0.0	0.0	0.1091	0.1091	0.0727	0.0	0.0	0.0182	0.1273	0.0	0.1818	0.0182	0.0	0.0182	0.0	0.0182	0.0	0.0545	0.0182	0.0909	0.0	0.0	0.0182	0.1273	0.1091	0.0727
GLU_202@OE1|ASN_218@HD21|ASN_218@ND2	0.0	0.4	0.0	0.0	0.0	0.0	0.0	0.0	0.0182	0.0	0.3455	0.2	0.0	0.0	0.0	0.0	0.7818	0.5091	0.0	0.0182	0.0182	0.6	0.4	0.0	0.6545	0.0	0.5273	0.0	0.0	0.0	0.0	0.0	0.0182	0.0	0.0	0.0
GLU_202@OE1|ARG_268@HH12|ARG_268@NH1	0.9818	0.0	0.9636	0.9636	0.9636	0.9636	0.9636	0.9636	0.7455	0.9455	0.0	0.0	0.9636	0.6909	1.0	0.9636	0.0	0.0	0.9455	0.7818	0.7091	0.0	0.0	0.9636	0.0	0.9636	0.0	0.6909	1.0	1.0	0.6727	0.9636	0.6364	0.7091	0.6545	0.9455
PHE_203@O|THR_269@H|THR_269@N	0.0	0.0	0.0	0.1091	0.0	0.0182	0.0	0.0	0.1818	0.0	0.3636	0.0545	0.0	0.4909	0.2545	0.0182	0.0	0.0182	0.2364	0.2	0.3636	0.6182	0.0182	0.0	0.0182	0.0	0.0	0.0909	0.0	0.0	0.5273	0.0545	0.0545	0.2182	0.3636	0.0
PHE_203@O|THR_269@HG1|THR_269@OG1	1.0	1.0	1.0	0.2182	1.0	1.0	1.0	1.0	0.6182	1.0	0.3273	1.0	1.0	0.2727	0.9818	1.0	1.0	1.0	0.3455	0.3818	0.2545	0.1636	1.0	1.0	1.0	1.0	1.0	1.0	1.0	1.0	0.2545	0.5455	1.0	0.3636	0.2545	1.0
PHE_203@O|ASP_205@H|ASP_205@N	0.0	0.0	0.0	0.0727	0.0182	0.0	0.0	0.0	0.0	0.0182	0.0	0.0	0.0	0.0	0.0	0.0	0.0	0.0	0.0	0.0	0.0	0.0	0.0	0.0	0.0	0.0	0.0	0.0	0.0182	0.0364	0.0	0.0	0.0	0.0	0.0	0.0
GLY_204@O|ASN_206@HD22|ASN_206@ND2	0.0	0.0	0.0	0.0	0.0	0.0	0.0	0.0	0.0545	0.0	0.0182	0.0	0.0	0.0	0.0	0.0	0.0	0.0	0.0364	0.0182	0.0182	0.0	0.0	0.0	0.0	0.0	0.0	0.0	0.0	0.0	0.0182	0.0545	0.0	0.0182	0.0545	0.0182
ASP_205@OD1|THR_207@HG1|THR_207@OG1	1.0	1.0	0.9818	1.0	1.0	1.0	1.0	1.0	1.0	1.0	1.0	1.0	0.9818	1.0	1.0	0.9636	1.0	1.0	1.0	1.0	1.0	1.0	1.0	0.9818	1.0	1.0	1.0	1.0	1.0	1.0	1.0	1.0	0.9818	1.0	1.0	1.0
ASP_205@OD1|THR_207@H|THR_207@N	1.0	1.0	1.0	1.0	1.0	1.0	1.0	1.0	1.0	1.0	1.0	1.0	1.0	1.0	1.0	1.0	1.0	1.0	1.0	1.0	1.0	1.0	1.0	1.0	1.0	1.0	1.0	1.0	1.0	1.0	1.0	1.0	1.0	1.0	1.0	1.0
ASP_205@OD2|THR_207@HG1|THR_207@OG1	0.0	0.0	0.0182	0.0	0.0	0.0	0.0	0.0	0.0	0.0	0.0	0.0	0.0	0.0	0.0	0.0182	0.0	0.0	0.0	0.0	0.0	0.0	0.0	0.0182	0.0	0.0	0.0	0.0	0.0	0.0	0.0	0.0	0.0182	0.0	0.0	0.0
ASP_205@OD1|SER_212@HG|SER_212@OG	0.0364	0.0364	0.0364	0.0182	0.0364	0.0364	0.0364	0.0364	0.0	0.0364	0.0	0.0364	0.0364	0.0	0.0545	0.0727	0.0364	0.0364	0.0	0.0	0.0	0.0	0.0364	0.0182	0.0364	0.0364	0.0364	0.0364	0.0364	0.0364	0.0	0.0	0.0545	0.0	0.0	0.0182
ASP_205@OD2|SER_212@HG|SER_212@OG	0.7273	0.8	0.7091	0.5455	0.7455	0.8	0.7273	0.7636	0.8545	0.7636	0.7818	0.7273	0.7455	0.8364	0.6727	0.6545	0.6909	0.7273	0.8727	0.8545	0.8	0.8182	0.7091	0.7818	0.7455	0.6909	0.7636	0.7273	0.7091	0.7636	0.8545	0.8364	0.6727	0.8727	0.8	0.6909
ASP_205@O|ASN_206@HD22|ASN_206@ND2	0.0	0.0	0.0	0.0	0.0	0.0	0.0	0.0	0.0	0.0	0.0	0.0	0.0	0.0	0.0	0.0	0.0	0.0	0.0	0.0	0.0	0.0	0.0	0.0	0.0	0.0	0.0	0.0	0.0	0.0	0.0	0.0	0.0	0.0	0.0	0.9636
ASN_206@OD1|THR_269@HG1|THR_269@OG1	0.0	0.0	0.0	0.0727	0.0	0.0	0.0	0.0	0.0364	0.0	0.0909	0.0	0.0	0.1273	0.0	0.0	0.0	0.0	0.0727	0.0727	0.1091	0.2	0.0	0.0	0.0	0.0	0.0	0.0	0.0	0.0	0.0909	0.0545	0.0	0.0727	0.1273	0.0
ASN_206@OD1|LYS_9@HZ2|LYS_9@NZ	0.0	0.0	0.0	0.0	0.0	0.0	0.0	0.0	0.0	0.0	0.0	0.0	0.0	0.0	0.0	0.0	0.0	0.0	0.0	0.0	0.0	0.0	0.0	0.0182	0.0	0.0	0.0	0.0	0.0	0.0	0.0	0.0	0.0	0.0	0.0	0.0
ASN_206@O|GLY_209@H|GLY_209@N	0.4182	0.5636	0.3818	0.9636	0.6364	0.4364	0.4	0.4182	0.6182	0.4364	0.8182	0.5818	0.4364	0.7273	0.5091	0.4545	0.5818	0.6	0.7636	0.7455	0.7091	0.8	0.5455	0.2727	0.5455	0.4364	0.5636	0.4909	0.4545	0.4545	0.7455	0.8182	0.4909	0.7636	0.7455	0.6182
THR_207@O|LYS_9@HZ2|LYS_9@NZ	0.0	0.0	0.0	0.0	0.0	0.0	0.0	0.0	0.0	0.0	0.0	0.0	0.0	0.0	0.0	0.0	0.0	0.0	0.0	0.0	0.0	0.0	0.0	0.0182	0.0	0.0	0.0	0.0	0.0	0.0	0.0	0.0	0.0	0.0	0.0	0.0
THR_207@O|GLY_209@H|GLY_209@N	0.0545	0.0182	0.0364	0.0	0.0182	0.0182	0.0364	0.0182	0.0182	0.0364	0.0	0.0182	0.0182	0.0	0.0182	0.0364	0.0182	0.0364	0.0182	0.0	0.0	0.0	0.0364	0.0182	0.0182	0.0364	0.0364	0.0364	0.0182	0.0364	0.0182	0.0	0.0364	0.0	0.0	0.0182
ALA_208@O|THR_211@HG1|THR_211@OG1	0.0364	0.0182	0.0545	0.1455	0.0545	0.0364	0.0	0.0727	0.0727	0.0364	0.0909	0.0	0.0545	0.0545	0.0545	0.0545	0.0364	0.0545	0.0727	0.0727	0.0727	0.0364	0.0545	0.0	0.0182	0.0545	0.0364	0.0182	0.0545	0.0545	0.0727	0.0545	0.0	0.0545	0.0727	0.0364
ALA_208@O|THR_211@H|THR_211@N	0.0	0.0	0.0	0.0	0.0	0.0	0.0364	0.0	0.0	0.0	0.0	0.0364	0.0	0.0	0.0182	0.0	0.0	0.0	0.0182	0.0	0.0	0.0	0.0	0.0364	0.0182	0.0	0.0	0.0364	0.0	0.0	0.0	0.0	0.0364	0.0	0.0	0.0182
GLY_209@O|SER_212@H|SER_212@N	0.0545	0.0364	0.0545	0.4182	0.0545	0.0727	0.0364	0.0364	0.1818	0.0545	0.2909	0.0545	0.0545	0.1273	0.0364	0.0364	0.0545	0.0545	0.2182	0.2727	0.1818	0.1636	0.0364	0.1091	0.0364	0.0545	0.0364	0.0545	0.0545	0.0545	0.1818	0.3273	0.0545	0.2	0.1273	0.0364
CYS_210@O|ARG_296@HH11|ARG_296@NH1	0.8727	0.8727	0.9273	1.0	0.8545	0.9818	0.9091	0.8727	0.9636	0.9091	0.9636	0.9091	0.8727	0.9818	0.8364	0.9273	0.8909	0.9091	1.0	0.9818	0.9636	1.0	0.8727	0.8909	0.8182	0.9273	0.8545	0.9091	0.8909	0.9636	0.9818	0.9636	0.8727	0.9636	0.9636	0.9636
THR_211@O|ARG_296@HH12|ARG_296@NH1	0.0	0.0	0.0	0.0	0.0	0.0	0.0	0.0	0.0	0.0	0.0	0.0	0.0	0.0	0.0	0.0182	0.0	0.0	0.0	0.0	0.0	0.0	0.0	0.0	0.0	0.0	0.0	0.0	0.0	0.0	0.0	0.0	0.0	0.0	0.0	0.0
THR_211@O|GLY_214@H|GLY_214@N	0.0	0.0	0.0	0.0	0.0	0.0	0.0	0.0182	0.0	0.0	0.0	0.0	0.0	0.0	0.0	0.0	0.0	0.0	0.0	0.0182	0.0	0.0	0.0	0.0	0.0	0.0	0.0	0.0	0.0	0.0182	0.0	0.0182	0.0	0.0	0.0	0.0
SER_212@O|GLY_214@H|GLY_214@N	0.0	0.0	0.0	0.0	0.0	0.0	0.0	0.0	0.0	0.0	0.0	0.0	0.0	0.0	0.0	0.0	0.0	0.0545	0.0	0.0	0.0	0.0	0.0	0.0	0.0	0.0182	0.0	0.0	0.0	0.0	0.0	0.0	0.0	0.0	0.0	0.0
SER_212@OG|ALA_208@H|ALA_208@N	0.7091	0.6909	0.6909	0.6727	0.7273	0.6545	0.7455	0.6545	0.6182	0.6364	0.5273	0.7091	0.7091	0.5636	0.7818	0.7818	0.6909	0.7455	0.4909	0.5636	0.4909	0.4909	0.6727	0.6545	0.6727	0.6727	0.6909	0.6727	0.6545	0.7091	0.5455	0.5091	0.7273	0.4909	0.5636	0.5455
ALA_213@O|PHE_203@H|PHE_203@N	0.8909	0.8909	0.9091	0.8364	0.8727	0.8545	0.8182	0.8364	0.9455	0.8727	0.9273	0.8727	0.8545	0.8364	0.9273	0.8364	0.8909	0.8727	0.9091	0.9636	0.9636	0.9091	0.8364	0.8545	0.8545	0.8727	0.8727	0.9636	0.8909	0.9273	0.9273	0.8545	0.8727	0.9091	0.9273	0.9273
GLY_214@O|ARG_296@HH22|ARG_296@NH2	1.0	1.0	1.0	1.0	1.0	1.0	1.0	1.0	1.0	1.0	1.0	0.9818	1.0	1.0	0.9455	1.0	1.0	1.0	1.0	1.0	1.0	1.0	1.0	1.0	0.9818	1.0	0.9818	0.9818	1.0	1.0	1.0	1.0	1.0	1.0	1.0	1.0
GLY_214@O|ARG_296@HH12|ARG_296@NH1	0.3818	0.2727	0.4	0.4	0.3455	0.2364	0.3636	0.3455	0.3818	0.3818	0.7091	0.7091	0.3636	0.2	0.7273	0.2	0.2364	0.2	0.4182	0.4545	0.4364	0.2909	0.2545	0.4	0.3273	0.3455	0.2545	0.6	0.2909	0.3636	0.3455	0.4909	0.4909	0.4	0.4545	0.2909
PRO_215@O|GLU_202@H|GLU_202@N	1.0	1.0	1.0	1.0	1.0	1.0	1.0	1.0	1.0	1.0	0.9818	1.0	1.0	1.0	1.0	1.0	1.0	1.0	1.0	1.0	1.0	1.0	1.0	1.0	1.0	1.0	1.0	1.0	1.0	1.0	1.0	1.0	0.9818	1.0	1.0	1.0
HIE_216@O|ASN_218@HD22|ASN_218@ND2	0.8364	0.9818	0.8545	0.8909	0.8545	0.8545	0.9091	0.9091	0.8727	0.8545	0.9636	0.9818	0.8545	0.8727	0.9091	0.8909	0.9818	0.9818	0.8545	1.0	0.8	0.9636	1.0	0.9636	0.9091	0.9273	1.0	0.9091	0.9818	0.8727	0.0	1.0	0.9636	0.8545	0.8545	0.8909
HIE_216@ND1|HIE_201@HE2|HIE_201@NE2	0.0	0.0	0.0	0.0	0.0	0.0	0.0	0.0	0.0	0.0	0.0	0.0	0.0	0.0	0.0	0.1273	0.3636	0.0	0.0	0.0	0.0	0.0	0.0	0.0	0.0	0.0	0.0	0.0	0.1636	0.0	0.0	0.1455	0.0	0.2182	0.0182	0.0
HIE_216@ND1|GLN_201@HE21|GLN_201@NE2	0.0	0.0	0.0	0.0	0.0	0.0	0.0	0.0	0.0	0.0	0.0	0.0	0.0	0.0	0.8364	0.0	0.0	0.0	0.0	0.0	0.0	0.0	0.0	0.0	0.0	0.0	0.0	0.0	0.0	0.0	0.0	0.0	0.0	0.0	0.0	0.0
PHE_217@O|GLY_235@H|GLY_235@N	0.7091	0.5455	0.7636	0.6	0.7091	0.8182	0.7091	0.7818	0.4727	0.7455	0.2727	0.5091	0.6	0.7818	0.5636	0.3455	0.3636	0.7273	0.6	0.4	0.4182	0.4364	0.6	0.7818	0.8	0.4727	0.6727	0.6545	0.8909	0.8	0.8545	0.7818	0.7273	0.7818	0.6909	0.6727
PHE_217@O|VAL_234@H|VAL_234@N	0.0182	0.0	0.0	0.0	0.0	0.0	0.0	0.0	0.0	0.0	0.0545	0.0182	0.0182	0.0	0.0545	0.0182	0.0727	0.0	0.0364	0.0182	0.0364	0.0364	0.0	0.0	0.0182	0.0	0.0	0.0545	0.0	0.0182	0.0	0.0	0.0182	0.0182	0.0364	0.0545
ASN_218@O|LEU_220@H|LEU_220@N	0.1455	0.3636	0.1455	0.2182	0.1455	0.1818	0.1455	0.1818	0.1636	0.1455	0.4545	0.4	0.1636	0.2182	0.1636	0.1818	0.4364	0.3455	0.1273	0.2182	0.1091	0.4182	0.3636	0.1818	0.4182	0.1091	0.3091	0.2727	0.1818	0.1455	0.0182	0.1636	0.2909	0.2364	0.2182	0.1636
ASN_218@OD1|ARG_222@H|ARG_222@N	0.0	0.0	0.0	0.0	0.0	0.0	0.0	0.0	0.0	0.0	0.0	0.0	0.0	0.0	0.0	0.0	0.0	0.0	0.0	0.0	0.0	0.0	0.0	0.0	0.0	0.0	0.0	0.0	0.0	0.0	0.6909	0.0	0.0	0.0	0.0	0.0
ASN_218@O|SER_221@H|SER_221@N	0.9273	0.8182	0.9273	0.7091	0.9455	0.8727	0.9091	0.9455	0.7455	0.9636	0.8	0.8364	0.9273	0.8545	0.8182	0.6182	0.7636	0.8182	1.0	0.6909	0.8909	0.7818	0.8909	0.8545	0.8182	0.9091	0.8182	0.8182	0.8909	0.9818	0.0182	0.8364	0.7455	0.8182	0.8364	0.8727
PRO_219@O|SER_221@HG|SER_221@OG	0.0	0.0	0.0	0.0	0.0	0.0182	0.0	0.0	0.0	0.0182	0.0	0.0	0.0	0.0	0.0	0.0	0.0	0.0	0.0	0.0	0.0	0.0	0.0	0.0	0.0	0.0	0.0	0.0	0.0364	0.0	0.0	0.0	0.0	0.0	0.0	0.0
PRO_219@O|HIE_263@HE2|HIE_263@NE2	0.0182	0.0545	0.0364	0.0182	0.0	0.0364	0.0182	0.0182	0.0364	0.0	0.0909	0.0545	0.0364	0.0182	0.0182	0.0	0.0545	0.0182	0.0	0.0182	0.0182	0.0727	0.0727	0.0182	0.0909	0.0545	0.0364	0.0182	0.0182	0.0182	0.0	0.0182	0.0364	0.0182	0.0182	0.0364
ARG_222@O|HIE_233@HE2|HIE_233@NE2	0.5273	0.3455	0.5818	0.4	0.5636	0.5636	0.5455	0.5636	0.4364	0.5455	0.3455	0.4364	0.5818	0.1636	0.3091	0.8	0.6	0.3455	0.3273	0.3455	0.4727	0.4182	0.4545	0.4364	0.4727	0.4	0.3636	0.4364	0.9455	0.5636	0.1273	0.2909	0.3636	0.9818	0.5273	0.3636
ARG_222@O|ASN_218@HD21|ASN_218@ND2	0.0	0.0	0.0	0.0	0.0	0.0	0.0	0.0	0.0	0.0	0.0	0.0	0.0	0.0	0.0	0.0	0.0	0.0	0.0	0.0	0.0	0.0	0.0	0.0	0.0	0.0	0.0	0.0	0.0	0.0	0.9818	0.0	0.0	0.0	0.0	0.0
HIE_224@ND1|HIE_216@HE2|HIE_216@NE2	0.0	0.0	0.0	0.0	0.0	0.0	0.0	0.0	0.0182	0.0	0.0	0.0	0.0	0.0	0.0182	0.0	0.0	0.0	0.0182	0.0	0.0	0.0	0.0	0.0	0.0	0.0	0.0	0.0182	0.0545	0.0	0.0	0.1091	0.0	0.0364	0.0182	0.0
HIE_224@O|LYS_223@HZ3|LYS_223@NZ	0.0	0.0	0.0	0.1273	0.0	0.0	0.0	0.0	0.0727	0.0	0.0	0.0	0.0	0.0	0.0	0.0	0.1818	0.2	0.0	0.2	0.0	0.0364	0.0	0.1455	0.0	0.0	0.1818	0.0	0.0	0.0	0.0	0.0	0.0	0.0	0.0	0.0
GLY_225@O|HIE_224@HE2|HIE_224@NE2	0.0	0.0	0.0	0.0	0.0	0.0	0.0	0.0	0.0	0.0	0.0	0.0	0.0	0.0	0.0	0.0	0.0	0.0	0.0	0.0	0.0	0.0	0.0	0.0	0.0	0.0	0.0	0.0	0.0	0.0	0.2	0.0	0.0	0.0	0.0	0.0
GLY_226@O|ASP_229@H|ASP_229@N	0.2	0.8727	0.2	0.2909	0.1636	0.1818	0.2	0.2	0.5818	0.1818	0.9273	1.0	0.1818	1.0	0.2	0.0	0.2909	0.4	0.4	0.8364	0.8727	0.5818	0.8727	0.2182	0.8545	0.2545	0.4545	1.0	0.2727	0.2545	0.4727	0.8	0.8909	0.3636	0.9273	0.2545
GLY_226@O|VAL_229@H|VAL_229@N	0.0	0.0	0.0	0.0	0.0	0.0	0.0	0.0	0.0	0.0	0.0	0.0	0.0	0.0	0.0	0.1636	0.0	0.0	0.0	0.0	0.0	0.0	0.0	0.0	0.0	0.0	0.0	0.0	0.0	0.0	0.0	0.0	0.0	0.0	0.0	0.0
GLY_226@O|LYS_228@H|LYS_228@N	0.0	0.0545	0.0	0.0	0.0	0.0	0.0	0.0	0.0	0.0	0.0364	0.0	0.0	0.0	0.0	0.0	0.0	0.0	0.0	0.0	0.0545	0.0	0.0909	0.0	0.0	0.0	0.0	0.0	0.0	0.0	0.0182	0.0727	0.0182	0.0	0.0	0.0
PRO_227@O|ARG_232@HH11|ARG_232@NH1	0.2727	0.2182	0.4545	0.1636	0.3091	0.2364	0.4	0.2909	0.6545	0.3455	0.2545	0.8545	0.2727	0.9636	0.6182	0.7091	0.6364	0.1636	0.8	0.1636	0.6364	0.1455	0.2545	0.1273	0.0	0.6545	0.1818	0.9273	0.5636	0.4364	0.4364	0.2909	0.1818	0.5091	0.8545	0.7455
PRO_227@O|LYS_228@HZ3|LYS_228@NZ	0.0	0.0364	0.0	0.0	0.0	0.0	0.0	0.0	0.0	0.0	0.0	0.0	0.0	0.0	0.0	0.0	0.0182	0.0	0.0	0.0	0.0	0.0	0.0909	0.0	0.0	0.0	0.0	0.0	0.0	0.0	0.0	0.0	0.0	0.0	0.0	0.0
PRO_227@O|LYS_228@HZ1|LYS_228@NZ	0.0	0.0	0.0	0.0	0.0	0.0	0.0	0.0	0.0	0.0	0.0	0.0	0.0	0.0	0.0	0.0	0.0	0.0	0.0	0.0	0.0	0.0	0.0	0.0727	0.0	0.0	0.0182	0.0	0.0	0.0182	0.0	0.0	0.0	0.0	0.0	0.0
PRO_227@O|ASN_254@HD21|ASN_254@ND2	0.0	0.0	0.0	0.0	0.0	0.0	0.0	0.0	0.0	0.0	0.0	0.0	0.0	0.0	0.0	0.0	0.0	0.0	0.0	0.0	0.0	0.0	0.0	0.0	0.6182	0.0	0.0	0.0	0.0	0.0	0.0	0.0	0.0	0.0	0.0	0.0
ASP_229@OD1|LYS_228@HZ1|LYS_228@NZ	0.0	0.0	0.0	0.0	0.0	0.0	0.0	0.0182	0.1273	0.0	0.0	0.1455	0.0	0.0182	0.1091	0.0	0.0	0.0	0.0	0.0	0.0	0.0	0.0	0.0	0.0	0.1636	0.0545	0.0545	0.0	0.0	0.0	0.0	0.0	0.1455	0.0545	0.0727
ASP_229@OD1|LYS_281@HZ3|LYS_281@NZ	0.0364	0.0	0.0545	0.0909	0.0545	0.0182	0.0727	0.0727	0.0	0.0727	0.0	0.0	0.0545	0.0	0.0	0.0	0.0909	0.0364	0.0	0.0	0.0	0.1091	0.0	0.1636	0.0	0.0182	0.0545	0.0	0.0	0.0545	0.0	0.0	0.0	0.0	0.0	0.0
ASP_229@OD2|LYS_228@H|LYS_228@N	0.5091	0.0	0.4909	0.5091	0.5273	0.4545	0.4364	0.4727	0.6	0.4909	0.0	0.0	0.5273	0.0	0.4182	0.0	0.3818	0.4545	0.0	0.0	0.0	0.4182	0.0	0.6909	0.0	0.5273	0.3818	0.0	0.4909	0.5091	0.0	0.0727	0.0	0.5273	0.0	0.4909
ASP_229@OD2|LYS_281@HZ3|LYS_281@NZ	0.0	0.0	0.0	0.0	0.0	0.0	0.0	0.0	0.0	0.0	0.0	0.0	0.0	0.0	0.0	0.0	0.0	0.0	0.0	0.0	0.0	0.0182	0.0	0.0	0.0	0.0	0.0	0.0	0.0	0.0	0.0	0.0727	0.0	0.0	0.0	0.0
ASP_229@OD1|LYS_228@H|LYS_228@N	0.0	0.0	0.0	0.0	0.0	0.0	0.0	0.0	0.0	0.0	0.0	0.0	0.0	0.0	0.0	0.0	0.0	0.0	0.0	0.0	0.0	0.0	0.0	0.0	0.0	0.0	0.0	0.0	0.0	0.0	0.0182	0.0182	0.0	0.0	0.0	0.0
ASP_229@O|ARG_232@H|ARG_232@N	0.0364	0.0	0.0364	0.0	0.0545	0.0364	0.0182	0.0182	0.0	0.0364	0.0	0.0	0.0182	0.0	0.0545	0.0	0.0	0.0	0.0	0.0	0.0	0.0	0.0	0.0	0.0	0.0182	0.0	0.0	0.0364	0.0182	0.0	0.0	0.0	0.0	0.0	0.0
ASP_229@OD2|ARG_280@HH11|ARG_280@NH1	0.0	0.0	0.0	0.0	0.0	0.0	0.0	0.0	0.0	0.0	0.0	0.0	0.0	0.0	0.0	0.0	0.0	0.0	0.0	0.0	0.0	0.0	0.0	0.0	0.0	0.0	0.0	0.0	0.0	0.0	0.0	0.0	0.8364	0.0	0.0	0.0
ASP_229@OD1|ARG_280@HH12|ARG_280@NH1	0.0	0.0	0.0	0.0	0.0	0.0	0.0	0.0	0.0	0.0	0.0	0.0	0.0	0.0	0.0	0.0	0.0	0.0	0.0	0.0	0.0	0.0	0.0	0.0	0.0	0.0	0.0	0.0	0.0	0.0	0.0	0.0	0.0545	0.0	0.0	0.0
ASP_229@OD2|LYS_228@HZ3|LYS_228@NZ	0.0	0.0	0.0	0.0	0.0	0.0182	0.0182	0.0	0.0909	0.0	0.0	0.0	0.0182	0.0	0.1273	0.0	0.0	0.1636	0.0	0.0	0.0	0.0	0.0	0.0	0.0	0.1273	0.0182	0.0	0.0182	0.0	0.0	0.0	0.0	0.1091	0.0	0.1455
ASP_229@O|GLU_231@H|GLU_231@N	0.1455	0.0	0.1818	0.0182	0.1636	0.2	0.1818	0.1636	0.0	0.1818	0.0	0.0	0.1818	0.0	0.1455	0.0	0.0545	0.0182	0.0	0.0	0.0	0.0364	0.0	0.0545	0.0	0.0909	0.0364	0.0	0.1636	0.2	0.0	0.0	0.0	0.0364	0.0	0.1273
ASP_229@OD1|LYS_281@HZ1|LYS_281@NZ	0.0545	0.0	0.0545	0.0364	0.0545	0.0364	0.0182	0.0545	0.0	0.0182	0.0	0.0	0.0364	0.0	0.0	0.0	0.1091	0.0182	0.0	0.0	0.0	0.0545	0.0	0.0182	0.0	0.0	0.0182	0.0	0.0909	0.0364	0.0	0.0182	0.0	0.0	0.0	0.0
ASP_229@OD2|LYS_281@HZ1|LYS_281@NZ	0.0	0.0	0.0	0.0	0.0	0.0	0.0	0.0	0.0	0.0	0.0	0.0	0.0	0.0	0.0	0.0	0.0	0.0	0.0	0.0	0.0	0.0	0.0	0.0	0.0	0.0	0.0	0.0	0.0	0.0	0.0	0.1091	0.0	0.0	0.0	0.0
ASP_229@OD2|LYS_281@HZ2|LYS_281@NZ	0.0	0.9091	0.0	0.0	0.0	0.0	0.0	0.0	0.0	0.0	1.0	0.8364	0.0	0.7636	0.0	0.0	0.0	0.0	0.3636	0.4727	0.9455	0.0	0.9636	0.0	1.0	0.0	0.0	0.7818	0.0	0.0	0.2	0.0	0.0	0.0	0.7818	0.0
ASP_229@OD2|LYS_228@HZ1|LYS_228@NZ	0.0	0.0	0.0	0.0	0.0	0.0	0.0	0.0	0.0	0.0	0.0182	0.1636	0.0	0.0182	0.0	0.0	0.0	0.0	0.0	0.0	0.0	0.0	0.0	0.0	0.0	0.0	0.0	0.0364	0.0	0.0	0.0	0.0	0.0	0.0	0.0545	0.0
ASP_229@OD1|LYS_228@HZ3|LYS_228@NZ	0.0	0.0	0.0	0.0	0.0	0.0	0.0	0.0	0.0	0.0	0.0364	0.0	0.0	0.0	0.0	0.0	0.0	0.0182	0.0	0.0	0.0	0.0	0.0	0.0	0.0364	0.0	0.0	0.0	0.0	0.0	0.0	0.0	0.0	0.0	0.0	0.0
ASP_229@OD2|GLY_226@H|GLY_226@N	0.0	0.2364	0.0	0.0	0.0	0.0	0.0182	0.0	0.0	0.0	0.6545	0.3636	0.0	0.2	0.0	0.0	0.0	0.0	0.2545	0.6364	0.2182	0.0	0.2727	0.0	0.2	0.0	0.0	0.2727	0.0	0.0182	0.4909	0.2	0.8182	0.0	0.5455	0.0
ASP_229@OD1|LYS_281@HZ2|LYS_281@NZ	0.0545	0.0909	0.0545	0.0364	0.0364	0.0909	0.0364	0.0182	0.0	0.0545	0.2364	0.1273	0.0364	0.0364	0.0	0.0	0.0	0.1273	0.0	0.5636	0.0545	0.0	0.0182	0.0	0.0	0.0545	0.0	0.0545	0.0727	0.0364	0.0	0.0545	0.0	0.0	0.1273	0.0182
GLU_230@O|ARG_222@HH12|ARG_222@NH1	0.0	0.0	0.0	0.0	0.0	0.0	0.0	0.0	0.0	0.0	0.0	0.0	0.0	0.0	0.0	0.0545	0.0	0.0	0.0	0.0	0.0	0.0	0.0	0.0	0.0	0.0	0.0	0.0	0.0	0.0	0.0	0.0	0.0	0.0	0.0	0.0
GLU_230@OE2|ARG_222@HH22|ARG_222@NH2	0.2	0.0545	0.1818	0.2545	0.2	0.2182	0.2364	0.2182	0.9091	0.2364	0.1091	0.0545	0.2	0.6182	0.1455	0.0182	0.1818	0.2	0.2182	0.1636	0.0	0.2182	0.0727	0.2	0.0909	0.1636	0.2	0.0545	0.2727	0.2182	0.2364	0.1818	0.0545	0.0545	0.0727	0.1455
GLU_230@OE2|ARG_222@HH12|ARG_222@NH1	0.9455	1.0	0.9273	1.0	0.9455	0.8545	0.9455	0.8545	0.8	0.8909	1.0	1.0	0.9636	0.9818	0.9818	0.0	1.0	1.0	1.0	1.0	0.7455	1.0	1.0	1.0	1.0	0.9818	1.0	1.0	0.9273	0.9273	0.9818	1.0	1.0	0.9818	1.0	1.0
GLU_230@O|ARG_222@HH11|ARG_222@NH1	0.0	0.0	0.0	0.0	0.0	0.0	0.0	0.0	0.0	0.0	0.0182	0.0	0.0	0.0	0.0	0.0	0.0	0.0	0.0	0.0	0.0182	0.0	0.0	0.0	0.0	0.0	0.0	0.0	0.0	0.0	0.0	0.0	0.0727	0.0	0.0	0.0
GLU_230@O|ARG_232@H|ARG_232@N	0.7091	0.5091	0.7091	0.8364	0.6727	0.6909	0.7091	0.7273	0.9455	0.7091	0.4909	0.4182	0.7091	0.4909	0.8	0.0	0.8	0.8545	0.8727	0.4909	0.3455	0.9091	0.4909	0.8	0.1636	0.8727	0.7455	0.4364	0.6545	0.6909	0.3636	0.6545	0.1455	0.7818	0.3636	0.8364
GLU_230@OE1|ARG_222@HH12|ARG_222@NH1	0.0545	0.0	0.0727	0.0	0.0545	0.0545	0.0727	0.0545	0.3636	0.0909	0.0	0.0	0.0182	0.0182	0.0182	0.0182	0.0	0.0	0.0	0.0	0.1455	0.0	0.0	0.0	0.0	0.0	0.0	0.0	0.0727	0.0727	0.0182	0.0	0.0	0.0182	0.0	0.0
GLU_230@OE1|ARG_222@HH22|ARG_222@NH2	0.1636	0.0	0.2364	0.0	0.1818	0.1818	0.1818	0.1636	0.0	0.1636	0.0	0.0	0.2182	0.0	0.4909	0.0	0.0	0.0182	0.0545	0.0182	0.2364	0.0	0.0	0.0	0.0182	0.2727	0.0182	0.1636	0.1091	0.0909	0.0	0.0364	0.0	0.3273	0.1455	0.3273
GLU_231@OE2|ARG_222@HE|ARG_222@NE	0.0	0.0	0.0	0.0	0.0	0.0	0.0	0.0	0.0	0.0	0.0	0.0	0.0	0.0	0.0	0.0182	0.0	0.0	0.0	0.0	0.0	0.0	0.0	0.0	0.0	0.0	0.0	0.0	0.0	0.0	0.0	0.0	0.0	0.0	0.0	0.0
GLU_231@OE1|ARG_222@HE|ARG_222@NE	0.0	0.0	0.0	0.0	0.0	0.0	0.0	0.0	0.0	0.0	0.0	0.0	0.0	0.0	0.0	0.9273	0.0	0.0	0.0	0.0	0.0	0.0	0.0	0.0	0.0	0.0	0.0	0.0	0.0	0.0	0.0	0.0	0.0	0.0	0.0	0.0
GLU_231@O|LYS_223@HZ2|LYS_223@NZ	0.0	0.0	0.0	0.0182	0.0	0.0	0.0	0.0	0.0	0.0	0.0182	0.0	0.0	0.0	0.0	0.0	0.0727	0.0	0.0	0.0182	0.0	0.0182	0.0	0.0364	0.0	0.0	0.1091	0.0	0.0	0.0	0.0	0.0	0.0	0.0	0.0	0.0
GLU_231@O|ARG_280@HH11|ARG_280@NH1	0.0	0.0	0.0	0.0	0.0	0.0	0.0	0.0	0.0	0.0	0.0	0.0	0.0	0.0	0.0	0.0	0.0	0.0	0.0	0.0	0.0	0.0	0.0	0.0	0.0	0.0	0.0	0.0	0.0	0.0	0.0	0.0	0.0909	0.0	0.0	0.0
GLU_231@OE1|ARG_222@HH21|ARG_222@NH2	0.0	0.0	0.0	0.0	0.0	0.0	0.0	0.0	0.0	0.0	0.0	0.0	0.0	0.0	0.0	1.0	0.0	0.0	0.0	0.0	0.0	0.0	0.0	0.0	0.0	0.0	0.0	0.0	0.0	0.0	0.0	0.0	0.0	0.0	0.0	0.0
GLU_231@OE1|LYS_223@HZ2|LYS_223@NZ	0.0	0.0	0.0	0.0	0.0	0.0	0.0	0.0	0.0	0.0	0.0	0.0	0.0	0.6727	0.0	0.0182	0.0	0.0	0.0	0.0	1.0	0.0	0.0	0.0	0.0	0.0	0.0	0.6	0.0	0.0	0.8909	0.0182	0.8545	0.7273	0.6364	0.0
GLU_231@OE1|LYS_223@H|LYS_223@N	0.0	0.0182	0.0	0.0	0.0	0.0	0.0	0.0	0.0909	0.0	0.0909	0.0	0.0	0.0	0.0	0.0	0.0	0.0	0.0	0.0	0.0	0.0	0.0	0.0	0.0	0.0	0.0	0.0	0.0	0.0	0.0	0.0	0.0	0.0	0.0	0.0
GLU_231@OE2|LYS_223@HZ2|LYS_223@NZ	0.0	0.0	0.0	0.0	0.0	0.0	0.0	0.0	0.0182	0.0	0.0364	0.0	0.0	0.0	0.0	0.0	0.0	0.0	0.0	0.0	0.0	0.0	0.0	0.0	0.0	0.0	0.0	0.0	0.0	0.0	0.0	0.0	0.0	0.0	0.0	0.0
GLU_231@OE1|LYS_223@HZ3|LYS_223@NZ	0.0	0.0	0.0	0.0	0.0	0.0	0.0	0.0	0.0	0.0	0.0	0.0	0.0	0.0	0.0182	0.0	0.0	0.0	0.0	0.0	0.0	0.0	0.0	0.0	0.0	0.0	0.0	0.0	0.0	0.0	0.0	0.0	0.0	0.0	0.0	0.0
GLU_231@OE2|LYS_223@HZ1|LYS_223@NZ	0.2	0.0	0.2	0.0	0.2	0.1636	0.1636	0.1818	0.0	0.1818	0.0	0.0545	0.1818	0.3455	0.7818	0.9818	0.0	0.0	0.8364	0.0	0.8182	0.0	0.0	0.0	0.0	0.8545	0.0	0.5455	0.1818	0.1636	0.4727	0.0	0.2364	0.3455	0.5091	0.8364
GLU_231@OE1|LYS_223@HZ1|LYS_223@NZ	0.8	0.0	0.8	0.0	0.8182	0.8	0.8	0.8	0.0	0.8	0.0	0.0	0.8	0.0	0.2182	0.0	0.0	0.0	0.4364	0.0	0.0	0.0	0.0	0.0	0.0	0.1818	0.0	0.0	0.8182	0.8182	0.0	0.0	0.0	0.0	0.0	0.1636
GLU_231@OE2|LYS_223@H|LYS_223@N	0.0	0.5273	0.0	0.7455	0.0	0.0	0.0	0.0	0.3091	0.0	0.4182	0.7636	0.0	0.9818	0.0	1.0	0.7455	0.6	0.0	0.7636	0.6364	0.7455	0.4364	0.8727	0.6182	0.0	0.7455	0.9636	0.0	0.0	1.0	0.5818	0.8545	0.8	0.9273	0.0
GLU_231@OE2|LYS_223@HZ3|LYS_223@NZ	0.0	0.0	0.0	0.0	0.0	0.0364	0.0364	0.0182	0.0	0.0182	0.0545	0.0	0.0182	0.0	0.0	0.0	0.0	0.0	0.0	0.0	0.0	0.0	0.0	0.0	0.0	0.0	0.0	0.0	0.0182	0.0364	0.0	0.0	0.0	0.0	0.0	0.0
ARG_232@O|ARG_222@HH21|ARG_222@NH2	0.3455	0.3455	0.3636	0.3091	0.3273	0.3273	0.3455	0.3818	0.3273	0.3455	0.2364	0.3091	0.3091	0.0182	0.2545	0.0	0.2727	0.2727	0.1818	0.1273	0.3091	0.3273	0.4182	0.3818	0.1455	0.3818	0.2727	0.1455	0.2545	0.3091	0.0727	0.1091	0.1273	0.2364	0.1091	0.3273
ARG_232@O|ARG_222@HE|ARG_222@NE	0.9818	1.0	1.0	1.0	1.0	1.0	1.0	1.0	1.0	1.0	1.0	1.0	1.0	1.0	0.9636	0.0	1.0	1.0	1.0	1.0	1.0	1.0	1.0	1.0	1.0	1.0	1.0	1.0	1.0	1.0	1.0	1.0	1.0	1.0	1.0	1.0
HIE_233@O|ARG_232@HE|ARG_232@NE	0.9273	0.9091	0.9273	0.9455	0.8727	0.9091	0.8727	0.9273	0.9091	0.9091	0.8364	0.9091	0.8545	0.6545	0.8909	1.0	1.0	0.9455	1.0	1.0	0.6909	0.9273	0.8182	0.9636	1.0	0.8727	0.8727	0.8	0.8545	0.8545	0.8727	0.8727	0.8364	0.9273	0.9455	0.9636
HIE_233@O|ARG_232@HH21|ARG_232@NH2	0.0	0.0	0.0	0.0	0.0	0.0	0.0	0.0	0.0	0.0	0.0	0.0	0.0	0.0	0.0	0.0	0.0	0.0	0.0	0.0	0.0	0.0	0.0	0.0	0.3455	0.0	0.0	0.0	0.0	0.0	0.0	0.0	0.0	0.0	0.0	0.0
VAL_234@O|ARG_232@HH21|ARG_232@NH2	0.9636	0.9818	0.9818	0.9818	0.9818	1.0	1.0	0.9818	1.0	0.9818	0.9273	0.9091	0.9818	0.9455	0.9818	1.0	0.9273	0.9455	0.9455	0.9818	0.9818	0.9818	0.8909	0.9636	0.0	1.0	0.9636	0.9818	1.0	0.9818	0.9636	0.9636	0.9636	0.9455	1.0	1.0
GLY_235@O|VAL_237@H|VAL_237@N	0.0	0.0	0.0	0.0	0.0	0.0	0.0	0.0	0.0	0.0	0.0	0.0	0.0	0.0	0.0	0.0	0.0	0.0909	0.0	0.0	0.0	0.0	0.0	0.0	0.0	0.0	0.0	0.0	0.0	0.0	0.0	0.0	0.0	0.0	0.0	0.0
GLY_235@O|LEU_237@H|LEU_237@N	0.0	0.0545	0.0727	0.0182	0.1455	0.0909	0.0364	0.0182	0.1636	0.0364	0.1818	0.1091	0.1091	0.0364	0.1273	0.1091	0.0	0.0	0.0727	0.6545	0.2182	0.1091	0.0909	0.0364	0.0	0.0364	0.0545	0.0364	0.0727	0.0727	0.0727	0.0545	0.0182	0.1091	0.0364	0.1636
GLY_235@O|VAL_200@H|VAL_200@N	0.7818	0.8364	0.8	0.8	0.8545	0.8545	0.7818	0.7818	0.6909	0.8182	0.6727	0.8364	0.7455	0.9273	0.8364	0.4545	0.7818	0.8909	0.7636	0.5636	0.6909	0.8182	0.8	0.9091	0.8909	0.8	0.8727	0.8182	0.8	0.8909	0.7636	0.7636	0.9273	0.7455	0.8182	0.8364
ASP_236@OD1|ARG_199@HH11|ARG_199@NH1	0.0	0.0	0.0	0.0	0.0	0.0	0.0	0.0	0.0	0.0	0.0	0.0	0.0	0.1636	0.0	0.0	0.0	0.0	0.0	0.0	0.0	0.0	0.0	0.0	0.0	0.0	0.0	0.0	0.0	0.0	0.0	0.0	0.0	0.0	0.0	0.0
ASP_236@OD1|HIE_224@HE2|HIE_224@NE2	0.0	0.0	0.0	0.0	0.0	0.0	0.0	0.0	0.0	0.0	0.0	0.0	0.0	0.0	0.0	0.0	0.0	0.0	0.0	0.0	0.0	0.0	0.0	0.0	0.0	0.0	0.0	0.0	0.0	0.0	0.0182	0.0	0.0	0.0	0.0	0.0
ASP_236@OD2|HIE_233@H|HIE_233@N	1.0	1.0	1.0	1.0	1.0	1.0	1.0	1.0	1.0	1.0	1.0	1.0	1.0	1.0	1.0	1.0	1.0	1.0	1.0	1.0	1.0	1.0	1.0	1.0	1.0	1.0	1.0	1.0	1.0	1.0	0.9455	1.0	1.0	1.0	1.0	1.0
ASP_236@OD1|GLY_225@H|GLY_225@N	0.0	0.0	0.0	0.0182	0.0	0.0	0.0	0.0	0.0	0.0	0.0	0.0	0.0	0.0	0.0	0.0	0.0	0.0	0.0	0.0	0.0	0.0	0.0	0.0	0.0	0.0	0.0	0.0	0.0	0.0	0.0	0.0	0.0	0.0	0.0	0.0
ASP_236@OD2|GLY_225@H|GLY_225@N	0.9455	0.9636	0.9273	0.9091	0.9273	0.9636	0.9455	0.9818	0.9455	0.9455	0.9636	0.9636	0.9818	0.8182	0.9455	1.0	0.9273	0.9455	0.9273	0.9455	0.9455	0.9273	0.9818	0.9455	0.8909	0.9636	0.8909	0.9091	1.0	0.9636	0.8909	1.0	1.0	0.9818	0.9636	0.9455
ASP_236@OD1|HIE_216@HE2|HIE_216@NE2	0.0182	0.0	0.0182	0.0182	0.0	0.0	0.0182	0.0	0.0	0.0182	0.0	0.0	0.0	0.0	0.0	0.0	0.0	0.0182	0.0	0.0	0.0	0.0	0.0	0.0	0.0	0.0	0.0	0.0	0.0	0.0	0.0	0.0	0.0	0.0	0.0182	0.0
PHE_237@O|ASN_239@H|ASN_239@N	0.0	0.0	0.0	0.0	0.0	0.0	0.0	0.0	0.0	0.0	0.0	0.0	0.0	0.0	0.0	0.0	0.0364	0.0	0.0	0.0	0.0	0.0	0.0	0.0	0.0	0.0	0.0	0.0	0.0	0.0	0.0	0.0	0.0	0.0	0.0	0.0
ARG_238@O|PHE_198@H|PHE_198@N	0.0	0.0	0.0	0.0	0.0	0.0	0.0	0.0	0.0	0.0	0.0	0.0	0.0	0.0	0.0	0.0	0.0	0.0	0.9455	0.0	0.0	0.0	0.0	0.0	0.0	0.0	0.0	0.0	0.0	0.0	0.0	0.0	0.0	0.0	0.0	0.0
GLY_238@O|PHE_198@H|PHE_198@N	1.0	1.0	1.0	1.0	1.0	1.0	1.0	1.0	1.0	1.0	1.0	1.0	1.0	1.0	1.0	1.0	0.9091	1.0	0.0	1.0	1.0	1.0	1.0	1.0	1.0	1.0	1.0	1.0	1.0	1.0	0.9636	1.0	1.0	0.9818	1.0	1.0
ASN_239@OD1|VAL_277@H|VAL_277@N	0.0	0.0	0.0	0.0	0.0	0.0	0.0	0.0	0.0	0.0	0.0	0.0	0.0	0.0	0.0	0.0	0.0	0.0	0.0	0.0	0.0	0.0	0.0	0.0	0.0	0.0	0.0	0.0	0.0	0.0	0.9818	0.0	0.0	0.0	0.0	0.0
ASN_239@OD1|ASP_277@H|ASP_277@N	1.0	1.0	1.0	1.0	1.0	1.0	1.0	1.0	1.0	1.0	1.0	1.0	1.0	1.0	1.0	0.9818	1.0	1.0	1.0	0.0	1.0	1.0	1.0	1.0	1.0	1.0	1.0	1.0	1.0	1.0	0.0	1.0	1.0	1.0	0.9818	1.0
VAL_240@O|HIE_196@H|HIE_196@N	0.7818	0.8182	0.8364	0.8545	0.8	0.9818	0.8182	0.8364	0.8909	0.8909	0.9273	0.9818	0.0	0.8	0.8727	0.8545	0.9091	0.8909	0.6909	0.8182	0.6545	0.7636	0.8	0.8182	0.7455	0.8909	0.9273	0.8	0.7455	0.8	0.8	0.8	0.8	0.7636	0.9636	0.9636
VAL_240@O|ARG_196@H|ARG_196@N	0.0	0.0	0.0	0.0	0.0	0.0	0.0	0.0	0.0	0.0	0.0	0.0	1.0	0.0	0.0	0.0	0.0	0.0	0.0	0.0	0.0	0.0	0.0	0.0	0.0	0.0	0.0	0.0	0.0	0.0	0.0	0.0	0.0	0.0	0.0	0.0
THR_241@O|THR_241@HG1|THR_241@OG1	0.7818	0.8727	0.8	0.8545	0.8545	0.7818	0.5818	0.8364	0.6909	0.8182	0.0	0.0	0.6364	0.6545	0.7455	0.7818	0.7455	0.7091	0.6909	0.0545	0.4727	0.5455	0.4182	0.3636	0.8182	0.5273	0.5455	0.4909	0.8727	0.8	0.5455	0.7636	0.5636	0.6909	0.4	0.7273
ALA_242@O|SER_194@H|SER_194@N	0.0	0.0	0.0	0.0	0.0	0.0	0.0	0.0	0.0	0.0	1.0	0.0	0.0	0.0	0.0	0.0	0.0	0.0	0.0	0.0	0.0	0.0	0.0	0.0	0.0	0.0	0.0	0.0	0.0	0.0	0.0	0.0	0.0	0.0	0.0	0.0
VAL_242@O|GLY_194@H|GLY_194@N	0.0	0.0	0.0	0.0	0.0	0.0	0.0	0.0	0.0	0.0	0.0	0.0	0.0	0.0	0.0	0.0	0.0	0.0	0.0	0.0	0.6182	0.0	0.0	0.0	0.0	0.0	0.0	0.0	0.0	0.0	0.0	0.0	0.0	0.0	0.0	0.0
ALA_242@O|ASP_194@H|ASP_194@N	0.0	0.0	0.0	0.0	0.0	0.0	0.0	0.0	0.0	0.0	0.0	0.8727	0.0	0.0	0.0	0.0	0.0	0.0	0.0	0.0	0.0	0.0	0.0	0.0	0.0	0.0	0.0	0.0	0.0	0.0	0.0	0.0	0.0	0.0	0.0	0.0
ALA_242@O|GLY_194@H|GLY_194@N	0.9091	0.8727	0.9091	0.9818	0.8909	0.9636	1.0	0.9091	1.0	0.8909	0.0	0.0	1.0	1.0	1.0	0.9455	0.9455	0.9636	0.9091	1.0	0.0	0.8909	1.0	0.9818	0.8364	1.0	0.9818	1.0	0.9455	0.9636	1.0	0.9818	1.0	1.0	1.0	0.9091
ASP_243@OD1|LYS_244@H|LYS_244@N	0.0364	0.0	0.0545	0.0545	0.0182	0.0545	0.0545	0.0364	0.0182	0.0545	0.0	0.0909	0.4364	0.9818	0.0	0.0	0.0364	0.0364	0.7091	1.0	0.8	0.0	0.0	0.0	0.0	0.0	0.2909	0.9636	0.0545	0.0364	1.0	0.0364	0.9455	0.8727	0.9636	0.0
ASP_243@O|VAL_247@H|VAL_247@N	0.0	0.0364	0.0	0.0	0.0	0.0	0.0	0.0	0.0727	0.0	0.0	0.0364	0.0	0.0	0.0	0.0	0.0	0.0	0.0	0.0	0.0	0.0	0.0	0.0	0.0182	0.0	0.0	0.0	0.0	0.0	0.0	0.0	0.0	0.0	0.0	0.0
ASP_243@OD2|LYS_244@H|LYS_244@N	0.8364	1.0	0.8545	0.7818	0.9818	0.8727	0.7636	0.8545	0.7091	0.8909	0.9091	0.8727	0.0364	0.0	1.0	0.9818	0.8909	0.8909	0.1455	0.0	0.2	0.0	1.0	0.9818	1.0	1.0	0.0	0.0	0.8727	0.8727	0.0	0.8364	0.0	0.0	0.0	0.9818
ASP_243@OD1|LYS_244@HZ3|LYS_244@NZ	0.0	0.0	0.0	0.0	0.0	0.0	0.0	0.0	0.8909	0.0	0.0	0.0	0.0	0.0	0.0	0.0	0.0	0.0	0.0	0.0	0.0	0.0	0.0727	0.0182	0.0	0.0	0.0	0.0	0.0	0.0	0.0	0.0	0.0	0.0	0.0	0.0
ASP_243@OD1|LYS_244@HZ2|LYS_244@NZ	0.0	0.0	0.0	0.0	0.0	0.0	0.0	0.0	0.0	0.0	0.0	0.0	0.0	0.0	0.0	0.0	0.0	0.0	0.0	0.0	0.2	0.0	0.0	0.0	0.0	0.0	0.0	0.0	0.0	0.0	0.0	0.0	0.0	0.0	0.0	0.0
ASP_243@OD1|LYS_244@HZ1|LYS_244@NZ	0.8364	0.9091	0.8364	0.7636	0.9273	0.8364	0.8545	0.8364	0.0	0.7636	0.9636	0.2364	0.0	0.0	0.9455	0.9636	0.9455	0.9455	0.0	0.0	0.0	0.0	0.8545	0.0	0.8727	0.8	0.0	0.0	0.8364	0.8364	0.0	0.9091	0.0	0.0	0.0	0.8727
ASP_243@O|GLY_246@H|GLY_246@N	0.9273	0.8182	0.9273	0.9273	0.9091	0.9091	0.9091	0.9091	0.8727	0.9455	0.9091	0.8727	0.9818	0.9818	0.9636	0.9273	0.9273	0.9273	0.9091	0.9636	0.9273	0.0	0.0	0.9455	0.7818	0.9455	0.9455	0.9818	0.9091	0.9455	0.9818	0.9273	0.9636	0.9818	1.0	0.8545
ALA_243@O|GLY_246@H|GLY_246@N	0.0	0.0	0.0	0.0	0.0	0.0	0.0	0.0	0.0	0.0	0.0	0.0	0.0	0.0	0.0	0.0	0.0	0.0	0.0	0.0	0.0	0.9636	0.0	0.0	0.0	0.0	0.0	0.0	0.0	0.0	0.0	0.0	0.0	0.0	0.0	0.0
ASP_243@OD2|ASP_245@H|ASP_245@N	0.0	0.0	0.0	0.0	0.0	0.0	0.0	0.0	0.0	0.0	0.0	0.0	0.4545	0.2182	0.0	0.0	0.0	0.0	0.1455	0.6364	0.4545	0.0	0.0	0.0	0.0	0.0	0.2364	0.2	0.0	0.0	0.2364	0.0	0.2182	0.2	0.2364	0.0
ASP_243@OD2|LYS_244@HZ3|LYS_244@NZ	0.0	0.0	0.0	0.0	0.0	0.0	0.0	0.0	0.0364	0.0	0.0	0.0	0.0	0.0	0.0	0.0	0.0	0.0	0.0	0.0	0.0	0.0	0.0	0.1636	0.0	0.0	0.0	0.0	0.0	0.0	0.0	0.0	0.0	0.0	0.0	0.0
ASP_243@OD2|LYS_244@HZ1|LYS_244@NZ	0.0	0.0	0.0	0.0	0.0	0.0	0.0	0.0	0.0	0.0	0.0	0.0	0.0	0.0	0.0	0.0	0.0	0.0	0.0	0.0	0.0	0.0	0.0727	0.0	0.0	0.0	0.0	0.0	0.0	0.0	0.0	0.0	0.0	0.0	0.0	0.0
ASP_243@O|ARG_246@H|ARG_246@N	0.0	0.0	0.0	0.0	0.0	0.0	0.0	0.0	0.0	0.0	0.0	0.0	0.0	0.0	0.0	0.0	0.0	0.0	0.0	0.0	0.0	0.0	0.8727	0.0	0.0	0.0	0.0	0.0	0.0	0.0	0.0	0.0	0.0	0.0	0.0	0.0
LYS_244@O|ARG_246@HE|ARG_246@NE	0.0	0.0	0.0	0.0	0.0	0.0	0.0	0.0	0.0	0.0	0.0	0.0	0.0	0.0	0.0	0.0	0.0	0.0	0.0	0.0	0.0	0.0	0.0182	0.0	0.0	0.0	0.0	0.0	0.0	0.0	0.0	0.0	0.0	0.0	0.0	0.0
ASP_245@O|LYS_189@HZ1|LYS_189@NZ	0.0	0.0	0.0	0.0	0.0	0.0	0.0	0.0	0.0	0.0	0.0	0.0	0.0	0.1091	0.0	0.0	0.0	0.0	0.0545	0.0	0.2	0.0	0.0	0.0	0.0	0.0	0.0	0.1091	0.0	0.0	0.0545	0.0	0.0	0.0909	0.0182	0.0
ASP_245@OD2|LYS_244@HZ2|LYS_244@NZ	0.0	0.0	0.0	0.0	0.0	0.0	0.0	0.0	0.0	0.0	0.0	0.0	0.0	0.0	0.0	0.0	0.0	0.0	0.0	0.0	0.0	0.1091	0.0	0.0	0.0	0.0	0.0	0.0	0.0	0.0	0.0	0.0	0.0	0.0	0.0	0.0
ASP_245@OD2|LYS_189@HZ1|LYS_189@NZ	0.7636	0.2545	0.7636	0.7636	0.7091	0.7273	0.8	0.7636	0.1455	0.6909	0.0	0.7818	0.5091	0.6	0.7273	0.6909	0.7091	0.7091	0.1455	0.7273	0.7455	0.0	0.7455	0.7636	0.2364	0.7455	0.6909	0.6182	0.7636	0.7455	0.6	0.8364	0.7091	0.6727	0.6182	0.7273
ASP_245@OD1|LYS_189@HZ2|LYS_189@NZ	0.0	0.0	0.0	0.0	0.0	0.0	0.0	0.0	0.0	0.0	0.0	0.0	0.0	0.1091	0.0	0.0	0.0	0.0	0.0545	0.0	0.0	0.0	0.0	0.0	0.0	0.0	0.0	0.1091	0.0	0.0	0.0545	0.0	0.0	0.0909	0.0182	0.0
ASP_245@OD1|LYS_189@HZ1|LYS_189@NZ	0.1455	0.0	0.1273	0.0909	0.1273	0.1273	0.0	0.1636	0.0545	0.2	0.0364	0.0909	0.2182	0.1273	0.2	0.1818	0.1636	0.1273	0.0	0.2	0.0	0.0	0.0364	0.0727	0.0182	0.1091	0.2182	0.1273	0.1455	0.1455	0.1818	0.0909	0.2364	0.1455	0.2182	0.0727
ASP_245@OD1|LYS_189@HZ3|LYS_189@NZ	0.0	0.0	0.0	0.0	0.0	0.0	0.0	0.0	0.0	0.0	0.0364	0.0	0.0	0.0	0.0	0.0	0.0	0.0	0.0	0.0	0.0	0.0	0.0	0.0	0.0	0.0	0.0	0.0	0.0	0.0	0.0	0.0	0.0	0.0	0.0	0.0
ASP_245@OD2|LYS_189@HZ3|LYS_189@NZ	0.0	0.0	0.0	0.0	0.0	0.0	0.0	0.0	0.0	0.0	0.0	0.0182	0.0	0.0	0.0	0.0	0.0	0.0	0.0	0.0	0.0	0.0	0.0	0.0182	0.0	0.0182	0.0	0.0	0.0	0.0	0.0	0.0	0.0	0.0	0.0	0.0909
ASP_245@O|LYS_189@HZ3|LYS_189@NZ	0.0909	0.0	0.1273	0.1455	0.0182	0.0727	0.0	0.0909	0.0	0.0545	0.0545	0.0364	0.0	0.0545	0.0909	0.0364	0.0727	0.0909	0.0	0.0	0.0	0.0	0.1818	0.1091	0.0	0.1273	0.0	0.0364	0.1091	0.1091	0.0545	0.1818	0.0	0.0909	0.1273	0.0364
ASP_245@OD1|LYS_244@HZ2|LYS_244@NZ	0.0	0.0	0.0	0.0	0.0	0.0	0.0	0.0	0.0	0.0	0.0	0.0	0.0	0.0	0.0	0.0	0.0	0.0	0.0	0.0	0.0	0.0364	0.0	0.0	0.0	0.0	0.0	0.0	0.0	0.0	0.0	0.0	0.0	0.0	0.0	0.0
ASP_245@OD1|VAL_247@H|VAL_247@N	0.0364	0.0	0.0727	0.0364	0.0	0.0	0.3091	0.0545	0.0364	0.0	0.0545	0.0	0.0182	0.0	0.0	0.0	0.0	0.0	0.2909	0.2182	0.0	0.0	0.4727	0.0	0.0	0.0	0.0	0.0	0.0545	0.0182	0.0	0.1091	0.5273	0.0	0.0	0.0
ASP_245@OD2|LYS_189@HZ2|LYS_189@NZ	0.0182	0.0	0.0182	0.0182	0.0	0.0182	0.0	0.0	0.0	0.0182	0.1636	0.0	0.0	0.0	0.0	0.0	0.0545	0.0364	0.0	0.0	0.2	0.0	0.0	0.1091	0.0	0.0	0.0364	0.0	0.0	0.0182	0.0	0.0	0.0	0.0	0.0	0.0
ARG_246@O|GLY_190@H|GLY_190@N	0.0	0.0	0.0	0.0	0.0	0.0	0.0	0.0	0.0	0.0	0.0	0.0	0.0	0.0	0.0	0.0	0.0	0.0	0.0	0.0	0.0	0.0	0.2364	0.0	0.0	0.0	0.0	0.0	0.0	0.0	0.0	0.0	0.0	0.0	0.0	0.0
GLY_246@O|GLY_190@H|GLY_190@N	0.2	0.0727	0.1636	0.0364	0.1091	0.0545	0.0182	0.2	0.0	0.4364	0.0545	0.1091	0.0545	0.0909	0.2	0.1273	0.1455	0.1455	0.0364	0.0	0.2364	0.2182	0.0	0.1091	0.0909	0.2	0.0364	0.1091	0.1636	0.2	0.0727	0.2	0.0	0.1091	0.0545	0.0727
GLY_246@O|LEU_191@H|LEU_191@N	0.0	0.7273	0.0364	0.0727	0.1091	0.3273	0.7273	0.0545	0.9091	0.0	0.0545	0.1818	0.6182	0.4727	0.0364	0.0909	0.0909	0.0727	0.8545	0.5818	0.0	0.1091	0.0	0.2364	0.8364	0.2182	0.7091	0.3818	0.0364	0.0364	0.4909	0.0545	0.0	0.3455	0.5273	0.4182
GLY_246@O|ARG_190@H|ARG_190@N	0.0	0.0	0.0	0.0	0.0	0.0	0.0	0.0	0.0182	0.0	0.0	0.0	0.0	0.0	0.0	0.0	0.0	0.0	0.0	0.0	0.0	0.0	0.0	0.0	0.0	0.0	0.0	0.0	0.0	0.0	0.0	0.0	0.0	0.0	0.0	0.0
VAL_247@O|ASP_243@H|ASP_243@N	0.1818	0.0545	0.1818	0.2364	0.1455	0.1818	0.1818	0.1636	0.1273	0.2364	0.0	0.4727	0.8727	0.7636	0.1636	0.1818	0.1455	0.1273	0.8727	0.7818	0.4909	0.0	0.2182	0.4182	0.1091	0.1636	0.8364	0.7818	0.1818	0.1636	0.7273	0.1818	0.7091	0.7818	0.6545	0.1636
VAL_247@O|ALA_243@H|ALA_243@N	0.0	0.0	0.0	0.0	0.0	0.0	0.0	0.0	0.0	0.0	0.0	0.0	0.0	0.0	0.0	0.0	0.0	0.0	0.0	0.0	0.0	0.9818	0.0	0.0	0.0	0.0	0.0	0.0	0.0	0.0	0.0	0.0	0.0	0.0	0.0	0.0
ALA_248@O|LYS_189@HZ1|LYS_189@NZ	0.0	0.0	0.0	0.0	0.0	0.0	0.0	0.0	0.0	0.0	0.0	0.0	0.0	0.0	0.0	0.0	0.0	0.0	0.0	0.0	0.0	0.0182	0.0	0.0	0.0	0.0	0.0	0.0	0.0	0.0	0.0	0.0	0.0	0.0	0.0	0.0
ALA_248@O|ILE_188@H|ILE_188@N	0.9273	0.9273	0.9636	0.9818	1.0	0.9636	0.9091	0.9273	0.9091	0.9455	0.9818	0.9818	0.8182	0.8364	1.0	1.0	1.0	1.0	0.9636	0.9818	1.0	0.9273	0.9818	0.9818	0.9091	0.8727	0.9636	0.9636	0.9273	0.9273	0.8727	0.9636	1.0	0.9273	0.8909	1.0
ASP_249@OD2|LYS_189@HZ2|LYS_189@NZ	0.0	0.0545	0.0	0.0	0.0	0.0	0.0	0.0	0.0909	0.0	0.0	0.0	0.0	0.0	0.0	0.0	0.0	0.0	0.0	0.0	0.0	0.0182	0.0	0.0	0.0545	0.0	0.0	0.0	0.0	0.0	0.0	0.0	0.0	0.0	0.0	0.0
ASP_249@OD1|LYS_189@HZ2|LYS_189@NZ	0.0	0.0	0.0	0.0	0.0	0.0	0.0	0.0	0.0	0.0	0.0	0.0	0.0	0.0	0.0	0.0	0.0	0.0	0.0364	0.0	0.0	0.0909	0.0	0.0	0.0	0.0	0.0	0.0	0.0	0.0	0.0	0.0	0.0	0.0	0.0	0.0
ASP_249@OD2|LYS_189@HZ1|LYS_189@NZ	0.0	0.0	0.0	0.0	0.0	0.0	0.0	0.0	0.0	0.0	0.0	0.0	0.0	0.0	0.0	0.0	0.0	0.0	0.0364	0.0	0.0	0.0	0.0	0.0	0.0	0.0	0.0	0.0	0.0	0.0	0.0	0.0	0.0	0.0	0.0	0.0
ASP_249@OD1|LYS_189@HZ1|LYS_189@NZ	0.0	0.0	0.0	0.0	0.0	0.0	0.0	0.0	0.0364	0.0	0.0	0.0	0.0	0.0	0.0	0.0	0.0	0.0	0.0	0.0	0.0	0.0545	0.0	0.0	0.0	0.0	0.0	0.0	0.0	0.0	0.0	0.0	0.0	0.0	0.0	0.0
ASP_249@OD1|SER_187@HG|SER_187@OG	0.0	0.0	0.0	0.0	0.0	0.0	0.0	0.0	1.0	0.0	1.0	0.0	0.0	0.0	0.0	0.0	0.0	0.0	0.0	0.0	0.0	0.0182	0.0	0.0	0.0	0.0	0.0	0.0	0.0	0.0	0.0	0.0	0.0	0.0	0.0	0.0
VAL_250@O|GLY_186@H|GLY_186@N	0.2909	0.3636	0.2545	0.2182	0.3455	0.3091	0.2545	0.3636	0.1636	0.2909	0.1636	0.2182	0.2364	0.1818	0.2545	0.3091	0.6	0.5818	0.2545	0.2727	0.4364	0.3636	0.3091	0.3818	0.3273	0.2909	0.2909	0.2182	0.3455	0.3091	0.3273	0.3091	0.2364	0.3455	0.2182	0.1818
VAL_250@O|SER_251@HG|SER_251@OG	0.9273	0.9636	0.9455	0.9636	0.9636	0.9273	0.9455	0.9273	0.9818	0.9273	0.9273	0.9455	0.9455	0.9273	0.9636	0.9455	0.9273	0.9455	0.9455	0.9273	0.9455	0.9455	0.9636	0.9455	0.9636	0.9636	0.9636	0.9273	0.9455	0.9273	0.9455	0.9273	0.9091	0.9273	0.9273	0.9636
ILE_252@O|VAL_184@H|VAL_184@N	1.0	1.0	1.0	1.0	1.0	1.0	1.0	1.0	1.0	1.0	1.0	1.0	1.0	1.0	1.0	1.0	1.0	1.0	0.9818	1.0	1.0	1.0	1.0	1.0	1.0	1.0	1.0	1.0	1.0	1.0	1.0	1.0	1.0	1.0	1.0	1.0
GLU_253@OE1|LYS_176@HZ2|LYS_176@NZ	0.0	0.0	0.0	0.0545	0.0	0.0	0.0	0.0	0.0	0.0	0.1091	0.0	0.0	0.0182	0.0	0.0	0.0	0.0182	0.0	0.0	0.1818	0.0	0.1091	0.0	0.0909	0.0	0.0	0.0	0.0	0.0	0.0	0.0	0.0	0.0	0.0	0.0
GLU_253@OE2|LYS_176@HZ2|LYS_176@NZ	0.0	0.0182	0.0	0.0	0.0182	0.0	0.0	0.0	0.0	0.0	0.0	0.0	0.0	0.0	0.0	0.0727	0.0	0.0	0.0	0.0	0.0	0.0182	0.0	0.0	0.0	0.0	0.0	0.0182	0.0182	0.0	0.0	0.0	0.0	0.0	0.0	0.0
GLU_253@O|LYS_228@HZ2|LYS_228@NZ	0.1636	0.0	0.1273	0.1091	0.1636	0.1455	0.1455	0.1636	0.0	0.1636	0.0	0.0	0.1455	0.0	0.0	0.0	0.1818	0.0	0.6182	0.1818	0.0	0.1455	0.0	0.0	0.0	0.0	0.0727	0.0	0.1455	0.1091	0.0	0.2	0.2	0.0	0.0	0.0
GLY_253@O|LYS_228@HZ2|LYS_228@NZ	0.0	0.0	0.0	0.0	0.0	0.0	0.0	0.0	0.0	0.0	0.0	0.0	0.0	0.0	0.0	0.0	0.0	0.0	0.0	0.0	0.0	0.0	0.0	0.0182	0.0	0.0	0.0	0.0	0.0	0.0	0.0	0.0	0.0	0.0	0.0	0.0
GLU_253@OE2|LYS_183@HZ1|LYS_183@NZ	0.0	0.0	0.0	0.0	0.0	0.0	0.0	0.0	0.0	0.0	0.0	0.0	0.0	0.0	0.0	0.0	0.0	0.0	0.0	0.0	0.0	0.0909	0.0	0.0	0.0	0.0	0.0	0.0	0.0	0.0	0.0	0.0	0.0	0.0	0.0	0.0
GLU_253@O|LYS_228@HZ3|LYS_228@NZ	0.0	0.0	0.0	0.0	0.0	0.0	0.0	0.0	0.0	0.0	0.0	0.0	0.0	0.0	0.0	0.0	0.0	0.0	0.0	0.0	0.0	0.0	0.0	0.0	0.0	0.0	0.0	0.0	0.0	0.0	0.0545	0.0	0.0	0.0	0.0	0.0
GLU_253@OE1|LYS_176@HZ3|LYS_176@NZ	0.0	0.0	0.0	0.0	0.0	0.0	0.0	0.0	0.0182	0.0	0.0	0.0	0.0	0.0	0.0	0.0	0.0	0.0	0.0	0.0	0.0	0.0	0.0	0.0	0.0	0.0	0.0	0.0	0.0	0.0	0.0	0.0	0.0	0.0	0.0	0.0
GLU_253@OE1|LYS_176@HZ1|LYS_176@NZ	0.0	0.0	0.0	0.0	0.0	0.0	0.0	0.0	0.1636	0.0	0.0	0.0	0.0	0.0	0.0	0.0	0.0	0.0	0.0	0.0	0.0	0.0	0.0	0.0	0.0	0.0	0.0	0.0	0.0	0.0	0.0	0.0	0.0	0.0	0.0	0.0
GLU_253@O|LYS_228@HZ1|LYS_228@NZ	0.0	0.0	0.0	0.0	0.0	0.0	0.0	0.0	0.0	0.0	0.0	0.0	0.0	0.0	0.0	0.0	0.0	0.0	0.0364	0.0	0.0	0.0	0.0	0.0	0.0	0.0	0.0	0.0	0.0	0.0	0.0	0.0	0.0	0.0	0.0	0.0
GLU_253@OE1|LYS_183@HZ3|LYS_183@NZ	0.1091	0.0909	0.1091	0.0	0.1273	0.1091	0.1273	0.1091	0.0	0.0909	0.0	0.0727	0.6727	0.0	0.0	0.0545	0.0	0.0	0.0	0.4909	0.0	0.2	0.0	0.0	0.0	0.0909	0.0	0.0909	0.1273	0.1091	0.4727	0.0	0.0	0.0	0.0909	0.0
GLU_253@OE2|LYS_176@HZ1|LYS_176@NZ	0.0	0.0	0.0	0.0	0.0	0.0	0.0	0.0	0.0182	0.0	0.0	0.0	0.0	0.0	0.0	0.0	0.0	0.0	0.0	0.0	0.0	0.0	0.0	0.0	0.0	0.0	0.0	0.0	0.0	0.0	0.0	0.0	0.0	0.0	0.0	0.0
GLU_253@OE2|LYS_183@HZ3|LYS_183@NZ	0.0	0.0	0.0	0.2364	0.0	0.0	0.0	0.0	0.2	0.0	0.0182	0.4545	0.0	0.0	0.2	0.0	0.0	0.0	0.0	0.0	0.0	0.0	0.0	0.0	0.0	0.0	0.3091	0.0	0.0	0.0	0.0	0.0182	0.9818	0.1091	0.0	0.2
GLU_253@OE1|LYS_183@HZ1|LYS_183@NZ	0.0	0.0	0.0	0.1273	0.0	0.0	0.0	0.0	0.0	0.0	0.0	0.0364	0.0	0.0	0.0	0.0	0.0	0.0	0.0	0.0	0.0	0.0	0.0	0.0	0.0	0.0	0.1818	0.0	0.0	0.0	0.0	0.0182	0.1091	0.0	0.0	0.0
ASP_254@OD1|LYS_228@HZ2|LYS_228@NZ	0.0	0.0	0.0	0.0	0.0	0.0	0.0	0.0	0.0	0.0	0.0	0.0	0.0	0.0	0.0	0.0	0.0	0.0	0.0	0.0	0.0	0.0	0.0	0.0	0.0	0.0	0.0	0.0	0.0	0.0	0.1818	0.0	0.0	0.0	0.0	0.0
ASP_254@OD1|LYS_228@HZ3|LYS_228@NZ	0.1455	0.0	0.1091	0.0182	0.1455	0.1091	0.1273	0.1455	0.0	0.1455	0.0	0.0	0.1091	0.0	0.0	0.0	0.1818	0.0	0.0	0.1818	0.0	0.0545	0.0	0.0	0.0	0.0	0.0182	0.0	0.1455	0.0909	0.0	0.0	0.0727	0.0	0.0	0.0
ASP_254@OD2|ARG_232@HH22|ARG_232@NH2	0.9273	0.9818	0.8727	0.7818	0.8727	0.9273	0.8727	0.8545	0.8727	0.8909	0.8364	0.8727	0.9091	0.9636	0.8727	0.9273	0.8182	0.9818	0.9636	0.9091	0.9455	0.8364	1.0	1.0	0.0	0.7091	0.9636	0.8727	0.9273	0.9273	0.9273	0.9455	0.9455	0.8545	0.9091	0.8545
ASP_254@OD2|VAL_256@H|VAL_256@N	0.0909	0.0182	0.0909	0.2	0.1273	0.1091	0.1091	0.1455	0.1091	0.1273	0.1455	0.0909	0.1091	0.0909	0.1273	0.0727	0.1273	0.0182	0.0	0.0727	0.0364	0.1273	0.0	0.0	0.0	0.2545	0.0364	0.0909	0.1091	0.1091	0.1273	0.0727	0.0364	0.1091	0.1091	0.1636
ASP_254@OD1|SER_255@H|SER_255@N	0.0	0.0364	0.0182	0.0	0.0	0.0182	0.0	0.0	0.0182	0.0182	0.0	0.0545	0.0	0.0364	0.0182	0.0182	0.0	0.0364	0.1091	0.0	0.0182	0.0364	0.0364	0.1273	0.0	0.0	0.0545	0.0182	0.0	0.0	0.0	0.0	0.0	0.0	0.0364	0.0182
ASP_254@OD1|VAL_256@H|VAL_256@N	0.0	0.0	0.0	0.0	0.0	0.0	0.0	0.0	0.0	0.0	0.0	0.0	0.0	0.0	0.0182	0.0	0.0	0.0364	0.0	0.0	0.0	0.0	0.0	0.0	0.0	0.0	0.0182	0.0182	0.0	0.0	0.0	0.0	0.0	0.0182	0.0	0.0
ASN_254@O|VAL_182@H|VAL_182@N	0.0	0.0	0.0	0.0	0.0	0.0	0.0	0.0	0.0	0.0	0.0	0.0	0.0	0.0	0.0	0.0	0.0	0.0	0.0	0.0	0.0	0.0	0.0	0.0	0.9818	0.0	0.0	0.0	0.0	0.0	0.0	0.0	0.0	0.0	0.0	0.0
ASP_254@OD2|ARG_232@HH12|ARG_232@NH1	0.1636	0.0364	0.1818	0.0545	0.1636	0.1455	0.1273	0.1636	0.0909	0.1818	0.0545	0.0545	0.1455	0.0	0.0182	0.2364	0.1455	0.0364	0.8909	0.2	0.1091	0.1091	0.1455	0.0	0.0	0.0	0.0364	0.0	0.1818	0.1091	0.2	0.1636	0.0909	0.1273	0.0364	0.0545
ASP_254@OD1|LYS_228@HZ1|LYS_228@NZ	0.0	0.0	0.0	0.0	0.0	0.0	0.0	0.0	0.0	0.0	0.0	0.0	0.0	0.0	0.0	0.0	0.0	0.0	0.2909	0.0	0.0	0.0	0.0	0.0	0.0	0.0	0.0	0.0	0.0	0.0	0.0	0.0364	0.0	0.0	0.0	0.0
ASN_254@OD1|ARG_232@HH12|ARG_232@NH1	0.0	0.0	0.0	0.0	0.0	0.0	0.0	0.0	0.0	0.0	0.0	0.0	0.0	0.0	0.0	0.0	0.0	0.0	0.0	0.0	0.0	0.0	0.0	0.0	0.7636	0.0	0.0	0.0	0.0	0.0	0.0	0.0	0.0	0.0	0.0	0.0
ASP_254@OD1|ARG_232@HH22|ARG_232@NH2	0.0182	0.0	0.0182	0.0727	0.0364	0.0182	0.0182	0.0545	0.0182	0.0182	0.0182	0.0	0.0182	0.0	0.0545	0.0	0.0182	0.0	0.0	0.0	0.0	0.0	0.0	0.0	0.0	0.0545	0.0	0.0182	0.0364	0.0364	0.0182	0.0	0.0	0.0	0.0	0.0545
ASP_254@OD1|ARG_232@HH12|ARG_232@NH1	0.9636	0.9818	0.9818	1.0	0.9636	0.9636	0.9818	0.9636	1.0	0.9636	1.0	1.0	0.9818	1.0	1.0	1.0	1.0	1.0	0.6545	0.9273	1.0	0.9818	1.0	1.0	0.0	0.9818	1.0	1.0	0.9636	0.9455	0.9818	1.0	1.0	1.0	1.0	1.0
ASP_254@O|VAL_182@H|VAL_182@N	0.9455	1.0	0.9636	1.0	0.9455	0.9455	0.9455	0.9818	1.0	0.9636	0.9455	1.0	0.9818	0.9818	0.9455	1.0	0.9818	0.9818	0.9273	0.9636	0.9455	1.0	0.9455	0.9636	0.0	1.0	1.0	0.9455	0.9273	0.9273	0.9636	0.9818	1.0	0.9273	0.9455	0.9455
ASP_254@OD2|ILE_257@H|ILE_257@N	0.0182	0.0364	0.0545	0.0364	0.0364	0.0182	0.0364	0.0182	0.0	0.0364	0.0545	0.0545	0.0	0.0	0.0545	0.0182	0.0	0.0182	0.0	0.0	0.0364	0.0545	0.0	0.1818	0.0	0.0909	0.0909	0.0909	0.0	0.0182	0.0	0.0	0.0	0.0	0.0545	0.0727
ASN_254@OD1|VAL_256@H|VAL_256@N	0.0	0.0	0.0	0.0	0.0	0.0	0.0	0.0	0.0	0.0	0.0	0.0	0.0	0.0	0.0	0.0	0.0	0.0	0.0	0.0	0.0	0.0	0.0	0.0	0.0182	0.0	0.0	0.0	0.0	0.0	0.0	0.0	0.0	0.0	0.0	0.0
SER_255@OG|LYS_228@HZ3|LYS_228@NZ	0.0	0.0	0.0	0.0	0.0	0.0	0.0	0.0	0.0	0.0	0.0	0.0	0.0	0.0	0.0	0.0	0.0	0.0	0.0909	0.0	0.0	0.0	0.0	0.0	0.0	0.0	0.0	0.0	0.0	0.0	0.0	0.0	0.0	0.0	0.0	0.0
SER_258@O|MET_265@H|MET_265@N	0.0	0.0	0.0	0.0	0.0	0.0	0.0	0.0	0.0	0.0	0.0	0.0	0.0	0.0	0.0	0.0	0.0	0.0	0.0	0.0	0.0	0.0	0.0	0.0	0.0	0.0	0.0	0.0	0.8182	0.0	0.0	0.0	0.0	0.0	0.0	0.0
LEU_258@O|ILE_265@H|ILE_265@N	0.0	0.0	0.0	0.0	0.0	0.0	0.0	0.0	0.0	0.0	0.0	0.0	0.0	0.0	0.0	0.0	0.0	0.0	0.0	0.0	0.0	0.0	0.0	0.0	0.0	0.7091	0.0	0.0	0.0	0.0	0.0	0.0	0.0	0.0	0.0	0.0
SER_258@OG|SER_260@H|SER_260@N	0.0	0.0	0.0	0.0	0.0	0.0	0.0	0.0	0.0	0.0	0.0	0.0364	0.0	0.0	0.0	0.0	0.0182	0.0	0.0	0.0	0.0	0.0	0.0182	0.0	0.0182	0.0	0.0	0.0	0.0	0.0	0.0	0.0	0.0	0.0	0.0	0.0
SER_258@OG|SER_260@HG|SER_260@OG	0.0	0.0182	0.0	0.0	0.0	0.0	0.0	0.0	0.0	0.0	0.0	0.0	0.0	0.0	0.0	0.0	0.0	0.0	0.0	0.0	0.0	0.0	0.0	0.0182	0.0	0.0	0.0	0.0	0.0	0.0	0.0	0.0	0.0	0.0	0.0	0.0
SER_258@O|THR_265@H|THR_265@N	0.0	0.0	0.0	0.0	0.0	0.0	0.0	0.0	0.0	0.0	0.0	0.0	0.0	0.0	0.0	0.0	0.0	0.0	0.0	0.0	0.0	0.0	0.0	0.0	0.0	0.0	0.0	0.7636	0.0	0.0	0.0	0.0	0.0	0.0	0.0	0.0
SER_258@O|ILE_265@H|ILE_265@N	0.6	0.3636	0.6	0.6545	0.6727	0.5818	0.6364	0.7455	0.6	0.6182	0.6727	0.6545	0.5818	0.5455	0.6909	0.6545	0.0364	0.6	0.4545	0.5091	0.6364	0.6545	0.4909	0.4909	0.6364	0.0	0.5091	0.0	0.0	0.7636	0.5273	0.6	0.7455	0.5818	0.5091	0.5818
SER_258@OG|GLN_175@HE21|GLN_175@NE2	0.0727	0.2	0.1273	0.1273	0.1273	0.1091	0.0909	0.1455	0.2	0.1273	0.2182	0.1818	0.0909	0.1818	0.0909	0.2	0.2182	0.2364	0.2	0.1273	0.2182	0.1818	0.2545	0.2	0.2182	0.0	0.2364	0.2	0.0909	0.0909	0.0727	0.1636	0.1455	0.1273	0.2	0.1091
LEU_259@O|SER_260@HG|SER_260@OG	0.0	0.0	0.0	0.0	0.0	0.0	0.0	0.0	0.0	0.0	0.0	0.0	0.0	0.0	0.0	0.0	0.0	0.0	0.0	0.0	0.0	0.0	0.0	0.0	0.0	0.0364	0.0	0.0	0.0	0.0	0.0	0.0	0.0	0.0	0.0	0.0
LEU_259@O|ALA_154@H3|ALA_154@N	0.0	0.0	0.0	0.0	0.0182	0.0	0.0182	0.0182	0.0182	0.0	0.0182	0.0182	0.0182	0.0364	0.0182	0.0182	0.0	0.0	0.0182	0.0182	0.0	0.0182	0.0182	0.0	0.0182	0.1818	0.0	0.0182	0.0	0.0	0.0182	0.0182	0.0182	0.0182	0.0	0.0182
VAL_259@O|ALA_154@H3|ALA_154@N	0.0	0.0	0.0	0.0	0.0	0.0	0.0	0.0	0.0	0.0	0.0	0.0	0.0	0.0	0.0	0.0	0.0	0.0	0.0	0.0	0.0	0.0	0.0	0.0	0.0	0.0	0.0182	0.0	0.0	0.0	0.0	0.0	0.0	0.0	0.0	0.0
LEU_259@O|ALA_154@H1|ALA_154@N	0.7091	0.7455	0.6909	0.7091	0.6909	0.6364	0.6727	0.7273	0.5636	0.7273	0.5636	0.6545	0.6727	0.7091	0.8545	0.8727	0.8545	0.8	0.7455	0.7273	0.6909	0.6909	0.7091	0.6	0.6545	0.0909	0.0	0.7273	0.7273	0.6545	0.7273	0.7091	0.7818	0.7273	0.7091	0.6727
LEU_259@O|ALA_154@H2|ALA_154@N	0.1273	0.0727	0.1273	0.1818	0.1455	0.1455	0.1455	0.1455	0.0909	0.1273	0.3273	0.1455	0.1273	0.1273	0.0545	0.0727	0.1091	0.1636	0.1091	0.1273	0.1818	0.1636	0.2	0.2545	0.1455	0.0	0.0	0.1273	0.1455	0.1455	0.1455	0.1455	0.0364	0.1273	0.1273	0.1273
VAL_259@O|ALA_154@H1|ALA_154@N	0.0	0.0	0.0	0.0	0.0	0.0	0.0	0.0	0.0	0.0	0.0	0.0	0.0	0.0	0.0	0.0	0.0	0.0	0.0	0.0	0.0	0.0	0.0	0.0	0.0	0.0	0.6	0.0	0.0	0.0	0.0	0.0	0.0	0.0	0.0	0.0
VAL_259@O|ALA_154@H2|ALA_154@N	0.0	0.0	0.0	0.0	0.0	0.0	0.0	0.0	0.0	0.0	0.0	0.0	0.0	0.0	0.0	0.0	0.0	0.0	0.0	0.0	0.0	0.0	0.0	0.0	0.0	0.0	0.2909	0.0	0.0	0.0	0.0	0.0	0.0	0.0	0.0	0.0
SER_260@OG|ALA_154@H1|ALA_154@N	0.0	0.0	0.0	0.0	0.0	0.0	0.0	0.0	0.0	0.0	0.0	0.0	0.0	0.0	0.0	0.0	0.0	0.0	0.0	0.0	0.0	0.0	0.0	0.0	0.0	0.1091	0.0	0.0	0.0	0.0	0.0	0.0	0.0	0.0	0.0	0.0
SER_260@OG|ALA_154@H2|ALA_154@N	0.0	0.0	0.0	0.0	0.0	0.0	0.0	0.0	0.0	0.0	0.0	0.0	0.0	0.0	0.0	0.0	0.0	0.0	0.0	0.0	0.0	0.0	0.0	0.0	0.0	0.0182	0.0	0.0	0.0	0.0	0.0	0.0	0.0	0.0	0.0	0.0
SER_260@OG|SER_178@HG|SER_178@OG	0.4545	0.7091	0.4727	0.5636	0.5455	0.4364	0.4545	0.5091	0.6	0.4545	0.5091	0.3818	0.4727	0.4182	0.4364	0.4364	0.5273	0.4545	0.4545	0.5091	0.3455	0.4909	0.4364	0.6727	0.4545	0.0	0.5455	0.5818	0.4545	0.6	0.4909	0.4	0.4727	0.4727	0.4545	0.4727
SER_260@O|SER_258@HG|SER_258@OG	0.6727	0.2364	0.6545	0.7091	0.6727	0.6727	0.6909	0.7091	0.5636	0.6909	0.6545	0.6364	0.6182	0.7455	0.7091	0.6182	0.1636	0.6364	0.6182	0.6364	0.5091	0.7273	0.4909	0.2727	0.4545	0.0	0.3818	0.8	0.7636	0.6182	0.6909	0.7455	0.7273	0.6909	0.6727	0.4909
GLY_261@O|SER_107@HG|SER_107@OG	0.0182	0.0182	0.0182	0.0182	0.0182	0.0182	0.0182	0.0182	0.0182	0.0182	0.0182	0.0182	0.0182	0.0182	0.0182	0.0182	0.0182	0.0182	0.0182	0.0182	0.0182	0.0182	0.0182	0.0182	0.0182	0.0182	0.0182	0.0182	0.0182	0.0182	0.0182	0.0182	0.0182	0.0182	0.0182	0.0182
ASP_262@OD1|SER_107@HG|SER_107@OG	0.0182	0.0182	0.0364	0.0182	0.0364	0.0364	0.0182	0.0182	0.0182	0.0182	0.0182	0.0182	0.0182	0.0182	0.0182	0.0182	0.0364	0.0182	0.0182	0.0182	0.0182	0.0364	0.0	0.0182	0.0182	0.0364	0.0182	0.0364	0.0182	0.0182	0.0182	0.0364	0.0364	0.0182	0.0182	0.0182
ASP_262@OD1|ALA_1@H3|ALA_1@N	0.0	0.0	0.0	0.0	0.0	0.0	0.0	0.0	0.0	0.0	0.0	0.0182	0.0	0.0	0.0	0.0	0.0182	0.0	0.0	0.0	0.0	0.0	0.0	0.0	0.0	0.0182	0.0182	0.0	0.0	0.0182	0.0	0.0	0.0	0.0	0.0	0.0
ASP_262@O|CYS_264@H|CYS_264@N	0.5818	0.2182	0.6	0.6364	0.5091	0.5091	0.5091	0.6727	0.4909	0.5455	0.1818	0.1636	0.6	0.5273	0.6364	0.6364	0.2364	0.1636	0.7091	0.6545	0.4727	0.2364	0.1636	0.6182	0.1818	0.3636	0.0727	0.4545	0.3455	0.7636	0.6	0.7273	0.4909	0.4727	0.5636	0.4545
ASP_262@O|ARG_268@HH21|ARG_268@NH2	0.0	0.0545	0.0	0.0	0.0	0.0364	0.0182	0.0	0.0	0.0	0.0727	0.0545	0.0	0.0182	0.0	0.0	0.0727	0.0364	0.0	0.0	0.0182	0.0364	0.0545	0.0	0.0727	0.0364	0.0545	0.0	0.0182	0.0	0.0	0.0	0.0364	0.0	0.0182	0.0
ASP_262@OD1|ARG_268@HH22|ARG_268@NH2	0.0	0.0182	0.0	0.0	0.0	0.0	0.0	0.0	0.0	0.0	0.0182	0.0	0.0	0.0	0.0	0.0	0.0	0.0182	0.0	0.0	0.0	0.0	0.0	0.0	0.0	0.0	0.0	0.0	0.0	0.0	0.0	0.0	0.0	0.0	0.0	0.0
ASP_262@OD1|ALA_1@H2|ALA_1@N	0.0364	0.0364	0.0364	0.0182	0.0182	0.0364	0.0364	0.0182	0.0364	0.0182	0.0364	0.0727	0.0364	0.0364	0.0182	0.0364	0.0545	0.0182	0.0182	0.0364	0.0182	0.0545	0.0727	0.0182	0.0727	0.0	0.0182	0.0182	0.0364	0.0182	0.0182	0.0364	0.0182	0.0182	0.0545	0.0364
ASP_262@OD2|ALA_1@H3|ALA_1@N	0.0	0.0	0.0182	0.0182	0.0	0.0182	0.0	0.0	0.0	0.0	0.0	0.0	0.0	0.0	0.0	0.0	0.0	0.0	0.0	0.0	0.0	0.0182	0.0	0.0	0.0	0.0	0.0	0.0	0.0	0.0	0.0	0.0	0.0	0.0	0.0	0.0
ASP_262@OD2|HIE_263@HE2|HIE_263@NE2	0.0	0.0	0.0	0.0	0.0	0.0	0.0182	0.0364	0.0	0.0	0.0	0.0	0.0	0.0182	0.0	0.0727	0.0	0.0	0.0182	0.0	0.0	0.0	0.0	0.0	0.0	0.0182	0.0	0.0182	0.0	0.0	0.0182	0.0	0.0	0.0182	0.0	0.0
ASP_262@OD2|ALA_1@H2|ALA_1@N	0.0182	0.0182	0.0182	0.0	0.0182	0.0182	0.0182	0.0182	0.0182	0.0182	0.0182	0.0182	0.0182	0.0364	0.0182	0.0182	0.0364	0.0182	0.0182	0.0182	0.0182	0.0182	0.0	0.0182	0.0182	0.0364	0.0182	0.0182	0.0182	0.0	0.0182	0.0364	0.0364	0.0182	0.0182	0.0182
HIE_263@O|LEU_258@H|LEU_258@N	0.0	0.0	0.0	0.0	0.0	0.0	0.0	0.0	0.0	0.0	0.0	0.0	0.0	0.0	0.0	0.0	0.0	0.0	0.0	0.0	0.0	0.0	0.0	0.0	0.0	0.6909	0.0	0.0	0.0	0.0	0.0	0.0	0.0	0.0	0.0	0.0
HIE_263@O|SER_258@H|SER_258@N	0.4909	0.1818	0.4727	0.2364	0.5273	0.5273	0.4909	0.4727	0.5636	0.5455	0.0727	0.0727	0.6	0.2	0.4909	0.2909	0.0727	0.2909	0.5636	0.4545	0.6182	0.0545	0.1455	0.4545	0.1273	0.0	0.3455	0.3273	0.0727	0.5091	0.4364	0.3273	0.3455	0.3273	0.4	0.5636
CYS_264@O|ARG_268@HE|ARG_268@NE	0.2909	0.8182	0.2545	0.3091	0.2182	0.3091	0.2727	0.2727	0.3455	0.2909	0.8909	0.8727	0.3091	0.4727	0.3091	0.2364	0.8909	0.8909	0.3091	0.2545	0.4364	0.9091	0.8364	0.2909	0.8364	0.3636	0.8	0.4545	0.2727	0.2364	0.6182	0.3273	0.3818	0.4545	0.4909	0.3636
MET_265@O|ARG_268@H|ARG_268@N	0.0	0.0	0.0	0.0	0.0	0.0	0.0	0.0	0.0	0.0	0.0	0.0	0.0	0.0	0.0	0.0	0.0	0.0	0.0	0.0	0.0	0.0	0.0	0.0	0.0	0.0	0.0	0.0	0.1636	0.0	0.0	0.0	0.0	0.0	0.0	0.0
THR_265@O|ARG_268@H|ARG_268@N	0.0	0.0	0.0	0.0	0.0	0.0	0.0	0.0	0.0	0.0	0.0	0.0	0.0	0.0	0.0	0.0	0.0	0.0	0.0	0.0	0.0	0.0	0.0	0.0	0.0	0.0	0.0	0.4364	0.0	0.0	0.0	0.0	0.0	0.0	0.0	0.0
ILE_265@O|ARG_268@H|ARG_268@N	0.1636	0.1091	0.2182	0.2	0.2	0.1636	0.1455	0.0364	0.1455	0.1273	0.1091	0.1818	0.1273	0.2182	0.2727	0.2364	0.2909	0.2182	0.1091	0.1636	0.2364	0.0909	0.1455	0.2	0.0909	0.1455	0.1091	0.0	0.0	0.1273	0.1273	0.1455	0.1273	0.1636	0.1273	0.2727
ALA_267@O|ILE_151@H|ILE_151@N	0.0	0.0	0.0	0.0	0.0	0.0	0.0	0.0	0.0	0.0	0.0	0.0	0.0	0.0	0.0	0.0	0.0	0.0	0.0	0.0	0.0	0.0	0.0	0.0	0.0	0.0	0.0	0.0	0.0	0.8364	0.0	0.0	0.0	0.0	0.0	0.0
GLY_267@O|ILE_151@H|ILE_151@N	0.9273	0.9818	0.9273	0.9455	0.9455	0.9455	0.9273	0.9455	0.9273	0.9455	0.9455	0.9455	0.9455	0.9273	0.9455	0.9455	0.9455	0.9455	0.9455	0.9273	0.9455	0.9455	0.9273	0.9273	0.9455	0.9455	0.9636	0.9455	0.9273	0.0	0.9455	0.9455	0.9273	0.9455	0.9455	0.9273
ARG_268@O|ILE_302@H|ILE_302@N	0.9273	0.9273	0.9455	0.9455	0.9455	0.9091	0.9273	0.9273	0.9636	0.9273	0.9273	0.8909	0.9455	0.9273	0.8909	0.9091	0.9091	0.9091	0.9273	0.9636	0.9636	0.9818	0.9091	0.9273	0.9091	0.9273	0.9091	0.8909	0.9455	0.9273	0.9636	0.9455	0.9273	0.9818	0.9273	0.9455
THR_269@O|GLN_201@H|GLN_201@N	0.0	0.0	0.0	0.0	0.0	0.0	0.0	0.0	0.0	0.0	0.0	0.0	0.0	0.0	1.0	0.0	0.0	0.0	0.0	0.0	0.0	0.0	0.0	0.0	0.0	0.0	0.0	0.0	0.0	0.0	0.0	0.0	0.0	0.0	0.0	0.0
THR_269@O|HIE_201@H|HIE_201@N	1.0	1.0	1.0	1.0	1.0	1.0	1.0	1.0	1.0	1.0	1.0	1.0	1.0	1.0	0.0	1.0	1.0	1.0	0.9818	1.0	1.0	1.0	1.0	1.0	1.0	1.0	1.0	1.0	1.0	1.0	1.0	1.0	1.0	1.0	1.0	1.0
THR_269@OG1|ASN_206@HD21|ASN_206@ND2	0.0	0.0	0.0	0.0182	0.0	0.0	0.0	0.0	0.2727	0.0	0.1818	0.0	0.0	0.1818	0.0	0.0	0.0	0.0	0.3273	0.1455	0.1818	0.1818	0.0	0.0	0.0	0.0	0.0	0.0	0.0	0.0	0.1636	0.1636	0.0	0.1818	0.1455	0.6
LEU_270@O|GLY_300@H|GLY_300@N	0.1273	0.2182	0.4545	0.2364	0.2	0.1273	0.2364	0.2	0.1636	0.2364	0.4727	0.1636	0.2364	0.1455	0.1455	0.2364	0.2364	0.1091	0.2364	0.2909	0.2909	0.1636	0.1636	0.1273	0.2364	0.1455	0.1818	0.1818	0.2182	0.1455	0.1818	0.2	0.1455	0.2182	0.3273	0.2727
LEU_270@O|GLN_161@HE22|GLN_161@NE2	0.0	0.0	0.0	0.0	0.0545	0.0	0.0	0.0	0.0	0.0	0.0	0.0	0.0	0.0	0.0	0.0	0.0	0.0	0.0	0.0	0.0	0.0	0.0	0.0	0.0	0.0	0.0	0.0	0.0	0.0	0.0	0.0	0.0	0.0	0.0	0.0
VAL_271@O|HIE_199@H|HIE_199@N	0.0364	0.0182	0.0364	0.0182	0.0364	0.0545	0.0727	0.0364	0.0	0.0364	0.0182	0.0182	0.0364	0.0	0.0545	0.0364	0.0182	0.0364	0.0364	0.0	0.0364	0.0	0.0364	0.0364	0.0364	0.0545	0.0364	0.0364	0.0727	0.0364	0.0	0.0364	0.0364	0.0364	0.0545	0.0727
VAL_271@O|ARG_199@H|ARG_199@N	0.0	0.0	0.0	0.0	0.0	0.0	0.0	0.0	0.0	0.0	0.0	0.0	0.0	0.0364	0.0	0.0	0.0	0.0	0.0	0.0	0.0	0.0	0.0	0.0	0.0	0.0	0.0	0.0	0.0	0.0	0.0	0.0	0.0	0.0	0.0	0.0
VAL_272@O|LEU_297@H|LEU_297@N	0.2	0.2909	0.2182	0.2545	0.1818	0.8182	0.2	0.2727	0.2364	0.2	0.2	0.3091	0.2545	0.2727	0.2364	0.2727	0.2	0.2	0.3636	0.4364	0.3636	0.3091	0.2727	0.2364	0.2909	0.2182	0.2909	0.2727	0.2	0.1818	0.2909	0.3091	0.3091	0.3636	0.0	0.2364
VAL_272@O|SER_297@H|SER_297@N	0.0	0.0	0.0	0.0	0.0	0.0	0.0	0.0	0.0	0.0	0.0	0.0	0.0	0.0	0.0	0.0	0.0	0.0	0.0	0.0	0.0	0.0	0.0	0.0	0.0	0.0	0.0	0.0	0.0	0.0	0.0	0.0	0.0	0.0	0.2364	0.0
HIE_273@O|SER_297@HG|SER_297@OG	0.0	0.0	0.0	0.0	0.0	0.0	0.0	0.0	0.0	0.0	0.0	0.0	0.0	0.0	0.0	0.0	0.0	0.0	0.0	0.0	0.0	0.0	0.0	0.0	0.0	0.0	0.0	0.0	0.0	0.0	0.0	0.0	0.0	0.0	0.9818	0.0
GLU_274@OE2|LYS_275@HZ3|LYS_275@NZ	0.0	0.0	0.0	0.0	0.0182	0.0	0.0	0.0364	0.1818	0.0182	0.0	0.9455	0.0	0.0	0.0364	0.0	0.0	0.1818	0.0	0.0	0.0	0.0	0.2	0.0364	0.0	0.0	0.0364	0.0	0.0182	0.0364	0.0	0.0	0.0	0.0	0.0	0.0364
GLU_274@OE1|LYS_275@HZ1|LYS_275@NZ	0.0	0.0	0.0	0.0	0.0	0.0	0.0	0.0	0.0	0.0	0.0	0.0545	0.0	0.0909	0.0	0.0	0.0	0.0	0.0727	0.0182	0.0909	0.0364	0.0	0.0	0.0	0.0	0.0	0.1273	0.0	0.0	0.0	0.0	0.0909	0.2	0.0	0.0
GLU_274@OE2|LYS_275@HZ1|LYS_275@NZ	0.0	1.0	0.0	0.0	0.0	0.0	0.0	0.0	0.0	0.0	0.0	0.0	0.0	0.9273	0.0	0.0	0.0	0.0	0.9455	0.8727	0.9273	0.9636	0.0	0.0	1.0	0.0	0.0	0.8545	0.0	0.0	1.0	1.0	0.9818	0.8909	0.0	0.0
GLU_274@O|ARG_196@HH11|ARG_196@NH1	0.0	0.0	0.0	0.0	0.0	0.0	0.0	0.0	0.0	0.0	0.0	0.0	0.9818	0.0	0.0	0.0	0.0	0.0	0.0	0.0	0.0	0.0	0.0	0.0	0.0	0.0	0.0	0.0	0.0	0.0	0.0	0.0	0.0	0.0	0.0	0.0
GLU_274@OE2|SER_295@HG|SER_295@OG	0.1091	0.0	0.1091	0.2909	0.1091	0.0	0.1091	0.1091	0.0727	0.1091	0.3273	0.0	0.0182	0.0	0.0	0.2909	0.7636	0.0	0.0	0.0	0.0	0.0	0.0	0.0	0.0	0.0	0.7455	0.0	0.1273	0.0727	0.0	0.0	0.0	0.0	0.6909	0.0
GLU_274@OE1|LYS_275@HZ3|LYS_275@NZ	0.0	0.0	0.0	0.0182	0.0	0.0364	0.0	0.0	0.0	0.0	0.0	0.0	0.0	0.0	0.0	0.0	0.0	0.0	0.0	0.0	0.0	0.0	0.0	0.0	0.0	0.0	0.1273	0.0	0.0	0.0	0.0	0.0	0.0	0.0	0.0	0.0
GLU_274@OE1|SER_295@H|SER_295@N	0.9455	0.8	0.9636	0.8727	0.9636	0.9818	0.9818	0.9818	1.0	0.9455	0.9636	0.8545	1.0	1.0	1.0	0.9273	0.8545	1.0	0.9091	0.8545	0.9455	0.7818	1.0	1.0	0.8364	1.0	0.7636	0.8727	0.9818	0.9818	1.0	0.8909	0.9455	0.8545	0.9636	1.0
GLU_274@OE1|SER_295@HG|SER_295@OG	0.8909	1.0	0.8909	0.7091	0.8909	0.0	0.8727	0.8909	0.9273	0.8909	0.6727	1.0	0.9818	1.0	1.0	0.7091	0.2364	1.0	1.0	1.0	1.0	1.0	1.0	1.0	1.0	1.0	0.2545	1.0	0.8727	0.9273	0.9636	1.0	1.0	1.0	0.3091	1.0
GLU_274@OE2|SER_295@H|SER_295@N	0.0	0.0	0.0	0.0364	0.0	0.0	0.0	0.0	0.0	0.0	0.0	0.0	0.0	0.0	0.0	0.0	0.0182	0.0	0.0	0.0	0.0	0.0	0.0	0.0	0.0	0.0	0.0545	0.0	0.0	0.0	0.0	0.0	0.0	0.0	0.0	0.0
LYS_275@O|GLY_197@H|GLY_197@N	1.0	1.0	1.0	1.0	1.0	1.0	1.0	1.0	1.0	1.0	1.0	1.0	1.0	1.0	1.0	1.0	1.0	1.0	0.9636	0.8909	1.0	0.9818	1.0	1.0	1.0	1.0	1.0	1.0	1.0	1.0	1.0	1.0	1.0	1.0	1.0	1.0
LYS_275@O|ASP_277@H|ASP_277@N	0.0	0.0	0.0	0.0	0.0	0.0	0.0	0.0	0.0	0.0	0.0	0.0	0.0	0.0	0.0	0.0	0.0	0.0	0.0	0.0182	0.0	0.0	0.0	0.0	0.0	0.0	0.0	0.0	0.0	0.0	0.0	0.0	0.0	0.0	0.0	0.0
ALA_276@O|LYS_275@HZ1|LYS_275@NZ	0.0	0.0	0.0	0.0	0.0	0.0	0.0	0.0	0.0	0.0	0.2	0.0	0.0	0.0	0.0	0.2	0.2	0.0	0.0	0.0	0.0	0.0	0.0	0.0	0.0	0.0	0.0	0.0	0.0	0.0	0.0	0.0	0.0	0.0	0.2	0.0
ALA_276@O|LYS_239@HZ3|LYS_239@NZ	0.0	0.0	0.0	0.0	0.0	0.0	0.0	0.0	0.0	0.0	0.0	0.0	0.0	0.0	0.0	0.0	0.0	0.0	0.0	0.0182	0.0	0.0	0.0	0.0	0.0	0.0	0.0	0.0	0.0	0.0	0.0	0.0	0.0	0.0	0.0	0.0
ASP_277@O|LYS_239@HZ3|LYS_239@NZ	0.0	0.0	0.0	0.0	0.0	0.0	0.0	0.0	0.0	0.0	0.0	0.0	0.0	0.0	0.0	0.0	0.0	0.0	0.0	0.7455	0.0	0.0	0.0	0.0	0.0	0.0	0.0	0.0	0.0	0.0	0.0	0.0	0.0	0.0	0.0	0.0
ASP_277@OD2|HIE_224@HE2|HIE_224@NE2	0.0	0.0	0.0182	0.0	0.0	0.0	0.0	0.0	0.0	0.0	0.0	0.0	0.0	0.0	0.0	0.0	0.0727	0.0	0.0	0.0	0.0	0.0	0.0	0.0	0.0	0.0	0.0	0.0	0.1636	0.0	0.0	0.6	0.0	0.0364	0.0182	0.0
ASP_277@OD1|LEU_279@H|LEU_279@N	1.0	1.0	0.9818	1.0	1.0	1.0	1.0	1.0	1.0	1.0	1.0	1.0	1.0	1.0	1.0	1.0	1.0	1.0	1.0	1.0	1.0	1.0	1.0	1.0	1.0	1.0	1.0	1.0	1.0	1.0	0.0	1.0	1.0	1.0	1.0	1.0
ASP_277@O|ASN_239@HD21|ASN_239@ND2	0.9455	0.9273	0.9636	0.9273	0.9273	0.9455	0.9455	0.9455	0.9455	0.9455	0.9273	0.9273	0.9636	0.8909	0.9455	0.9273	0.9273	0.9455	0.8909	0.0	0.9273	0.9455	0.9455	0.9455	0.9273	0.9455	0.9455	0.9273	0.9455	0.9455	0.0	0.9273	0.9273	0.9455	0.9273	0.9273
ASP_277@OD1|HIE_224@HE2|HIE_224@NE2	0.9273	0.9636	0.9273	0.9636	0.9455	0.9273	0.9273	0.9273	0.9273	0.9273	0.9636	0.9818	0.9273	1.0	0.9455	0.8727	0.8545	1.0	0.9818	0.9455	0.9636	0.9818	1.0	0.9636	0.9818	0.9273	0.9818	0.9818	0.9273	0.9455	0.0	0.4	1.0	0.9091	0.9636	0.9273
ASP_277@OD2|HIE_199@HE2|HIE_199@NE2	1.0	1.0	1.0	1.0	1.0	1.0	1.0	1.0	1.0	1.0	1.0	1.0	1.0	0.0	1.0	1.0	1.0	1.0	1.0	1.0	1.0	1.0	1.0	1.0	1.0	1.0	1.0	1.0	1.0	1.0	0.0	1.0	1.0	1.0	1.0	1.0
VAL_277@O|ASN_239@HD21|ASN_239@ND2	0.0	0.0	0.0	0.0	0.0	0.0	0.0	0.0	0.0	0.0	0.0	0.0	0.0	0.0	0.0	0.0	0.0	0.0	0.0	0.0	0.0	0.0	0.0	0.0	0.0	0.0	0.0	0.0	0.0	0.0	0.8182	0.0	0.0	0.0	0.0	0.0
ASP_277@OD2|ARG_199@HE|ARG_199@NE	0.0	0.0	0.0	0.0	0.0	0.0	0.0	0.0	0.0	0.0	0.0	0.0	0.0	0.3636	0.0	0.0	0.0	0.0	0.0	0.0	0.0	0.0	0.0	0.0	0.0	0.0	0.0	0.0	0.0	0.0	0.0	0.0	0.0	0.0	0.0	0.0
ASP_277@OD2|ARG_199@HH21|ARG_199@NH2	0.0	0.0	0.0	0.0	0.0	0.0	0.0	0.0	0.0	0.0	0.0	0.0	0.0	0.0727	0.0	0.0	0.0	0.0	0.0	0.0	0.0	0.0	0.0	0.0	0.0	0.0	0.0	0.0	0.0	0.0	0.0	0.0	0.0	0.0	0.0	0.0
ASP_277@OD1|ARG_199@HH21|ARG_199@NH2	0.0	0.0	0.0	0.0	0.0	0.0	0.0	0.0	0.0	0.0	0.0	0.0	0.0	0.1636	0.0	0.0	0.0	0.0	0.0	0.0	0.0	0.0	0.0	0.0	0.0	0.0	0.0	0.0	0.0	0.0	0.0	0.0	0.0	0.0	0.0	0.0
ASP_277@O|LYS_239@HZ1|LYS_239@NZ	0.0	0.0	0.0	0.0	0.0	0.0	0.0	0.0	0.0	0.0	0.0	0.0	0.0	0.0	0.0	0.0	0.0	0.0	0.0	0.0182	0.0	0.0	0.0	0.0	0.0	0.0	0.0	0.0	0.0	0.0	0.0	0.0	0.0	0.0	0.0	0.0
ASP_278@O|LYS_281@H|LYS_281@N	0.0	0.0	0.0	0.0	0.0	0.0	0.0	0.0	0.0	0.0	0.0	0.0364	0.0	0.0	0.0	0.0	0.0	0.0	0.0	0.0	0.0	0.0	0.0	0.0	0.0	0.0	0.0	0.0	0.0	0.0	0.3636	0.0	0.0	0.0	0.0182	0.0
ASP_278@OD2|ASN_292@HD22|ASN_292@ND2	1.0	1.0	1.0	1.0	1.0	1.0	1.0	1.0	1.0	1.0	1.0	1.0	1.0	1.0	1.0	1.0	1.0	1.0	1.0	1.0	1.0	1.0	1.0	1.0	1.0	1.0	1.0	1.0	1.0	1.0	1.0	0.0	1.0	0.0	1.0	1.0
HIE_278@O|LYS_281@H|LYS_281@N	0.0	0.0	0.0	0.0	0.0	0.0	0.0	0.0	0.0	0.0	0.0	0.0	0.0	0.0	0.0	0.0	0.0	0.0	0.0	0.0	0.0	0.0	0.0	0.0	0.0	0.0	0.0	0.0	0.0	0.0	0.0	0.2182	0.0	0.0	0.0	0.0
ASP_278@O|LYS_281@HZ1|LYS_281@NZ	0.0	0.0	0.0182	0.0	0.0182	0.0182	0.0182	0.0182	0.0	0.0182	0.0	0.0	0.0	0.0	0.0364	0.0	0.0	0.0	0.0	0.0	0.0	0.0	0.0	0.0	0.0	0.0364	0.0	0.0	0.0182	0.0	0.0	0.0	0.0	0.0	0.0	0.0182
ASP_278@OD2|GLY_282@H|GLY_282@N	0.0	0.0	0.0	0.0	0.0	0.0	0.0	0.0	0.0	0.0	0.0	0.0	0.0	0.0	0.0	0.0	0.0	0.0	0.0	0.0	0.0	0.0	0.0	0.0	0.0	0.0	0.0	0.0	0.0	0.0	0.0	0.0	0.0	0.2	0.0	0.0
ASP_278@OD1|GLY_280@H|GLY_280@N	0.0909	0.0182	0.0727	0.0182	0.0545	0.0909	0.0364	0.0545	0.0182	0.0364	0.0545	0.0182	0.0727	0.1455	0.0364	0.0	0.0182	0.0182	0.0182	0.0545	0.0545	0.0364	0.0727	0.0364	0.0364	0.0182	0.0545	0.0545	0.1273	0.0545	0.7636	0.0	0.0	0.0727	0.0364	0.0182
ASP_278@OD1|GLY_282@H|GLY_282@N	0.9273	0.8909	0.9273	0.9091	0.9273	0.9091	0.9091	0.8909	0.9455	0.9273	0.9455	0.9273	0.9273	0.9273	0.8909	0.9818	0.9091	0.9273	0.7091	0.9273	0.9455	0.9091	0.9455	0.9273	0.9273	0.8727	0.9091	0.9455	0.9455	0.9273	0.3455	0.0	0.8909	0.5818	0.9455	0.9273
ASP_278@OD1|LYS_281@H|LYS_281@N	0.9818	0.9455	0.9636	0.9636	0.9818	0.9636	0.9818	0.9818	0.9818	0.9636	0.9455	0.9273	0.9636	0.9273	0.9818	0.9636	0.9636	0.9636	0.6545	0.9091	0.9455	0.9455	0.9455	0.9455	0.9636	0.9818	0.9455	0.9818	0.9636	0.9818	0.2	0.0	0.7818	0.9273	0.9455	0.9818
ASP_278@OD2|SER_287@HG|SER_287@OG	0.0182	0.0	0.0182	0.0182	0.0	0.0182	0.0182	0.0182	0.0	0.0182	0.0	0.0182	0.0182	0.0182	0.0182	0.0182	0.0	0.0182	0.0182	0.0364	0.0	0.0364	0.0	0.0182	0.0182	0.0182	0.0182	0.0182	0.0182	0.0182	0.0182	0.0	0.0182	0.0727	0.0	0.0182
ASP_278@OD1|SER_287@HG|SER_287@OG	0.0182	0.1273	0.0182	0.0364	0.0182	0.0182	0.0182	0.0182	0.0364	0.0182	0.0545	0.0727	0.0182	0.0545	0.0182	0.0364	0.0545	0.0364	1.0	0.0727	0.0545	0.0545	0.0545	0.0364	0.1273	0.0182	0.0545	0.0364	0.0182	0.0182	0.0727	0.0	0.0364	0.1091	0.0364	0.0182
ASP_278@OD2|LYS_281@H|LYS_281@N	0.0	0.0	0.0	0.0	0.0	0.0	0.0	0.0	0.0	0.0	0.0	0.0	0.0	0.0	0.0	0.0	0.0	0.0	0.0	0.0	0.0	0.0	0.0	0.0	0.0	0.0	0.0	0.0	0.0	0.0	0.0	0.0	0.0	0.1091	0.0	0.0
ASP_278@O|LYS_281@HZ2|LYS_281@NZ	0.0182	0.0	0.0	0.0	0.0	0.0182	0.0182	0.0182	0.0182	0.0182	0.0	0.0	0.0182	0.0	0.1091	0.0	0.0	0.0	0.0	0.0	0.0	0.0	0.0	0.0	0.0	0.0	0.0	0.0	0.0182	0.0364	0.0	0.0	0.2	0.2	0.0	0.0182
ASP_278@OD1|LYS_281@HZ3|LYS_281@NZ	0.0	0.0	0.0	0.0	0.0	0.0	0.0	0.0	0.0	0.0	0.0	0.0	0.0	0.0	0.0	0.0	0.0	0.0	0.0	0.0	0.0	0.0	0.0	0.0	0.0	0.0	0.0	0.0	0.0	0.0	0.0	0.0	0.0	0.1091	0.0	0.0
LEU_279@O|LYS_228@HZ2|LYS_228@NZ	0.0	0.0	0.0	0.0	0.0	0.0	0.0	0.0	0.0	0.0	0.0	0.0	0.0	0.0	0.0	0.0	0.0	0.0	0.0	0.0	0.0	0.0	0.0	0.0	0.0	0.0	0.0	0.0	0.0	0.0	0.0	0.0	0.0	0.0	0.0182	0.0
LEU_279@O|GLY_226@H|GLY_226@N	0.0182	0.0	0.0	0.0	0.0	0.0	0.0	0.0182	0.0	0.0	0.0	0.0	0.0	0.0	0.0	0.0	0.0	0.0	0.0	0.0	0.0	0.0	0.0	0.0	0.0	0.0	0.0	0.0	0.0545	0.0364	0.0	0.0	0.0	0.0	0.0	0.0
LEU_279@O|LYS_281@HZ2|LYS_281@NZ	0.0727	0.0	0.0364	0.0	0.0364	0.0727	0.0545	0.0545	0.0	0.0182	0.0	0.0	0.0364	0.0	0.0364	0.2	0.0	0.0	0.0	0.0	0.0	0.0182	0.0	0.0182	0.0	0.0545	0.0182	0.0	0.0545	0.0182	0.0	0.0	0.0	0.0	0.0	0.0364
LEU_279@O|LYS_281@HZ1|LYS_281@NZ	0.0909	1.0	0.1091	0.1636	0.1091	0.1091	0.1273	0.1091	0.0182	0.1455	1.0	0.9091	0.1273	1.0	0.1091	0.0	0.0909	0.1636	0.9636	0.9818	1.0	0.1455	1.0	0.1636	1.0	0.0727	0.0909	1.0	0.0727	0.0909	0.2	0.0727	0.1273	0.0182	0.9091	0.0364
LEU_279@O|LYS_281@H|LYS_281@N	0.0	0.0	0.0	0.0	0.0	0.0	0.0	0.0	0.0	0.0	0.0	0.0	0.0	0.0	0.0	0.0	0.0	0.0	0.0	0.0	0.0	0.0	0.0	0.0	0.0	0.0	0.0	0.0	0.0	0.0	0.0	0.0727	0.0	0.0	0.0	0.0
LEU_279@O|LYS_281@HZ3|LYS_281@NZ	0.0	0.0	0.0	0.0	0.0	0.0	0.0	0.0	0.0364	0.0	0.0	0.0	0.0	0.0	0.0	0.0	0.0	0.0	0.0	0.0	0.0	0.0	0.0	0.0	0.0	0.0	0.0	0.0	0.0	0.0	0.0	0.0	0.0	0.0	0.0	0.0
GLY_280@O|LYS_281@HZ1|LYS_281@NZ	0.0	0.0	0.0	0.0	0.0	0.0	0.0	0.0	0.0	0.0	0.0	0.0	0.0	0.0	0.0	0.2	0.0	0.0	0.0	0.0	0.0	0.0	0.0	0.0	0.0	0.0	0.0	0.0	0.0	0.0	0.5091	0.0	0.0	0.0	0.0	0.0
GLY_280@O|GLY_282@H|GLY_282@N	0.0	0.0	0.0	0.0	0.0	0.0	0.0	0.0	0.0	0.0	0.0	0.0	0.0	0.0	0.0	0.0	0.0	0.0	0.0	0.0	0.0	0.0	0.0	0.0	0.0	0.0	0.0	0.0	0.0	0.0	0.0	0.0364	0.0	0.0	0.0	0.0
GLY_280@O|LYS_223@HZ3|LYS_223@NZ	0.0	0.0	0.0	0.0	0.0	0.0	0.0	0.0	0.0182	0.0	0.0	0.0	0.0	0.0	0.0	0.0	0.0	0.0	0.0	0.0	0.0	0.0	0.0	0.0	0.0	0.0	0.0	0.0	0.0	0.0	0.0	0.0	0.0	0.0	0.0	0.0
GLY_280@O|LYS_223@HZ2|LYS_223@NZ	0.0	0.0	0.0	0.0	0.0	0.0	0.0	0.0	0.0	0.0	0.0	0.0	0.0	0.0	0.0	0.0	0.0	0.0	0.0	0.0	0.0	0.0	0.0	0.0	0.0	0.0	0.0	0.0	0.0	0.0	0.0	0.0	0.0	0.0	0.0	0.0182
GLY_280@O|LYS_281@HZ3|LYS_281@NZ	0.0	0.0909	0.0182	0.0	0.0	0.0182	0.0	0.0182	0.0	0.0	0.0909	0.0	0.0	0.2	0.0364	0.0	0.0	0.0	0.5273	0.0	0.0364	0.0	0.0909	0.0	0.0545	0.0	0.0	0.2	0.0	0.0	0.0182	0.0	0.0	0.0	0.0727	0.0
GLY_280@O|LYS_223@HZ1|LYS_223@NZ	0.0	0.0	0.0	0.0364	0.0	0.0	0.0	0.0	0.0182	0.0	0.0	0.0	0.0	0.0	0.0	0.0	0.0182	0.1818	0.0	0.0182	0.0	0.0	0.0	0.0182	0.0	0.0	0.0182	0.0	0.0	0.0	0.0	0.0	0.0	0.0	0.0	0.0
GLY_282@O|ASN_284@H|ASN_284@N	0.8545	0.8545	0.8727	0.8727	0.8545	0.8545	0.8545	0.8727	0.8909	0.8545	0.6545	0.6545	0.8182	0.4909	0.8727	0.4	0.8727	0.8727	0.2909	0.8364	0.6364	0.8182	0.6545	0.8545	0.8	0.8909	0.8364	0.8727	0.8364	0.8545	0.2182	0.2182	0.6545	0.8364	0.6182	0.8727
GLY_282@O|SER_287@HG|SER_287@OG	0.5091	0.8727	0.4727	0.6545	0.5091	0.4909	0.5091	0.5818	0.6364	0.5455	0.9273	0.9091	0.6364	0.8727	0.4545	0.6182	0.6182	0.7273	0.0	0.8909	0.8909	0.8545	0.9273	0.8545	0.8727	0.2727	0.6364	0.8364	0.5455	0.5091	0.9273	0.1091	0.8	0.2727	0.7455	0.2909
ASN_284@OD1|GLU_285@H|GLU_285@N	0.0	0.0	0.0	0.0	0.0	0.0	0.0	0.0	0.0	0.0	0.0	0.0	0.0	0.0	0.0	0.0	0.0	0.0	0.0	0.0	0.0	0.0	0.0	0.0	0.0	0.0	0.0	0.0	0.0	0.0	0.0	0.9273	0.0	0.2727	0.0	0.0
ASN_284@OD1|GLU_286@H|GLU_286@N	0.0	0.0	0.0	0.0	0.0	0.0	0.0	0.0	0.0	0.0	0.0	0.0	0.0	0.0	0.0	0.0	0.0	0.0	0.0	0.0	0.0	0.0	0.0	0.0	0.0	0.0	0.0	0.0	0.0	0.0	0.0	0.0	0.0	0.0727	0.0	0.0
ASN_284@O|SER_287@H|SER_287@N	0.0	0.0	0.0	0.0	0.0	0.0	0.0	0.0	0.0	0.0	0.0	0.0	0.0	0.0	0.0	0.0	0.0	0.0	0.0	0.0	0.0	0.0	0.0	0.0	0.0	0.0	0.0	0.0	0.0	0.0	0.0	0.0	0.0	0.0182	0.0	0.0
ASN_284@OD1|SER_287@H|SER_287@N	0.7818	1.0	0.8	0.7636	0.8364	0.7636	0.7455	0.7818	0.7455	0.7818	0.8545	0.9091	0.7455	0.8909	0.8364	0.7818	0.8727	0.7455	1.0	0.9818	0.9636	0.8727	0.8364	0.6364	0.9818	0.8545	0.7636	0.9273	0.7818	0.8	1.0	0.0	0.8727	0.0	0.7818	0.9455
ASN_284@O|SER_287@HG|SER_287@OG	0.0	0.0	0.0	0.0	0.0182	0.0	0.0	0.0182	0.0182	0.0	0.0	0.0	0.0	0.0182	0.0182	0.0545	0.0909	0.0182	0.0	0.0	0.0	0.0	0.0	0.0	0.0	0.0	0.0364	0.0	0.0	0.0	0.0	0.7091	0.0364	0.0	0.0	0.0
ASN_284@OD1|ASN_292@HD21|ASN_292@ND2	0.9636	0.9455	0.9636	0.9636	0.9455	0.9636	0.9455	0.9636	0.9636	0.9455	0.9636	0.9636	0.9455	0.9636	0.9455	0.9455	0.9455	0.9636	0.9818	0.9818	0.9636	0.9636	0.9636	0.9636	0.9636	0.9273	0.9818	0.9636	0.9636	0.9455	0.9818	0.0	0.9636	0.0	0.9636	0.9455
GLU_285@OE1|ASN_284@HD21|ASN_284@ND2	0.0	0.0	0.0	0.0	0.0	0.0	0.0	0.0	0.0	0.0	0.0	0.0	0.0	0.0	0.0	0.0	0.0	0.0	0.0	0.0	0.0	0.0	0.0	0.0	0.0	0.0	0.0	0.0	0.0	0.0	0.0	0.3636	0.0	0.0	0.0	0.0
GLU_285@OE2|ASN_284@HD22|ASN_284@ND2	0.0909	0.0	0.0727	0.1091	0.0545	0.1636	0.1091	0.0727	0.0727	0.0727	0.0545	0.0	0.2	0.0182	0.0182	0.1091	0.0182	0.1273	0.0	0.0	0.0182	0.0727	0.0364	0.2	0.0	0.0	0.1455	0.0364	0.0545	0.0545	0.0	0.0	0.0	0.0	0.1091	0.0
GLU_285@OE2|LYS_289@HZ1|LYS_289@NZ	0.0	0.0	0.0	0.0	0.0	0.0	0.0	0.0	0.0	0.0	0.0	0.0	0.0	0.0	0.0	0.0	0.0	0.0	0.0	0.0	0.0	0.0	0.0	0.0	0.0	0.0	0.0182	0.0	0.0	0.0	0.0	0.0	0.0	0.0	0.0	0.0
GLU_285@OE1|ASN_284@HD22|ASN_284@ND2	0.0	0.0	0.0	0.0	0.0	0.0	0.0	0.0	0.0	0.0	0.0	0.0727	0.0	0.0	0.0	0.0	0.0	0.0	0.0	0.0	0.0	0.0	0.0	0.0	0.0	0.0	0.0	0.0	0.0	0.0	0.0	0.0	0.0	0.0	0.0	0.0
GLU_285@OE2|LYS_289@HZ2|LYS_289@NZ	0.0	0.0	0.0	0.0	0.0	0.0	0.0	0.0	0.0	0.0	0.0	0.0909	0.0	0.0	0.0	0.0	0.0	0.0	0.0	0.0	0.0	0.0	0.0	0.0	0.0	0.0	0.0	0.0	0.0	0.0	0.0	0.0182	0.0182	0.0909	0.0	0.0
GLU_285@OE2|GLU_285@H|GLU_285@N	1.0	1.0	1.0	1.0	0.9818	1.0	1.0	0.9818	0.9818	1.0	0.9818	0.0	1.0	1.0	0.9818	0.9455	0.9091	0.9818	0.8	1.0	1.0	0.9818	1.0	1.0	1.0	0.9818	0.9636	1.0	1.0	1.0	1.0	0.0	0.9636	0.0	1.0	0.9818
GLU_285@O|LYS_289@HZ3|LYS_289@NZ	0.0	0.0	0.0	0.0	0.0	0.0	0.0	0.0	0.0	0.0	0.0	0.0	0.0	0.0182	0.0	0.0	0.0	0.0	0.0	0.0	0.0	0.0	0.0	0.0	0.0	0.0	0.0	0.0182	0.0	0.0	0.0	0.0	0.0182	0.0	0.0	0.0
GLU_285@OE1|GLU_286@H|GLU_286@N	0.0	0.0	0.0	0.0	0.0	0.0	0.0	0.0	0.0	0.0	0.0	0.0909	0.0	0.0	0.0	0.0	0.0	0.0	0.0	0.0	0.0	0.0	0.0	0.0	0.0	0.0	0.0	0.0	0.0	0.0	0.0	0.0	0.0	0.0	0.0	0.0
GLU_285@OE1|LYS_289@HZ2|LYS_289@NZ	0.0	0.0	0.0	0.0	0.0	0.0	0.0	0.0	0.0	0.0	0.0364	0.0	0.2	0.2	0.0	0.0182	0.0	0.1455	0.0	0.0	0.0	0.0	0.0	0.2182	0.0	0.0	0.0909	0.1636	0.0	0.0	0.0	0.0	0.1818	0.0	0.1091	0.0
GLU_285@OE2|GLU_286@H|GLU_286@N	0.2	0.1818	0.1818	0.2	0.2	0.2	0.1818	0.2	0.2	0.2	0.2	0.0	0.2	0.2	0.1273	0.1818	0.1818	0.1818	0.2	0.2	0.2	0.1818	0.2	0.2	0.1636	0.1455	0.1636	0.2	0.2	0.1818	0.2	0.8	0.1636	0.0	0.2	0.1091
GLU_285@O|LYS_289@H|LYS_289@N	0.0	0.0	0.0	0.0	0.0	0.0	0.0	0.0	0.0	0.0	0.0	0.0	0.0	0.0	0.0	0.0	0.0	0.0	0.0	0.0	0.0	0.0	0.0	0.0	0.0	0.0	0.0	0.0	0.0	0.0	0.0727	0.0	0.0	0.0	0.0	0.0
GLU_285@O|THR_288@HG1|THR_288@OG1	0.9818	0.9455	0.9818	0.9818	0.9818	0.9818	0.9818	0.9818	0.9636	0.9818	0.9273	1.0	0.9636	0.9818	0.9636	0.9636	0.9273	0.9273	1.0	0.9273	0.9455	0.9636	0.9273	0.9273	0.9455	0.9636	0.9818	0.9636	0.9818	0.9818	0.9273	1.0	0.9818	0.9636	0.9091	0.9636
GLU_285@OE1|LYS_289@HZ3|LYS_289@NZ	0.2	0.0	0.2	0.1636	0.2	0.1636	0.2	0.2	0.2	0.2	0.0	0.0	0.0	0.0	0.0	0.0	0.0	0.0	0.2	0.0	0.0	0.1636	0.0	0.0	0.0	0.0	0.0	0.0364	0.2	0.2	0.0	0.0	0.0	0.0	0.0	0.0
GLU_285@OE1|LYS_289@HZ1|LYS_289@NZ	0.0	0.2	0.0	0.0364	0.0	0.0364	0.0	0.0	0.0	0.0	0.1636	0.0	0.0	0.0	0.2	0.1818	0.2	0.0727	0.0	0.2	0.2	0.0182	0.2	0.0	0.2	0.2	0.0727	0.0	0.0	0.0	0.2	0.1818	0.0	0.9455	0.0909	0.2
GLU_285@O|LYS_289@HZ1|LYS_289@NZ	0.0	0.0	0.0	0.0	0.0	0.0	0.0	0.0	0.0	0.0	0.0364	0.0	0.0182	0.0	0.0182	0.0182	0.0	0.0	0.0	0.0	0.0	0.0	0.0	0.0	0.0	0.0	0.0	0.0	0.0	0.0	0.0182	0.0	0.0	0.0	0.0182	0.0182
GLU_285@O|THR_288@H|THR_288@N	0.0	0.0	0.0182	0.0182	0.0182	0.0364	0.0	0.0	0.1455	0.0	0.0727	0.0182	0.0727	0.0727	0.1455	0.1636	0.0	0.0	0.0364	0.0	0.0	0.0182	0.0182	0.0364	0.0727	0.0	0.1091	0.0	0.0909	0.0	0.2182	0.7455	0.6182	0.1273	0.0	0.0
GLU_285@OE1|GLU_285@H|GLU_285@N	0.0	0.0	0.0	0.0	0.0	0.0	0.0	0.0	0.0	0.0	0.0	1.0	0.0	0.0	0.0	0.0	0.0	0.0	0.0	0.0	0.0	0.0	0.0	0.0	0.0	0.0	0.0	0.0	0.0	0.0	0.0	0.0	0.0	0.0	0.0	0.0
GLU_285@OE2|ASN_284@HD21|ASN_284@ND2	0.0	0.0	0.0	0.0	0.0	0.0	0.0	0.0	0.0	0.0	0.0	0.0	0.0	0.0	0.0	0.0	0.0	0.0	0.0	0.0	0.0	0.0	0.0	0.0	0.0	0.0	0.0	0.0	0.0	0.0	0.0	0.1818	0.0	0.0	0.0	0.0
GLU_286@OE1|LYS_289@HZ1|LYS_289@NZ	0.5273	0.0	0.4909	0.6364	0.5455	0.4182	0.4545	0.5091	0.5818	0.5636	0.0	0.0	0.0	0.0	0.0	0.0	0.0	0.0	0.5636	0.0	0.0	0.4364	0.0	0.0	0.0	0.0	0.0	0.0364	0.4727	0.4727	0.0	0.0	0.0	0.0	0.0	0.0
GLU_286@OE1|ASN_292@HD22|ASN_292@ND2	0.0	0.0	0.0	0.0	0.0	0.0	0.0	0.0	0.0	0.0	0.0	0.0	0.0	0.0	0.0	0.0	0.0	0.0	0.0	0.0	0.0	0.0	0.0	0.0	0.0	0.0	0.0	0.0	0.0	0.0	0.0	0.9636	0.0	0.0	0.0	0.0
GLU_286@OE2|THR_290@HG1|THR_290@OG1	0.7091	0.9636	0.7091	0.7091	0.7273	0.7818	0.7273	0.6727	0.6727	0.6909	0.8182	0.9273	0.8909	0.0	0.8182	0.8909	0.8364	0.7636	0.4545	0.9818	0.3818	0.6	0.8	0.8182	0.3273	1.0	0.9455	0.9818	0.7455	0.7273	0.9455	0.9636	0.0	0.9273	0.6727	0.9818
GLU_286@O|ASN_292@H|ASN_292@N	0.0	0.0	0.0	0.0	0.0	0.0	0.0182	0.0182	0.0	0.0182	0.0	0.0	0.0	0.0	0.0	0.0	0.0	0.0	0.0	0.0	0.0	0.0	0.0	0.0	0.0	0.0	0.0	0.0	0.0	0.0	0.0	0.0	0.0	0.0	0.0364	0.0
GLU_286@OE1|LYS_289@HZ3|LYS_289@NZ	0.0	0.0	0.0	0.0	0.0	0.0	0.0	0.0	0.0	0.0	0.0364	0.0909	0.2	0.0	0.0	0.0182	0.0	0.1273	0.0	0.0	0.0	0.0	0.0	0.2	0.0	0.0	0.0909	0.2364	0.0	0.0	0.0	0.0	0.0	0.0	0.1091	0.0
GLU_286@OE2|LYS_289@HZ3|LYS_289@NZ	0.0	0.0	0.0	0.0	0.0	0.0	0.0	0.0	0.0	0.0	0.0	0.0545	0.0	0.2909	0.0	0.0	0.0	0.0	0.0	0.0	0.0	0.0	0.0	0.0	0.0	0.0	0.0182	0.0	0.0	0.0	0.0	0.0	0.6727	0.0	0.0	0.0
GLU_286@OE2|LYS_289@HZ1|LYS_289@NZ	0.0182	0.0	0.0182	0.0	0.0182	0.0182	0.0182	0.0182	0.0182	0.0	0.0	0.0	0.0	0.0	0.0	0.0	0.0	0.0	0.0	0.0	0.0	0.0	0.0	0.0	0.0	0.0	0.0	0.0	0.0	0.0545	0.0	0.0	0.0	0.0	0.0	0.0
GLU_286@OE1|HIE_292@HE2|HIE_292@NE2	0.0	0.0	0.0	0.0	0.0	0.0	0.0	0.0	0.0	0.0	0.0	0.0	0.0	0.0	0.0	0.0	0.0	0.0	0.0	0.0	0.0	0.0	0.0	0.0	0.0	0.0	0.0	0.0	0.0	0.0	0.0	0.0	0.0	0.0182	0.0	0.0
GLU_286@OE1|THR_290@HG1|THR_290@OG1	0.0	0.0	0.0	0.0	0.0	0.0	0.0	0.0	0.0	0.0	0.0	0.0	0.0	0.9636	0.0	0.0	0.0	0.0	0.0	0.0	0.0	0.0	0.0	0.0	0.0	0.0	0.0	0.0	0.0	0.0	0.0	0.0182	0.8545	0.0	0.0	0.0
GLU_286@O|GLY_291@H|GLY_291@N	0.0	0.0	0.0	0.0	0.0	0.0	0.0	0.0	0.0	0.0	0.0	0.0	0.0	0.5636	0.0	0.0364	0.0	0.0	0.0	0.0	0.0	0.0	0.0	0.0	0.0	0.0	0.0	0.0	0.0	0.0	0.0727	0.0	0.0364	0.0	0.0	0.0
GLU_286@O|THR_290@H|THR_290@N	0.9818	0.9818	0.9818	0.9818	0.9636	0.9818	0.9818	0.9818	0.9818	0.9636	0.9818	1.0	0.9818	0.9818	0.9636	0.9818	0.9636	0.9818	1.0	0.9818	0.9818	0.9818	1.0	0.9818	0.9818	0.9636	0.9818	0.9636	0.9818	0.9818	0.9818	0.6727	0.9636	0.9818	0.9818	0.9636
GLU_286@O|LYS_289@H|LYS_289@N	0.7818	0.2364	0.7455	0.5273	0.8	0.7818	0.7636	0.7455	0.7273	0.7455	0.6182	0.9091	0.8	0.0909	0.5273	0.7091	0.2	0.6182	0.9091	0.1455	0.6545	0.7818	0.7273	0.6909	0.5818	0.0727	0.8182	0.4364	0.7636	0.7636	0.4	1.0	0.7091	0.5455	0.4	0.0364
GLU_286@OE1|LYS_289@HZ2|LYS_289@NZ	0.0	1.0	0.0	0.0364	0.0	0.0364	0.0	0.0	0.0	0.0	0.3636	0.1091	0.0909	0.0	0.7273	0.2909	0.6909	0.3273	0.0	1.0	0.6364	0.0545	0.4	0.1273	0.8182	1.0	0.1091	0.0	0.0	0.0	1.0	0.0	0.0	0.0545	0.3273	1.0
SER_287@O|GLY_291@H|GLY_291@N	0.0545	0.0364	0.0545	0.1091	0.0182	0.0727	0.0909	0.0545	0.0182	0.1091	0.0	0.0545	0.0364	0.0182	0.0545	0.0182	0.1818	0.0727	0.0364	0.1091	0.0727	0.0364	0.0545	0.0727	0.0182	0.2182	0.0182	0.0727	0.0364	0.0545	0.0	0.0909	0.0	0.0364	0.1091	0.2
SER_287@OG|GLY_282@H|GLY_282@N	0.0364	0.0364	0.0364	0.0545	0.0364	0.0364	0.0364	0.0364	0.0364	0.0364	0.0545	0.0727	0.0364	0.0545	0.0364	0.0	0.0545	0.0545	0.5273	0.0727	0.0545	0.0727	0.0364	0.0545	0.0727	0.0364	0.0545	0.0545	0.0364	0.0364	0.0727	0.0	0.0545	0.1455	0.0364	0.0364
SER_287@OG|ASN_284@H|ASN_284@N	0.0	0.0	0.0	0.0	0.0	0.0	0.0	0.0	0.0	0.0	0.0	0.0	0.0	0.0	0.0	0.0	0.0	0.0	0.0	0.0	0.0	0.0	0.0	0.0	0.0	0.0	0.0	0.0	0.0	0.0	0.0	0.0364	0.0	0.0	0.0	0.0
THR_288@OG1|LYS_223@HZ2|LYS_223@NZ	0.0	0.0	0.0	0.0	0.0	0.0	0.0	0.0	0.0	0.0	0.0	0.0364	0.0	0.0	0.0	0.0	0.0	0.0	0.0	0.0	0.0	0.0	0.0	0.0	0.0	0.0	0.0	0.0	0.0	0.0	0.0	0.0	0.0	0.0	0.0	0.0
THR_288@OG1|LYS_223@HZ3|LYS_223@NZ	0.0	0.0	0.0	0.0	0.0	0.0	0.0	0.0	0.0182	0.0	0.0182	0.0	0.0	0.0	0.0	0.0	0.0	0.0	0.0	0.0182	0.0	0.0182	0.0	0.0364	0.0	0.0	0.0	0.0	0.0	0.0	0.0	0.0	0.0	0.0	0.0	0.0
THR_288@O|HIE_224@H|HIE_224@N	0.8	0.7818	0.8	0.7091	0.8182	0.8364	0.8182	0.8364	0.6727	0.8182	0.6909	0.5455	0.7818	0.9273	0.8909	0.8909	0.8	0.6	0.7091	0.8	0.7273	0.7091	0.7636	0.4	0.7636	0.8182	0.6364	0.8364	0.8909	0.8182	0.9091	0.8	0.8545	0.8182	0.8364	0.8
THR_290@OG1|HIE_292@H|HIE_292@N	0.0	0.0	0.0	0.0	0.0	0.0	0.0	0.0	0.0	0.0	0.0	0.0	0.0	0.0	0.0	0.0	0.0	0.0	0.0	0.0	0.0	0.0	0.0	0.0	0.0	0.0	0.0	0.0	0.0	0.0	0.0	0.0	0.0	0.0364	0.0	0.0
THR_290@OG1|ALA_293@H|ALA_293@N	0.0	0.0	0.0	0.0	0.0	0.0	0.0	0.0	0.0	0.0	0.0	0.0	0.0	0.0	0.0	0.0182	0.0	0.0	0.0	0.0	0.0	0.0	0.0	0.0	0.0	0.0	0.0	0.0	0.0	0.0	0.0	0.0	0.0	0.0	0.0	0.0
THR_290@OG1|ASN_292@H|ASN_292@N	0.0	0.0	0.0	0.0	0.0	0.0	0.0	0.0	0.0	0.0	0.0	0.0	0.0	0.0	0.0	0.0	0.0	0.0	0.0	0.0	0.0	0.0	0.0182	0.0182	0.0	0.0	0.0	0.0	0.0	0.0	0.0	0.0727	0.0	0.0	0.0	0.0
THR_290@O|ARG_199@HH12|ARG_199@NH1	0.0	0.0	0.0	0.0	0.0	0.0	0.0	0.0	0.0	0.0	0.0	0.0	0.0	0.5636	0.0	0.0	0.0	0.0	0.0	0.0	0.0	0.0	0.0	0.0	0.0	0.0	0.0	0.0	0.0	0.0	0.0	0.0	0.0	0.0	0.0	0.0
THR_290@O|ARG_199@HH22|ARG_199@NH2	0.0	0.0	0.0	0.0	0.0	0.0	0.0	0.0	0.0	0.0	0.0	0.0	0.0	0.9636	0.0	0.0	0.0	0.0	0.0	0.0	0.0	0.0	0.0	0.0	0.0	0.0	0.0	0.0	0.0	0.0	0.0	0.0	0.0	0.0	0.0	0.0
THR_290@O|HIE_216@HE2|HIE_216@NE2	0.0	0.0	0.0	0.0	0.0	0.0	0.0	0.0	0.0	0.0	0.0	0.0	0.0	0.1455	0.0	0.0182	0.0	0.0	0.0	0.0	0.0	0.0	0.0	0.0	0.0	0.0	0.0	0.0	0.0909	0.0	0.0	0.0545	0.0	0.1273	0.0	0.0
THR_290@O|ALA_293@H|ALA_293@N	0.0364	0.0	0.0545	0.0182	0.0909	0.0182	0.0727	0.0364	0.0	0.0364	0.1636	0.0	0.0727	0.0	0.0182	0.1636	0.1455	0.0182	0.0	0.0364	0.0	0.0364	0.0	0.0182	0.0	0.0545	0.0364	0.0182	0.0727	0.0545	0.0	0.0545	0.0	0.0	0.1636	0.0727
GLY_291@O|ASP_278@H|ASP_278@N	0.2727	0.4364	0.2364	0.2	0.2727	0.2364	0.2364	0.2	0.1636	0.2727	0.4	0.4	0.2545	0.0182	0.1636	0.4182	0.2909	0.2	0.3636	0.2	0.5091	0.2727	0.3273	0.2	0.4727	0.1636	0.3273	0.2727	0.3091	0.2182	0.4364	0.0	0.3273	0.1455	0.2727	0.1636
GLY_291@O|HIE_278@H|HIE_278@N	0.0	0.0	0.0	0.0	0.0	0.0	0.0	0.0	0.0	0.0	0.0	0.0	0.0	0.0	0.0	0.0	0.0	0.0	0.0	0.0	0.0	0.0	0.0	0.0	0.0	0.0	0.0	0.0	0.0	0.0	0.0	0.2	0.0	0.0	0.0	0.0
ASN_292@O|LYS_275@HZ3|LYS_275@NZ	0.0	0.0	0.0	0.0	0.0	0.0	0.0	0.0	0.0	0.0	0.9818	0.0	0.0	0.0	0.0	0.9636	0.9818	0.0	0.0	0.0	0.0	0.0	0.0	0.0	0.0	0.0	0.0	0.0	0.0	0.0	0.0	0.0	0.0	0.0	1.0	0.0
ASN_292@O|LYS_275@HZ1|LYS_275@NZ	1.0	0.0	1.0	0.9818	0.9818	0.9636	1.0	0.9455	0.0909	0.9818	0.0	0.0	1.0	0.0	0.9455	0.0	0.0	0.8182	0.0	0.0	0.0	0.0	0.8	0.9455	0.0	0.9636	0.8364	0.0	0.9818	0.9636	0.0	0.0	0.0	0.0	0.0	0.9455
ASN_292@OD1|ASN_284@HD21|ASN_284@ND2	0.9091	0.9273	0.9273	0.9091	0.8909	0.9273	0.9091	0.8909	0.9091	0.8909	0.9091	0.9273	0.8909	0.9636	0.8909	0.9273	0.9273	0.9455	0.9636	0.9455	0.9455	0.9273	0.9091	0.8909	0.9455	0.8727	0.9455	0.9455	0.9091	0.8909	0.9273	0.0	0.9455	0.0	0.9636	0.8727
ASN_292@O|LYS_275@HZ2|LYS_275@NZ	0.0	0.0	0.0	0.0	0.0	0.0	0.0	0.0	0.2	0.0	0.0	0.0	0.0	0.0	0.0	0.0	0.0	0.0182	0.0	0.0	0.0	0.0	0.0182	0.0	0.0	0.0	0.0	0.0	0.0	0.0	0.0	0.0	0.0	0.0	0.0	0.0
ALA_293@O|LYS_275@H|LYS_275@N	0.0	0.2364	0.0182	0.0	0.0364	0.0364	0.0182	0.0545	0.0182	0.0727	0.0182	0.4909	0.6909	0.6727	0.0545	0.0545	0.0727	0.2364	0.2364	0.5818	0.5455	0.3273	0.2909	0.2909	0.1636	0.0	0.0545	0.1636	0.1091	0.0	0.0	0.9091	0.3455	0.2	0.0	0.0182
ALA_293@O|LYS_275@HZ1|LYS_275@NZ	0.0	0.0	0.0	0.0182	0.0182	0.0	0.0	0.0	0.2	0.0	0.0	0.0	0.0	0.0	0.0	0.0	0.0	0.1273	0.0	0.0	0.0	0.0	0.1818	0.0182	0.0	0.0	0.1091	0.0	0.0	0.0	0.0	0.0	0.0	0.0	0.0	0.0182
SER_295@O|LEU_297@H|LEU_297@N	0.0545	0.0545	0.0545	0.0364	0.0364	0.0182	0.0727	0.0545	0.0545	0.0364	0.0727	0.0545	0.0727	0.0	0.0364	0.0545	0.0364	0.0364	0.0	0.0364	0.0364	0.0182	0.0909	0.0909	0.0545	0.0727	0.0545	0.0545	0.0364	0.0727	0.0	0.0364	0.0545	0.0364	0.0	0.0364
SER_295@O|SER_297@H|SER_297@N	0.0	0.0	0.0	0.0	0.0	0.0	0.0	0.0	0.0	0.0	0.0	0.0	0.0	0.0	0.0	0.0	0.0	0.0	0.0	0.0	0.0	0.0	0.0	0.0	0.0	0.0	0.0	0.0	0.0	0.0	0.0	0.0	0.0	0.0	0.0545	0.0
SER_295@O|GLU_274@H|GLU_274@N	1.0	0.9818	1.0	1.0	1.0	1.0	1.0	1.0	1.0	1.0	1.0	0.9273	1.0	1.0	1.0	1.0	1.0	0.9818	0.9818	1.0	1.0	0.9818	1.0	1.0	0.9818	1.0	0.9818	0.9636	1.0	1.0	1.0	0.9818	1.0	1.0	0.8545	1.0
ALA_298@O|VAL_272@H|VAL_272@N	0.1818	0.1273	0.1455	0.3636	0.2182	0.1818	0.3455	0.2	0.3091	0.1455	0.3091	0.1455	0.1636	0.3818	0.0727	0.2182	0.2364	0.1091	0.2364	0.3091	0.3818	0.2182	0.1455	0.1455	0.1091	0.1636	0.1091	0.2	0.2	0.1636	0.5818	0.2909	0.1818	0.3455	0.8545	0.1818
CYS_299@O|LYS_162@H|LYS_162@N	0.3818	0.4545	0.3818	0.6909	0.4	0.0545	0.3636	0.3818	0.4364	0.4182	0.6545	0.3455	0.3818	0.4727	0.4909	0.4909	0.4545	0.4545	0.6545	0.6364	0.6364	0.2727	0.4909	0.4909	0.4727	0.4182	0.3636	0.2909	0.4	0.3636	0.3273	0.4182	0.6545	0.4182	0.6	0.4
GLY_300@O|LEU_270@H|LEU_270@N	0.9818	0.9818	1.0	0.9091	0.9455	0.9455	0.9636	0.9455	0.9455	0.9636	1.0	1.0	0.9818	1.0	0.9818	1.0	1.0	1.0	0.9818	0.9636	1.0	1.0	1.0	0.9818	1.0	0.9636	1.0	1.0	1.0	0.9818	1.0	0.9818	0.9636	1.0	1.0	0.8727
ILE_302@O|ALA_267@H|ALA_267@N	0.0	0.0	0.0	0.0	0.0	0.0	0.0	0.0	0.0	0.0	0.0	0.0	0.0	0.0	0.0	0.0	0.0	0.0	0.0	0.0	0.0	0.0	0.0	0.0	0.0	0.0	0.0	0.0	0.0	0.9636	0.0	0.0	0.0	0.0	0.0	0.0
ILE_302@O|GLY_267@H|GLY_267@N	1.0	1.0	1.0	1.0	1.0	1.0	1.0	1.0	1.0	1.0	1.0	1.0	1.0	1.0	1.0	1.0	1.0	1.0	1.0	1.0	1.0	1.0	1.0	1.0	1.0	1.0	1.0	1.0	1.0	0.0	1.0	1.0	1.0	1.0	1.0	1.0
GLY_303@O|VAL_158@H|VAL_158@N	0.6909	0.8364	0.6909	0.5091	0.6727	0.6909	0.6364	0.6	0.2909	0.7091	0.7091	0.7455	0.7091	0.6364	0.7091	0.7273	0.6182	0.6727	0.6909	0.6727	0.6727	0.6545	0.6727	0.6727	0.6545	0.7091	0.6909	0.7636	0.6909	0.6909	0.7636	0.7091	0.6909	0.7091	0.7091	0.7273
ILE_304@O|GLY_51@H|GLY_51@N	1.0	0.9455	1.0	1.0	1.0	1.0	1.0	1.0	0.9818	1.0	1.0	1.0	1.0	1.0	1.0	1.0	1.0	1.0	1.0	1.0	0.9818	1.0	1.0	1.0	1.0	1.0	1.0	1.0	1.0	1.0	1.0	0.9818	1.0	0.9818	1.0	1.0
ILE_304@O|ASP_52@H|ASP_52@N	0.0	0.0	0.0182	0.0	0.0	0.0	0.0	0.0182	0.0	0.0	0.0	0.0	0.0	0.0	0.0	0.0	0.0	0.0	0.0	0.0	0.0	0.0	0.0	0.0	0.0	0.0	0.0	0.0	0.0182	0.0	0.0	0.0	0.0	0.0	0.0	0.0
GLN_306@OE1|LYS_156@HZ1|LYS_156@NZ	0.0182	0.0	0.0182	0.0	0.0182	0.0182	0.0182	0.0182	0.0	0.0182	0.0	0.0364	0.0182	0.0182	0.0	0.0	0.0	0.0	0.0	0.0182	0.0	0.0	0.0	0.0	0.0	0.0182	0.0	0.0182	0.0182	0.0182	0.0182	0.0182	0.0182	0.0182	0.0182	0.0182
GLN_306@O|LYS_156@HZ3|LYS_156@NZ	0.0	0.0	0.0	0.0	0.0	0.0	0.0	0.0	0.2364	0.0	0.0	0.0	0.0	0.0	0.0	0.0	0.0	0.0	0.0	0.0	0.0	0.0	0.0	0.0	0.0	0.0	0.0	0.0	0.0	0.0	0.0	0.0	0.0	0.0	0.0	0.0
GLN_306@OE1|GLN_306@H|GLN_306@N	0.0545	0.0	0.0182	0.0	0.0182	0.0182	0.0	0.0364	0.0	0.0364	0.0	0.0545	0.0	0.0	0.0	0.0	0.0	0.0	0.0	0.0182	0.0	0.0182	0.0	0.0	0.0	0.0364	0.0	0.0364	0.0364	0.0182	0.0182	0.0364	0.0	0.0364	0.0182	0.0182
GLN_306@O|LYS_156@HZ1|LYS_156@NZ	0.9818	0.9818	0.9818	0.9636	0.9818	0.9818	0.9818	0.9818	0.0	0.9818	1.0	0.9636	0.9818	0.9818	1.0	1.0	1.0	0.9818	0.9818	0.9455	1.0	1.0	1.0	0.9818	1.0	0.9818	1.0	0.9818	0.9818	0.9818	0.9273	0.9818	0.9636	0.9636	0.9455	0.9455
GLN_306@OXT|LYS_156@HZ3|LYS_156@NZ	0.0182	0.0	0.0364	0.0	0.0545	0.0182	0.0182	0.0182	0.0	0.0	0.0	0.0	0.0364	0.0545	0.0	0.0	0.0182	0.0182	0.0	0.0727	0.0	0.0545	0.0364	0.0	0.0182	0.0	0.0	0.0364	0.0182	0.0182	0.0727	0.0182	0.0182	0.0545	0.0545	0.0727
GLN_306@OE1|LYS_156@HZ2|LYS_156@NZ	0.7091	0.0	0.6727	0.0	0.6182	0.6909	0.6364	0.7455	0.0	0.7091	0.0	0.6727	0.6727	0.7273	0.0	0.0	0.0	0.0	0.0	0.6	0.0	0.6545	0.0	0.0	0.0	0.7636	0.0	0.7091	0.6909	0.6909	0.5636	0.7455	0.6	0.6182	0.7273	0.6364
GLN_306@OXT|LYS_156@HZ1|LYS_156@NZ	0.0	0.0545	0.0	0.1273	0.0	0.0	0.0	0.0	0.0	0.0	0.0727	0.0	0.0	0.0	0.0727	0.0909	0.0364	0.1273	0.1091	0.0182	0.0364	0.0	0.0182	0.1273	0.0727	0.0	0.0909	0.0	0.0	0.0364	0.0	0.0	0.0	0.0	0.0	0.0
