# Supplementary material for: Molecular mechanisms underlying the impact of mutations in SOD1 on its conformational properties associated with amyotrophic lateral sclerosis as revealed with molecular modelling
Source: BMC Struct Biol. 2018 Feb 5;18(Suppl 1):1. doi: 10.1186/s12900-018-0080-9 (PMC5808480; doi:10.1186/s12900-018-0080-9)
Supplement: Supplementary file 3 — Table H with \documentclass[12pt]{minimal} \usepackage{amsmath} \usepackage{wasysym} \usepackage{amsfonts} \usepackage{amssymb} \usepackage{amsbsy} \usepackage{mathrsfs} \usepackage{upgreek} \setlength{\oddsidemargin}{-69pt} \begin{document}$$ {\xi}_j^m $$\end{document}ξjm distribution. (XLSX 6 kb) [file 12900_2018_80_MOESM3_ESM.xlsx]

## Sheet: Лист1
Table H. Count of hydrogen bonds inside the mutant, m, with ξjm within a range [1/10*(i-1); 1/10*i), where i is a cell number ranging from 1 to 9.
*Note: 926 of 934 variants of hydrogen bonds were counted throwing out 8 hydrogen bonds with almost no variance in SEA through mutants.
m	H1	H2	H3	H4	H5	H6	H7	H8	H9
A4V	926*	0	0	0	0	0	0	0	0
C6G	920	6	0	0	0	0	0	0	0
V7E	926	0	0	0	0	0	0	0	0
L8Q	921	5	0	0	0	0	0	0	0
G10V	924	1	0	1	0	0	0	0	0
G12R	921	5	0	0	0	0	0	0	0
F20C	918	8	0	0	0	0	0	0	0
G37R	926	0	0	0	0	0	0	0	0
L38V	923	2	0	0	1	0	0	0	0
G41S	926	0	0	0	0	0	0	0	0
G41D	926	0	0	0	0	0	0	0	0
H43R	926	0	0	0	0	0	0	0	0
H46R	926	0	0	0	0	0	0	0	0
H48Q	926	0	0	0	0	0	0	0	0
D76V	926	0	0	0	0	0	0	0	0
L84F	926	0	0	0	0	0	0	0	0
L84V	926	0	0	0	0	0	0	0	0
G85R	926	0	0	0	0	0	0	0	0
N86K	926	0	0	0	0	0	0	0	0
A89V	926	0	0	0	0	0	0	0	0
D90A	926	0	0	0	0	0	0	0	0
G93R	926	0	0	0	0	0	0	0	0
E100G	926	0	0	0	0	0	0	0	0
D101N	926	0	0	0	0	0	0	0	0
S105L	926	0	0	0	0	0	0	0	0
L106V	926	0	0	0	0	0	0	0	0
I112T	926	0	0	0	0	0	0	0	0
I112M	923	2	1	0	0	0	0	0	0
G114A	919	7	0	0	0	0	0	0	0
D124V	926	0	0	0	0	0	0	0	0
D125H	926	0	0	0	0	0	0	0	0
G127R	926	0	0	0	0	0	0	0	0
N139H	926	0	0	0	0	0	0	0	0
L144S	926	0	0	0	0	0	0	0	0
V148I	924	2	0	0	0	0	0	0	0
