# Supplementary material for: Molecular mechanisms underlying the impact of mutations in SOD1 on its conformational properties associated with amyotrophic lateral sclerosis as revealed with molecular modelling
Source: BMC Struct Biol. 2018 Feb 5;18(Suppl 1):1. doi: 10.1186/s12900-018-0080-9 (PMC5808480; doi:10.1186/s12900-018-0080-9)
Supplement: Supplementary file 5 — PDB file F. SOD1 X-ray structure (PDBID: 2V0A) with b-factors being set to values of mechanical stiffness, κCu,i, between the copper ion of chain F and residues of SOD1. (PDB 342 kb) [file 12900_2018_80_MOESM5_ESM.pdb]

REMARK   1 CREATED WITH MDTraj 1.8.0, 2017-09-05
CRYST1   38.545   68.220   50.306  90.00 105.14  90.00 P 1           1 
MODEL        0
ATOM      1  N   ALA A   1      30.311   3.480  23.034  1.00  3.05          N   
ATOM      2  CA  ALA A   1      28.888   3.743  23.418  1.00  3.05          C   
ATOM      3  C   ALA A   1      28.584   3.119  24.791  1.00  3.05          C   
ATOM      4  O   ALA A   1      29.088   2.064  25.111  1.00  3.05          O   
ATOM      5  CB  ALA A   1      27.971   3.171  22.373  1.00  3.05          C   
ATOM      6  H   ALA A   1      30.743   2.948  23.776  1.00  3.05          H   
ATOM      7  H2  ALA A   1      30.748   4.390  22.990  1.00  3.05          H   
ATOM      8  H3  ALA A   1      30.262   2.903  22.207  1.00  3.05          H   
ATOM      9  HA  ALA A   1      28.718   4.818  23.470  1.00  3.05          H   
ATOM     10  HB1 ALA A   1      27.320   2.425  22.829  1.00  3.05          H   
ATOM     11  HB2 ALA A   1      27.364   3.969  21.945  1.00  3.05          H   
ATOM     12  HB3 ALA A   1      28.563   2.704  21.586  1.00  3.05          H   
ATOM     13  N   THR A   2      27.756   3.789  25.600  1.00  2.98          N   
ATOM     14  CA  THR A   2      27.287   3.302  26.893  1.00  2.98          C   
ATOM     15  C   THR A   2      25.862   2.931  26.765  1.00  2.98          C   
ATOM     16  O   THR A   2      25.506   2.072  27.571  1.00  2.98          O   
ATOM     17  CB  THR A   2      27.625   4.280  28.031  1.00  2.98          C   
ATOM     18  OG1 THR A   2      26.926   5.519  27.814  1.00  2.98          O   
ATOM     19  CG2 THR A   2      29.147   4.530  28.088  1.00  2.98          C   
ATOM     20  H   THR A   2      27.413   4.699  25.326  1.00  2.98          H   
ATOM     21  HA  THR A   2      27.873   2.432  27.188  1.00  2.98          H   
ATOM     22  HB  THR A   2      27.298   3.859  28.982  1.00  2.98          H   
ATOM     23 HG21 THR A   2      29.347   5.591  27.937  1.00  2.98          H   
ATOM     24 HG22 THR A   2      29.530   4.224  29.061  1.00  2.98          H   
ATOM     25 HG23 THR A   2      29.640   3.953  27.306  1.00  2.98          H   
ATOM     26  HG1 THR A   2      25.980   5.358  27.820  1.00  2.98          H   
ATOM     27  N   LYS A   3      25.041   3.492  25.873  1.00  3.08          N   
ATOM     28  CA  LYS A   3      23.638   3.202  25.743  1.00  3.08          C   
ATOM     29  C   LYS A   3      23.284   2.836  24.329  1.00  3.08          C   
ATOM     30  O   LYS A   3      23.837   3.359  23.348  1.00  3.08          O   
ATOM     31  CB  LYS A   3      22.747   4.353  26.172  1.00  3.08          C   
ATOM     32  CG  LYS A   3      22.902   4.684  27.661  1.00  3.08          C   
ATOM     33  CD  LYS A   3      22.075   5.857  28.136  1.00  3.08          C   
ATOM     34  CE  LYS A   3      22.336   6.106  29.602  1.00  3.08          C   
ATOM     35  NZ  LYS A   3      22.087   7.545  29.948  1.00  3.08          N   
ATOM     36  H   LYS A   3      25.399   4.178  25.223  1.00  3.08          H   
ATOM     37  HA  LYS A   3      23.378   2.366  26.392  1.00  3.08          H   
ATOM     38  HB2 LYS A   3      23.003   5.244  25.600  1.00  3.08          H   
ATOM     39  HB3 LYS A   3      21.704   4.093  25.991  1.00  3.08          H   
ATOM     40  HG2 LYS A   3      22.600   3.824  28.258  1.00  3.08          H   
ATOM     41  HG3 LYS A   3      23.943   4.926  27.873  1.00  3.08          H   
ATOM     42  HD2 LYS A   3      22.344   6.746  27.566  1.00  3.08          H   
ATOM     43  HD3 LYS A   3      21.017   5.639  27.990  1.00  3.08          H   
ATOM     44  HE2 LYS A   3      21.674   5.480  30.201  1.00  3.08          H   
ATOM     45  HE3 LYS A   3      23.373   5.863  29.833  1.00  3.08          H   
ATOM     46  HZ1 LYS A   3      21.361   7.602  30.647  1.00  3.08          H   
ATOM     47  HZ2 LYS A   3      22.936   7.956  30.310  1.00  3.08          H   
ATOM     48  HZ3 LYS A   3      21.797   8.045  29.120  1.00  3.08          H   
ATOM     49  N   ALA A   4      22.301   1.934  24.211  1.00  3.16          N   
ATOM     50  CA  ALA A   4      21.794   1.544  22.873  1.00  3.16          C   
ATOM     51  C   ALA A   4      20.284   1.281  22.989  1.00  3.16          C   
ATOM     52  O   ALA A   4      19.757   1.202  24.096  1.00  3.16          O   
ATOM     53  CB  ALA A   4      22.538   0.354  22.303  1.00  3.16          C   
ATOM     54  H   ALA A   4      21.901   1.516  25.039  1.00  3.16          H   
ATOM     55  HA  ALA A   4      21.980   2.351  22.164  1.00  3.16          H   
ATOM     56  HB1 ALA A   4      21.838  -0.463  22.128  1.00  3.16          H   
ATOM     57  HB2 ALA A   4      23.009   0.636  21.361  1.00  3.16          H   
ATOM     58  HB3 ALA A   4      23.303   0.031  23.009  1.00  3.16          H   
ATOM     59  N   VAL A   5      19.621   1.178  21.873  1.00  3.19          N   
ATOM     60  CA  VAL A   5      18.190   1.046  21.833  1.00  3.19          C   
ATOM     61  C   VAL A   5      17.785   0.289  20.582  1.00  3.19          C   
ATOM     62  O   VAL A   5      18.488   0.287  19.590  1.00  3.19          O   
ATOM     63  CB  VAL A   5      17.551   2.450  21.909  1.00  3.19          C   
ATOM     64  CG1 VAL A   5      17.828   3.255  20.615  1.00  3.19          C   
ATOM     65  CG2 VAL A   5      16.080   2.377  22.141  1.00  3.19          C   
ATOM     66  H   VAL A   5      20.116   1.190  20.992  1.00  3.19          H   
ATOM     67  HA  VAL A   5      17.850   0.500  22.713  1.00  3.19          H   
ATOM     68  HB  VAL A   5      17.999   3.010  22.730  1.00  3.19          H   
ATOM     69 HG11 VAL A   5      16.882   3.520  20.142  1.00  3.19          H   
ATOM     70 HG12 VAL A   5      18.377   4.164  20.862  1.00  3.19          H   
ATOM     71 HG13 VAL A   5      18.420   2.649  19.929  1.00  3.19          H   
ATOM     72 HG21 VAL A   5      15.833   2.886  23.073  1.00  3.19          H   
ATOM     73 HG22 VAL A   5      15.557   2.859  21.315  1.00  3.19          H   
ATOM     74 HG23 VAL A   5      15.773   1.333  22.205  1.00  3.19          H   
ATOM     75  N   CYS A   6      16.651  -0.383  20.640  1.00  3.22          N   
ATOM     76  CA  CYS A   6      16.109  -1.094  19.499  1.00  3.22          C   
ATOM     77  C   CYS A   6      14.596  -1.061  19.492  1.00  3.22          C   
ATOM     78  O   CYS A   6      13.953  -1.371  20.524  1.00  3.22          O   
ATOM     79  CB  CYS A   6      16.558  -2.566  19.583  1.00  3.22          C   
ATOM     80  SG  CYS A   6      16.105  -3.550  18.155  1.00  3.22          S   
ATOM     81  H   CYS A   6      16.129  -0.413  21.504  1.00  3.22          H   
ATOM     82  HA  CYS A   6      16.468  -0.633  18.579  1.00  3.22          H   
ATOM     83  HB2 CYS A   6      17.643  -2.611  19.672  1.00  3.22          H   
ATOM     84  HB3 CYS A   6      16.102  -3.036  20.454  1.00  3.22          H   
ATOM     85  HG  CYS A   6      16.641  -4.686  18.593  1.00  3.22          H   
ATOM     86  N   VAL A   7      14.035  -0.716  18.370  1.00  3.19          N   
ATOM     87  CA  VAL A   7      12.617  -0.712  18.147  1.00  3.19          C   
ATOM     88  C   VAL A   7      12.287  -1.939  17.398  1.00  3.19          C   
ATOM     89  O   VAL A   7      12.791  -2.161  16.276  1.00  3.19          O   
ATOM     90  CB  VAL A   7      12.204   0.563  17.341  1.00  3.19          C   
ATOM     91  CG1 VAL A   7      10.642   0.488  17.089  1.00  3.19          C   
ATOM     92  CG2 VAL A   7      12.542   1.830  18.107  1.00  3.19          C   
ATOM     93  H   VAL A   7      14.608  -0.428  17.590  1.00  3.19          H   
ATOM     94  HA  VAL A   7      12.098  -0.698  19.105  1.00  3.19          H   
ATOM     95  HB  VAL A   7      12.735   0.580  16.390  1.00  3.19          H   
ATOM     96 HG11 VAL A   7      10.158   1.353  17.543  1.00  3.19          H   
ATOM     97 HG12 VAL A   7      10.446   0.485  16.017  1.00  3.19          H   
ATOM     98 HG13 VAL A   7      10.245  -0.425  17.533  1.00  3.19          H   
ATOM     99 HG21 VAL A   7      13.237   2.433  17.523  1.00  3.19          H   
ATOM    100 HG22 VAL A   7      11.631   2.400  18.288  1.00  3.19          H   
ATOM    101 HG23 VAL A   7      13.001   1.567  19.060  1.00  3.19          H   
ATOM    102  N   LEU A   8      11.511  -2.822  17.973  1.00  3.16          N   
ATOM    103  CA  LEU A   8      11.119  -4.060  17.369  1.00  3.16          C   
ATOM    104  C   LEU A   8       9.769  -3.924  16.630  1.00  3.16          C   
ATOM    105  O   LEU A   8       8.768  -3.565  17.213  1.00  3.16          O   
ATOM    106  CB  LEU A   8      10.956  -5.157  18.430  1.00  3.16          C   
ATOM    107  CG  LEU A   8      12.190  -5.522  19.245  1.00  3.16          C   
ATOM    108  CD1 LEU A   8      11.786  -6.444  20.418  1.00  3.16          C   
ATOM    109  CD2 LEU A   8      13.170  -6.197  18.376  1.00  3.16          C   
ATOM    110  H   LEU A   8      11.151  -2.646  18.900  1.00  3.16          H   
ATOM    111  HA  LEU A   8      11.877  -4.370  16.650  1.00  3.16          H   
ATOM    112  HB2 LEU A   8      10.205  -4.850  19.158  1.00  3.16          H   
ATOM    113  HB3 LEU A   8      10.639  -6.083  17.950  1.00  3.16          H   
ATOM    114  HG  LEU A   8      12.634  -4.616  19.658  1.00  3.16          H   
ATOM    115 HD11 LEU A   8      12.310  -7.396  20.330  1.00  3.16          H   
ATOM    116 HD12 LEU A   8      12.053  -5.970  21.362  1.00  3.16          H   
ATOM    117 HD13 LEU A   8      10.710  -6.618  20.391  1.00  3.16          H   
ATOM    118 HD21 LEU A   8      14.097  -5.623  18.359  1.00  3.16          H   
ATOM    119 HD22 LEU A   8      13.369  -7.197  18.761  1.00  3.16          H   
ATOM    120 HD23 LEU A   8      12.770  -6.270  17.365  1.00  3.16          H   
ATOM    121  N   LYS A   9       9.747  -4.299  15.352  1.00  3.13          N   
ATOM    122  CA  LYS A   9       8.532  -4.283  14.511  1.00  3.13          C   
ATOM    123  C   LYS A   9       8.618  -5.451  13.553  1.00  3.13          C   
ATOM    124  O   LYS A   9       9.715  -5.921  13.258  1.00  3.13          O   
ATOM    125  CB  LYS A   9       8.491  -2.981  13.691  1.00  3.13          C   
ATOM    126  CG  LYS A   9       8.310  -1.722  14.429  1.00  3.13          C   
ATOM    127  CD  LYS A   9       6.944  -1.643  15.103  1.00  3.13          C   
ATOM    128  CE  LYS A   9       6.622  -0.224  15.557  1.00  3.13          C   
ATOM    129  NZ  LYS A   9       5.134  -0.044  15.519  1.00  3.13          N   
ATOM    130  H   LYS A   9      10.596  -4.617  14.908  1.00  3.13          H   
ATOM    131  HA  LYS A   9       7.650  -4.377  15.144  1.00  3.13          H   
ATOM    132  HB2 LYS A   9       9.428  -2.864  13.146  1.00  3.13          H   
ATOM    133  HB3 LYS A   9       7.663  -3.023  12.983  1.00  3.13          H   
ATOM    134  HG2 LYS A   9       9.075  -1.640  15.202  1.00  3.13          H   
ATOM    135  HG3 LYS A   9       8.398  -0.881  13.741  1.00  3.13          H   
ATOM    136  HD2 LYS A   9       6.173  -1.962  14.402  1.00  3.13          H   
ATOM    137  HD3 LYS A   9       6.931  -2.294  15.977  1.00  3.13          H   
ATOM    138  HE2 LYS A   9       6.991  -0.074  16.572  1.00  3.13          H   
ATOM    139  HE3 LYS A   9       7.102   0.490  14.888  1.00  3.13          H   
ATOM    140  HZ1 LYS A   9       4.798   0.181  16.445  1.00  3.13          H   
ATOM    141  HZ2 LYS A   9       4.902   0.707  14.885  1.00  3.13          H   
ATOM    142  HZ3 LYS A   9       4.699  -0.899  15.202  1.00  3.13          H   
ATOM    143  N   GLY A  10       7.484  -5.898  13.053  1.00  2.95          N   
ATOM    144  CA  GLY A  10       7.454  -6.904  12.039  1.00  2.95          C   
ATOM    145  C   GLY A  10       6.170  -6.782  11.224  1.00  2.95          C   
ATOM    146  O   GLY A  10       5.565  -5.689  11.119  1.00  2.95          O   
ATOM    147  H   GLY A  10       6.607  -5.527  13.388  1.00  2.95          H   
ATOM    148  HA2 GLY A  10       7.493  -7.890  12.503  1.00  2.95          H   
ATOM    149  HA3 GLY A  10       8.312  -6.780  11.378  1.00  2.95          H   
ATOM    150  N   ASP A  11       5.767  -7.889  10.647  1.00  2.78          N   
ATOM    151  CA  ASP A  11       4.588  -7.861   9.742  1.00  2.78          C   
ATOM    152  C   ASP A  11       3.269  -8.073  10.442  1.00  2.78          C   
ATOM    153  O   ASP A  11       2.219  -7.902   9.810  1.00  2.78          O   
ATOM    154  CB  ASP A  11       4.757  -8.915   8.682  1.00  2.78          C   
ATOM    155  CG  ASP A  11       5.832  -8.579   7.719  1.00  2.78          C   
ATOM    156  OD1 ASP A  11       6.137  -7.367   7.544  1.00  2.78          O   
ATOM    157  OD2 ASP A  11       6.391  -9.536   7.148  1.00  2.78          O   
ATOM    158  H   ASP A  11       6.259  -8.754  10.821  1.00  2.78          H   
ATOM    159  HA  ASP A  11       4.534  -6.893   9.244  1.00  2.78          H   
ATOM    160  HB2 ASP A  11       5.010  -9.866   9.151  1.00  2.78          H   
ATOM    161  HB3 ASP A  11       3.827  -9.022   8.124  1.00  2.78          H   
ATOM    162  N   GLY A  12       3.268  -8.441  11.724  1.00  2.76          N   
ATOM    163  CA  GLY A  12       2.099  -8.759  12.471  1.00  2.76          C   
ATOM    164  C   GLY A  12       2.005  -7.829  13.618  1.00  2.76          C   
ATOM    165  O   GLY A  12       2.451  -6.704  13.555  1.00  2.76          O   
ATOM    166  H   GLY A  12       4.141  -8.508  12.228  1.00  2.76          H   
ATOM    167  HA2 GLY A  12       2.165  -9.786  12.830  1.00  2.76          H   
ATOM    168  HA3 GLY A  12       1.220  -8.653  11.835  1.00  2.76          H   
ATOM    169  N   PRO A  13       1.372  -8.290  14.703  1.00  2.76          N   
ATOM    170  CA  PRO A  13       1.097  -7.433  15.838  1.00  2.76          C   
ATOM    171  C   PRO A  13       2.195  -7.230  16.865  1.00  2.76          C   
ATOM    172  O   PRO A  13       2.053  -6.450  17.823  1.00  2.76          O   
ATOM    173  CB  PRO A  13      -0.082  -8.128  16.508  1.00  2.76          C   
ATOM    174  CG  PRO A  13       0.201  -9.602  16.271  1.00  2.76          C   
ATOM    175  CD  PRO A  13       0.770  -9.629  14.869  1.00  2.76          C   
ATOM    176  HD2 PRO A  13      -0.003  -9.777  14.115  1.00  2.76          H   
ATOM    177  HD3 PRO A  13       1.540 -10.391  14.753  1.00  2.76          H   
ATOM    178  HG2 PRO A  13      -0.703 -10.210  16.309  1.00  2.76          H   
ATOM    179  HG3 PRO A  13       0.936 -10.001  16.970  1.00  2.76          H   
ATOM    180  HB2 PRO A  13      -1.036  -7.863  16.052  1.00  2.76          H   
ATOM    181  HB3 PRO A  13      -0.126  -7.934  17.580  1.00  2.76          H   
ATOM    182  HA  PRO A  13       0.852  -6.431  15.486  1.00  2.76          H   
ATOM    183  N   VAL A  14       3.324  -7.892  16.676  1.00  2.93          N   
ATOM    184  CA  VAL A  14       4.353  -7.854  17.695  1.00  2.93          C   
ATOM    185  C   VAL A  14       5.178  -6.589  17.537  1.00  2.93          C   
ATOM    186  O   VAL A  14       5.679  -6.295  16.455  1.00  2.93          O   
ATOM    187  CB  VAL A  14       5.253  -9.104  17.648  1.00  2.93          C   
ATOM    188  CG1 VAL A  14       6.313  -9.002  18.676  1.00  2.93          C   
ATOM    189  CG2 VAL A  14       4.405 -10.348  17.859  1.00  2.93          C   
ATOM    190  H   VAL A  14       3.461  -8.418  15.825  1.00  2.93          H   
ATOM    191  HA  VAL A  14       3.889  -7.863  18.681  1.00  2.93          H   
ATOM    192  HB  VAL A  14       5.746  -9.161  16.677  1.00  2.93          H   
ATOM    193 HG11 VAL A  14       6.227  -9.837  19.372  1.00  2.93          H   
ATOM    194 HG12 VAL A  14       7.291  -9.030  18.195  1.00  2.93          H   
ATOM    195 HG13 VAL A  14       6.203  -8.064  19.220  1.00  2.93          H   
ATOM    196 HG21 VAL A  14       4.491 -10.999  16.989  1.00  2.93          H   
ATOM    197 HG22 VAL A  14       4.753 -10.879  18.745  1.00  2.93          H   
ATOM    198 HG23 VAL A  14       3.363 -10.059  17.995  1.00  2.93          H   
ATOM    199  N   GLN A  15       5.277  -5.832  18.608  1.00  3.05          N   
ATOM    200  CA  GLN A  15       6.097  -4.617  18.617  1.00  3.05          C   
ATOM    201  C   GLN A  15       6.640  -4.385  20.003  1.00  3.05          C   
ATOM    202  O   GLN A  15       6.047  -4.752  21.030  1.00  3.05          O   
ATOM    203  CB  GLN A  15       5.296  -3.413  18.160  1.00  3.05          C   
ATOM    204  CG  GLN A  15       4.110  -3.089  18.930  1.00  3.05          C   
ATOM    205  CD  GLN A  15       3.573  -1.745  18.479  1.00  3.05          C   
ATOM    206  OE1 GLN A  15       3.906  -0.698  19.044  1.00  3.05          O   
ATOM    207  NE2 GLN A  15       2.814  -1.763  17.418  1.00  3.05          N   
ATOM    208  H   GLN A  15       4.780  -6.086  19.450  1.00  3.05          H   
ATOM    209  HA  GLN A  15       6.925  -4.732  17.918  1.00  3.05          H   
ATOM    210  HB2 GLN A  15       5.924  -2.523  18.196  1.00  3.05          H   
ATOM    211  HB3 GLN A  15       4.951  -3.572  17.138  1.00  3.05          H   
ATOM    212  HG2 GLN A  15       3.352  -3.857  18.772  1.00  3.05          H   
ATOM    213  HG3 GLN A  15       4.365  -3.044  19.989  1.00  3.05          H   
ATOM    214 HE21 GLN A  15       2.423  -0.901  17.066  1.00  3.05          H   
ATOM    215 HE22 GLN A  15       2.621  -2.639  16.954  1.00  3.05          H   
ATOM    216  N   GLY A  16       7.843  -3.814  20.046  1.00  3.10          N   
ATOM    217  CA  GLY A  16       8.397  -3.474  21.315  1.00  3.10          C   
ATOM    218  C   GLY A  16       9.551  -2.502  21.266  1.00  3.10          C   
ATOM    219  O   GLY A  16       9.928  -2.035  20.214  1.00  3.10          O   
ATOM    220  H   GLY A  16       8.343  -3.631  19.188  1.00  3.10          H   
ATOM    221  HA2 GLY A  16       7.628  -3.015  21.936  1.00  3.10          H   
ATOM    222  HA3 GLY A  16       8.768  -4.375  21.803  1.00  3.10          H   
ATOM    223  N   ILE A  17      10.008  -2.150  22.444  1.00  3.10          N   
ATOM    224  CA  ILE A  17      11.152  -1.268  22.599  1.00  3.10          C   
ATOM    225  C   ILE A  17      12.071  -1.845  23.644  1.00  3.10          C   
ATOM    226  O   ILE A  17      11.610  -2.138  24.774  1.00  3.10          O   
ATOM    227  CB  ILE A  17      10.681   0.180  23.062  1.00  3.10          C   
ATOM    228  CG1 ILE A  17       9.449   0.748  22.433  1.00  3.10          C   
ATOM    229  CG2 ILE A  17      11.815   1.095  23.254  1.00  3.10          C   
ATOM    230  CD1 ILE A  17       9.857   1.101  21.047  1.00  3.10          C   
ATOM    231  H   ILE A  17       9.560  -2.496  23.280  1.00  3.10          H   
ATOM    232  HA  ILE A  17      11.679  -1.185  21.649  1.00  3.10          H   
ATOM    233  HB  ILE A  17      10.475   0.171  24.132  1.00  3.10          H   
ATOM    234 HG21 ILE A  17      11.712   1.948  22.583  1.00  3.10          H   
ATOM    235 HG22 ILE A  17      11.830   1.445  24.286  1.00  3.10          H   
ATOM    236 HG23 ILE A  17      12.746   0.572  23.035  1.00  3.10          H   
ATOM    237 HG12 ILE A  17       8.657  -0.001  22.442  1.00  3.10          H   
ATOM    238 HG13 ILE A  17       9.125   1.625  22.994  1.00  3.10          H   
ATOM    239 HD11 ILE A  17       9.249   0.543  20.335  1.00  3.10          H   
ATOM    240 HD12 ILE A  17       9.714   2.170  20.887  1.00  3.10          H   
ATOM    241 HD13 ILE A  17      10.908   0.850  20.902  1.00  3.10          H   
ATOM    242  N   ILE A  18      13.359  -1.908  23.336  1.00  3.16          N   
ATOM    243  CA  ILE A  18      14.344  -2.483  24.190  1.00  3.16          C   
ATOM    244  C   ILE A  18      15.522  -1.566  24.324  1.00  3.16          C   
ATOM    245  O   ILE A  18      16.066  -1.059  23.317  1.00  3.16          O   
ATOM    246  CB  ILE A  18      14.822  -3.876  23.681  1.00  3.16          C   
ATOM    247  CG1 ILE A  18      13.671  -4.885  23.508  1.00  3.16          C   
ATOM    248  CG2 ILE A  18      15.918  -4.462  24.535  1.00  3.16          C   
ATOM    249  CD1 ILE A  18      12.943  -5.269  24.815  1.00  3.16          C   
ATOM    250  H   ILE A  18      13.683  -1.535  22.455  1.00  3.16          H   
ATOM    251  HA  ILE A  18      13.915  -2.654  25.177  1.00  3.16          H   
ATOM    252  HB  ILE A  18      15.309  -3.762  22.712  1.00  3.16          H   
ATOM    253 HG21 ILE A  18      15.586  -5.413  24.951  1.00  3.16          H   
ATOM    254 HG22 ILE A  18      16.807  -4.623  23.926  1.00  3.16          H   
ATOM    255 HG23 ILE A  18      16.154  -3.774  25.347  1.00  3.16          H   
ATOM    256 HG12 ILE A  18      12.917  -4.466  22.841  1.00  3.16          H   
ATOM    257 HG13 ILE A  18      14.059  -5.810  23.082  1.00  3.16          H   
ATOM    258 HD11 ILE A  18      11.890  -4.998  24.738  1.00  3.16          H   
ATOM    259 HD12 ILE A  18      13.030  -6.343  24.978  1.00  3.16          H   
ATOM    260 HD13 ILE A  18      13.395  -4.737  25.653  1.00  3.16          H   
ATOM    261  N   ASN A  19      15.927  -1.308  25.552  1.00  3.11          N   
ATOM    262  CA  ASN A  19      17.012  -0.468  25.846  1.00  3.11          C   
ATOM    263  C   ASN A  19      18.204  -1.289  26.383  1.00  3.11          C   
ATOM    264  O   ASN A  19      17.989  -2.295  27.068  1.00  3.11          O   
ATOM    265  CB  ASN A  19      16.590   0.556  26.915  1.00  3.11          C   
ATOM    266  CG  ASN A  19      15.284   1.245  26.556  1.00  3.11          C   
ATOM    267  OD1 ASN A  19      14.167   0.972  27.109  1.00  3.11          O   
ATOM    268  ND2 ASN A  19      15.388   2.183  25.661  1.00  3.11          N   
ATOM    269  H   ASN A  19      15.447  -1.725  26.337  1.00  3.11          H   
ATOM    270  HA  ASN A  19      17.323   0.055  24.942  1.00  3.11          H   
ATOM    271  HB2 ASN A  19      16.457   0.050  27.871  1.00  3.11          H   
ATOM    272  HB3 ASN A  19      17.362   1.319  27.013  1.00  3.11          H   
ATOM    273 HD21 ASN A  19      14.565   2.689  25.366  1.00  3.11          H   
ATOM    274 HD22 ASN A  19      16.291   2.401  25.265  1.00  3.11          H   
ATOM    275  N   PHE A  20      19.431  -0.812  26.184  1.00  3.09          N   
ATOM    276  CA  PHE A  20      20.644  -1.412  26.602  1.00  3.09          C   
ATOM    277  C   PHE A  20      21.481  -0.325  27.299  1.00  3.09          C   
ATOM    278  O   PHE A  20      21.610   0.814  26.837  1.00  3.09          O   
ATOM    279  CB  PHE A  20      21.493  -1.915  25.409  1.00  3.09          C   
ATOM    280  CG  PHE A  20      20.782  -2.966  24.520  1.00  3.09          C   
ATOM    281  CD1 PHE A  20      19.865  -2.561  23.566  1.00  3.09          C   
ATOM    282  CD2 PHE A  20      20.978  -4.312  24.696  1.00  3.09          C   
ATOM    283  CE1 PHE A  20      19.254  -3.467  22.770  1.00  3.09          C   
ATOM    284  CE2 PHE A  20      20.352  -5.241  23.910  1.00  3.09          C   
ATOM    285  CZ  PHE A  20      19.481  -4.809  22.945  1.00  3.09          C   
ATOM    286  H   PHE A  20      19.556   0.061  25.691  1.00  3.09          H   
ATOM    287  HA  PHE A  20      20.428  -2.227  27.292  1.00  3.09          H   
ATOM    288  HB2 PHE A  20      21.750  -1.074  24.765  1.00  3.09          H   
ATOM    289  HB3 PHE A  20      22.406  -2.378  25.782  1.00  3.09          H   
ATOM    290  HD1 PHE A  20      19.629  -1.503  23.451  1.00  3.09          H   
ATOM    291  HE1 PHE A  20      18.577  -3.133  21.984  1.00  3.09          H   
ATOM    292  HZ  PHE A  20      18.967  -5.535  22.315  1.00  3.09          H   
ATOM    293  HE2 PHE A  20      20.536  -6.307  24.041  1.00  3.09          H   
ATOM    294  HD2 PHE A  20      21.654  -4.635  25.488  1.00  3.09          H   
ATOM    295  N   GLU A  21      22.142  -0.726  28.385  1.00  2.99          N   
ATOM    296  CA  GLU A  21      23.086   0.131  29.050  1.00  2.99          C   
ATOM    297  C   GLU A  21      24.295  -0.627  29.516  1.00  2.99          C   
ATOM    298  O   GLU A  21      24.157  -1.652  30.155  1.00  2.99          O   
ATOM    299  CB  GLU A  21      22.440   0.898  30.172  1.00  2.99          C   
ATOM    300  CG  GLU A  21      23.401   1.904  30.854  1.00  2.99          C   
ATOM    301  CD  GLU A  21      22.701   2.907  31.767  1.00  2.99          C   
ATOM    302  OE1 GLU A  21      21.605   2.639  32.270  1.00  2.99          O   
ATOM    303  OE2 GLU A  21      23.307   3.969  32.008  1.00  2.99          O   
ATOM    304  H   GLU A  21      21.982  -1.652  28.756  1.00  2.99          H   
ATOM    305  HA  GLU A  21      23.415   0.911  28.364  1.00  2.99          H   
ATOM    306  HB2 GLU A  21      21.592   1.463  29.785  1.00  2.99          H   
ATOM    307  HB3 GLU A  21      22.094   0.202  30.937  1.00  2.99          H   
ATOM    308  HG2 GLU A  21      24.122   1.361  31.465  1.00  2.99          H   
ATOM    309  HG3 GLU A  21      23.929   2.477  30.092  1.00  2.99          H   
ATOM    310  N   GLN A  22      25.491  -0.089  29.262  1.00  2.90          N   
ATOM    311  CA  GLN A  22      26.774  -0.654  29.694  1.00  2.90          C   
ATOM    312  C   GLN A  22      27.601   0.449  30.331  1.00  2.90          C   
ATOM    313  O   GLN A  22      28.147   1.324  29.690  1.00  2.90          O   
ATOM    314  CB  GLN A  22      27.503  -1.324  28.532  1.00  2.90          C   
ATOM    315  CG  GLN A  22      28.708  -2.072  28.913  1.00  2.90          C   
ATOM    316  CD  GLN A  22      29.388  -2.695  27.723  1.00  2.90          C   
ATOM    317  OE1 GLN A  22      29.322  -2.159  26.596  1.00  2.90          O   
ATOM    318  NE2 GLN A  22      30.077  -3.831  27.934  1.00  2.90          N   
ATOM    319  H   GLN A  22      25.553   0.771  28.736  1.00  2.90          H   
ATOM    320  HA  GLN A  22      26.596  -1.449  30.418  1.00  2.90          H   
ATOM    321  HB2 GLN A  22      26.834  -2.032  28.043  1.00  2.90          H   
ATOM    322  HB3 GLN A  22      27.817  -0.566  27.814  1.00  2.90          H   
ATOM    323  HG2 GLN A  22      29.417  -1.399  29.395  1.00  2.90          H   
ATOM    324  HG3 GLN A  22      28.438  -2.870  29.605  1.00  2.90          H   
ATOM    325 HE21 GLN A  22      30.547  -4.283  27.163  1.00  2.90          H   
ATOM    326 HE22 GLN A  22      30.121  -4.226  28.862  1.00  2.90          H   
ATOM    327  N   LYS A  23      27.659   0.363  31.631  1.00  2.79          N   
ATOM    328  CA  LYS A  23      28.356   1.359  32.455  1.00  2.79          C   
ATOM    329  C   LYS A  23      29.824   1.414  32.235  1.00  2.79          C   
ATOM    330  O   LYS A  23      30.424   2.488  32.256  1.00  2.79          O   
ATOM    331  CB  LYS A  23      28.083   1.078  33.908  1.00  2.79          C   
ATOM    332  CG  LYS A  23      26.697   1.509  34.257  1.00  2.79          C   
ATOM    333  CD  LYS A  23      26.512   1.604  35.760  1.00  2.79          C   
ATOM    334  CE  LYS A  23      26.391   0.204  36.357  1.00  2.79          C   
ATOM    335  NZ  LYS A  23      25.805   0.182  37.713  1.00  2.79          N   
ATOM    336  H   LYS A  23      27.213  -0.411  32.103  1.00  2.79          H   
ATOM    337  HA  LYS A  23      27.963   2.352  32.236  1.00  2.79          H   
ATOM    338  HB2 LYS A  23      28.185   0.009  34.097  1.00  2.79          H   
ATOM    339  HB3 LYS A  23      28.796   1.626  34.525  1.00  2.79          H   
ATOM    340  HG2 LYS A  23      26.500   2.488  33.821  1.00  2.79          H   
ATOM    341  HG3 LYS A  23      25.982   0.786  33.865  1.00  2.79          H   
ATOM    342  HD2 LYS A  23      27.371   2.110  36.201  1.00  2.79          H   
ATOM    343  HD3 LYS A  23      25.606   2.168  35.980  1.00  2.79          H   
ATOM    344  HE2 LYS A  23      25.754  -0.409  35.720  1.00  2.79          H   
ATOM    345  HE3 LYS A  23      27.380  -0.249  36.425  1.00  2.79          H   
ATOM    346  HZ1 LYS A  23      24.959  -0.370  37.705  1.00  2.79          H   
ATOM    347  HZ2 LYS A  23      26.466  -0.224  38.359  1.00  2.79          H   
ATOM    348  HZ3 LYS A  23      25.589   1.125  38.002  1.00  2.79          H   
ATOM    349  N   GLU A  24      30.392   0.268  32.004  1.00  2.75          N   
ATOM    350  CA  GLU A  24      31.824   0.222  31.963  1.00  2.75          C   
ATOM    351  C   GLU A  24      32.220  -0.547  30.780  1.00  2.75          C   
ATOM    352  O   GLU A  24      31.587  -1.582  30.404  1.00  2.75          O   
ATOM    353  CB  GLU A  24      32.392  -0.442  33.225  1.00  2.75          C   
ATOM    354  CG  GLU A  24      31.990   0.235  34.512  1.00  2.75          C   
ATOM    355  CD  GLU A  24      32.636  -0.415  35.733  1.00  2.75          C   
ATOM    356  OE1 GLU A  24      33.049  -1.595  35.649  1.00  2.75          O   
ATOM    357  OE2 GLU A  24      32.726   0.256  36.783  1.00  2.75          O   
ATOM    358  H   GLU A  24      29.823  -0.554  31.860  1.00  2.75          H   
ATOM    359  HA  GLU A  24      32.219   1.236  31.901  1.00  2.75          H   
ATOM    360  HB2 GLU A  24      32.042  -1.473  33.283  1.00  2.75          H   
ATOM    361  HB3 GLU A  24      33.481  -0.430  33.184  1.00  2.75          H   
ATOM    362  HG2 GLU A  24      32.296   1.281  34.484  1.00  2.75          H   
ATOM    363  HG3 GLU A  24      30.908   0.177  34.631  1.00  2.75          H   
ATOM    364  N   SER A  25      33.314  -0.086  30.187  1.00  2.75          N   
ATOM    365  CA  SER A  25      33.937  -0.886  29.206  1.00  2.75          C   
ATOM    366  C   SER A  25      34.140  -2.276  29.838  1.00  2.75          C   
ATOM    367  O   SER A  25      34.590  -2.404  30.984  1.00  2.75          O   
ATOM    368  CB  SER A  25      35.290  -0.308  28.792  1.00  2.75          C   
ATOM    369  OG  SER A  25      35.957  -1.247  27.980  1.00  2.75          O   
ATOM    370  H   SER A  25      33.680   0.820  30.443  1.00  2.75          H   
ATOM    371  HA  SER A  25      33.296  -0.948  28.327  1.00  2.75          H   
ATOM    372  HB2 SER A  25      35.136   0.617  28.236  1.00  2.75          H   
ATOM    373  HB3 SER A  25      35.885  -0.101  29.682  1.00  2.75          H   
ATOM    374  HG  SER A  25      36.145  -2.037  28.492  1.00  2.75          H   
ATOM    375  N   ASN A  26      33.816  -3.295  29.066  1.00  2.81          N   
ATOM    376  CA  ASN A  26      33.873  -4.663  29.510  1.00  2.81          C   
ATOM    377  C   ASN A  26      33.094  -5.004  30.789  1.00  2.81          C   
ATOM    378  O   ASN A  26      33.317  -6.015  31.409  1.00  2.81          O   
ATOM    379  CB  ASN A  26      35.330  -5.114  29.552  1.00  2.81          C   
ATOM    380  CG  ASN A  26      36.018  -5.006  28.171  1.00  2.81          C   
ATOM    381  OD1 ASN A  26      35.654  -5.702  27.207  1.00  2.81          O   
ATOM    382  ND2 ASN A  26      36.998  -4.124  28.083  1.00  2.81          N   
ATOM    383  H   ASN A  26      33.512  -3.129  28.117  1.00  2.81          H   
ATOM    384  HA  ASN A  26      33.314  -5.294  28.819  1.00  2.81          H   
ATOM    385  HB2 ASN A  26      35.884  -4.491  30.254  1.00  2.81          H   
ATOM    386  HB3 ASN A  26      35.380  -6.154  29.873  1.00  2.81          H   
ATOM    387 HD21 ASN A  26      37.490  -4.005  27.209  1.00  2.81          H   
ATOM    388 HD22 ASN A  26      37.251  -3.572  28.890  1.00  2.81          H   
ATOM    389  N   GLY A  27      32.082  -4.223  31.100  1.00  2.84          N   
ATOM    390  CA  GLY A  27      31.169  -4.642  32.165  1.00  2.84          C   
ATOM    391  C   GLY A  27      29.861  -5.215  31.601  1.00  2.84          C   
ATOM    392  O   GLY A  27      29.658  -5.272  30.366  1.00  2.84          O   
ATOM    393  H   GLY A  27      31.949  -3.353  30.605  1.00  2.84          H   
ATOM    394  HA2 GLY A  27      31.646  -5.412  32.772  1.00  2.84          H   
ATOM    395  HA3 GLY A  27      30.925  -3.785  32.793  1.00  2.84          H   
ATOM    396  N   PRO A  28      28.964  -5.638  32.449  1.00  2.91          N   
ATOM    397  CA  PRO A  28      27.734  -6.240  31.980  1.00  2.91          C   
ATOM    398  C   PRO A  28      26.832  -5.210  31.309  1.00  2.91          C   
ATOM    399  O   PRO A  28      26.930  -4.008  31.587  1.00  2.91          O   
ATOM    400  CB  PRO A  28      27.087  -6.696  33.273  1.00  2.91          C   
ATOM    401  CG  PRO A  28      27.708  -5.782  34.301  1.00  2.91          C   
ATOM    402  CD  PRO A  28      29.069  -5.535  33.902  1.00  2.91          C   
ATOM    403  HD2 PRO A  28      29.770  -6.284  34.270  1.00  2.91          H   
ATOM    404  HD3 PRO A  28      29.425  -4.541  34.171  1.00  2.91          H   
ATOM    405  HG2 PRO A  28      27.697  -6.254  35.283  1.00  2.91          H   
ATOM    406  HG3 PRO A  28      27.165  -4.838  34.346  1.00  2.91          H   
ATOM    407  HB2 PRO A  28      27.322  -7.732  33.517  1.00  2.91          H   
ATOM    408  HB3 PRO A  28      26.005  -6.560  33.272  1.00  2.91          H   
ATOM    409  HA  PRO A  28      27.964  -7.022  31.256  1.00  2.91          H   
ATOM    410  N   VAL A  29      25.898  -5.721  30.511  1.00  3.00          N   
ATOM    411  CA  VAL A  29      24.928  -4.925  29.782  1.00  3.00          C   
ATOM    412  C   VAL A  29      23.558  -5.218  30.321  1.00  3.00          C   
ATOM    413  O   VAL A  29      23.123  -6.336  30.343  1.00  3.00          O   
ATOM    414  CB  VAL A  29      24.953  -5.204  28.271  1.00  3.00          C   
ATOM    415  CG1 VAL A  29      23.984  -4.314  27.569  1.00  3.00          C   
ATOM    416  CG2 VAL A  29      26.379  -5.033  27.683  1.00  3.00          C   
ATOM    417  H   VAL A  29      25.837  -6.721  30.386  1.00  3.00          H   
ATOM    418  HA  VAL A  29      25.156  -3.867  29.910  1.00  3.00          H   
ATOM    419  HB  VAL A  29      24.624  -6.226  28.084  1.00  3.00          H   
ATOM    420 HG11 VAL A  29      24.516  -3.695  26.847  1.00  3.00          H   
ATOM    421 HG12 VAL A  29      23.243  -4.921  27.049  1.00  3.00          H   
ATOM    422 HG13 VAL A  29      23.484  -3.675  28.297  1.00  3.00          H   
ATOM    423 HG21 VAL A  29      26.706  -5.975  27.242  1.00  3.00          H   
ATOM    424 HG22 VAL A  29      26.366  -4.258  26.916  1.00  3.00          H   
ATOM    425 HG23 VAL A  29      27.068  -4.746  28.477  1.00  3.00          H   
ATOM    426  N   LYS A  30      22.864  -4.160  30.828  1.00  2.97          N   
ATOM    427  CA  LYS A  30      21.497  -4.210  31.239  1.00  2.97          C   
ATOM    428  C   LYS A  30      20.650  -4.101  29.980  1.00  2.97          C   
ATOM    429  O   LYS A  30      20.865  -3.218  29.172  1.00  2.97          O   
ATOM    430  CB  LYS A  30      21.236  -3.080  32.224  1.00  2.97          C   
ATOM    431  CG  LYS A  30      21.941  -3.197  33.586  1.00  2.97          C   
ATOM    432  CD  LYS A  30      21.101  -2.649  34.757  1.00  2.97          C   
ATOM    433  CE  LYS A  30      21.945  -2.472  36.005  1.00  2.97          C   
ATOM    434  NZ  LYS A  30      21.349  -1.450  36.893  1.00  2.97          N   
ATOM    435  H   LYS A  30      23.320  -3.265  30.933  1.00  2.97          H   
ATOM    436  HA  LYS A  30      21.305  -5.153  31.751  1.00  2.97          H   
ATOM    437  HB2 LYS A  30      21.568  -2.136  31.792  1.00  2.97          H   
ATOM    438  HB3 LYS A  30      20.169  -3.024  32.440  1.00  2.97          H   
ATOM    439  HG2 LYS A  30      22.875  -2.636  33.562  1.00  2.97          H   
ATOM    440  HG3 LYS A  30      22.153  -4.245  33.797  1.00  2.97          H   
ATOM    441  HD2 LYS A  30      20.682  -1.681  34.482  1.00  2.97          H   
ATOM    442  HD3 LYS A  30      20.292  -3.344  34.981  1.00  2.97          H   
ATOM    443  HE2 LYS A  30      22.002  -3.418  36.543  1.00  2.97          H   
ATOM    444  HE3 LYS A  30      22.949  -2.154  35.723  1.00  2.97          H   
ATOM    445  HZ1 LYS A  30      21.128  -1.867  37.786  1.00  2.97          H   
ATOM    446  HZ2 LYS A  30      22.007  -0.696  37.028  1.00  2.97          H   
ATOM    447  HZ3 LYS A  30      20.505  -1.089  36.472  1.00  2.97          H   
ATOM    448  N   VAL A  31      19.601  -4.942  29.914  1.00  3.05          N   
ATOM    449  CA  VAL A  31      18.727  -5.010  28.754  1.00  3.05          C   
ATOM    450  C   VAL A  31      17.316  -4.936  29.369  1.00  3.05          C   
ATOM    451  O   VAL A  31      16.950  -5.735  30.259  1.00  3.05          O   
ATOM    452  CB  VAL A  31      18.875  -6.304  28.012  1.00  3.05          C   
ATOM    453  CG1 VAL A  31      17.963  -6.371  26.761  1.00  3.05          C   
ATOM    454  CG2 VAL A  31      20.346  -6.527  27.638  1.00  3.05          C   
ATOM    455  H   VAL A  31      19.400  -5.555  30.691  1.00  3.05          H   
ATOM    456  HA  VAL A  31      18.937  -4.171  28.091  1.00  3.05          H   
ATOM    457  HB  VAL A  31      18.536  -7.126  28.643  1.00  3.05          H   
ATOM    458 HG11 VAL A  31      18.577  -6.498  25.869  1.00  3.05          H   
ATOM    459 HG12 VAL A  31      17.279  -7.215  26.854  1.00  3.05          H   
ATOM    460 HG13 VAL A  31      17.390  -5.447  26.678  1.00  3.05          H   
ATOM    461 HG21 VAL A  31      20.702  -7.450  28.096  1.00  3.05          H   
ATOM    462 HG22 VAL A  31      20.439  -6.600  26.554  1.00  3.05          H   
ATOM    463 HG23 VAL A  31      20.944  -5.690  27.998  1.00  3.05          H   
ATOM    464  N   TRP A  32      16.510  -3.936  28.997  1.00  2.95          N   
ATOM    465  CA  TRP A  32      15.171  -3.774  29.532  1.00  2.95          C   
ATOM    466  C   TRP A  32      14.227  -3.070  28.590  1.00  2.95          C   
ATOM    467  O   TRP A  32      14.581  -2.286  27.745  1.00  2.95          O   
ATOM    468  CB  TRP A  32      15.230  -3.008  30.868  1.00  2.95          C   
ATOM    469  CG  TRP A  32      15.474  -1.578  30.740  1.00  2.95          C   
ATOM    470  CD1 TRP A  32      14.542  -0.562  30.757  1.00  2.95          C   
ATOM    471  CD2 TRP A  32      16.761  -0.906  30.571  1.00  2.95          C   
ATOM    472  NE1 TRP A  32      15.129   0.651  30.593  1.00  2.95          N   
ATOM    473  CE2 TRP A  32      16.482   0.484  30.485  1.00  2.95          C   
ATOM    474  CE3 TRP A  32      18.100  -1.337  30.379  1.00  2.95          C   
ATOM    475  CZ2 TRP A  32      17.447   1.412  30.310  1.00  2.95          C   
ATOM    476  CZ3 TRP A  32      19.069  -0.372  30.247  1.00  2.95          C   
ATOM    477  CH2 TRP A  32      18.725   0.991  30.222  1.00  2.95          C   
ATOM    478  H   TRP A  32      16.830  -3.259  28.319  1.00  2.95          H   
ATOM    479  HA  TRP A  32      14.745  -4.754  29.748  1.00  2.95          H   
ATOM    480  HB2 TRP A  32      14.282  -3.119  31.393  1.00  2.95          H   
ATOM    481  HB3 TRP A  32      16.035  -3.411  31.483  1.00  2.95          H   
ATOM    482  HD1 TRP A  32      13.485  -0.794  30.891  1.00  2.95          H   
ATOM    483  HE1 TRP A  32      14.645   1.537  30.556  1.00  2.95          H   
ATOM    484  HZ2 TRP A  32      17.183   2.467  30.244  1.00  2.95          H   
ATOM    485  HH2 TRP A  32      19.533   1.717  30.128  1.00  2.95          H   
ATOM    486  HZ3 TRP A  32      20.113  -0.672  30.161  1.00  2.95          H   
ATOM    487  HE3 TRP A  32      18.372  -2.392  30.335  1.00  2.95          H   
ATOM    488  N   GLY A  33      12.973  -3.429  28.737  1.00  3.00          N   
ATOM    489  CA  GLY A  33      11.906  -2.819  27.992  1.00  3.00          C   
ATOM    490  C   GLY A  33      10.679  -3.690  27.953  1.00  3.00          C   
ATOM    491  O   GLY A  33      10.435  -4.402  28.938  1.00  3.00          O   
ATOM    492  H   GLY A  33      12.733  -4.158  29.393  1.00  3.00          H   
ATOM    493  HA2 GLY A  33      11.636  -1.870  28.454  1.00  3.00          H   
ATOM    494  HA3 GLY A  33      12.232  -2.643  26.967  1.00  3.00          H   
ATOM    495  N   SER A  34       9.901  -3.609  26.873  1.00  2.98          N   
ATOM    496  CA  SER A  34       8.599  -4.289  26.830  1.00  2.98          C   
ATOM    497  C   SER A  34       8.353  -4.711  25.368  1.00  2.98          C   
ATOM    498  O   SER A  34       8.692  -4.015  24.450  1.00  2.98          O   
ATOM    499  CB  SER A  34       7.485  -3.352  27.363  1.00  2.98          C   
ATOM    500  OG  SER A  34       6.295  -4.022  27.370  1.00  2.98          O   
ATOM    501  H   SER A  34      10.207  -3.074  26.073  1.00  2.98          H   
ATOM    502  HA  SER A  34       8.623  -5.162  27.482  1.00  2.98          H   
ATOM    503  HB2 SER A  34       7.730  -3.035  28.377  1.00  2.98          H   
ATOM    504  HB3 SER A  34       7.406  -2.477  26.718  1.00  2.98          H   
ATOM    505  HG  SER A  34       6.353  -4.770  27.969  1.00  2.98          H   
ATOM    506  N   ILE A  35       7.611  -5.800  25.213  1.00  3.05          N   
ATOM    507  CA  ILE A  35       7.171  -6.294  23.935  1.00  3.05          C   
ATOM    508  C   ILE A  35       5.718  -6.662  24.126  1.00  3.05          C   
ATOM    509  O   ILE A  35       5.392  -7.326  25.116  1.00  3.05          O   
ATOM    510  CB  ILE A  35       8.000  -7.463  23.402  1.00  3.05          C   
ATOM    511  CG1 ILE A  35       9.511  -7.171  23.472  1.00  3.05          C   
ATOM    512  CG2 ILE A  35       7.579  -7.917  21.979  1.00  3.05          C   
ATOM    513  CD1 ILE A  35      10.405  -8.371  23.181  1.00  3.05          C   
ATOM    514  H   ILE A  35       7.325  -6.332  26.023  1.00  3.05          H   
ATOM    515  HA  ILE A  35       7.289  -5.514  23.183  1.00  3.05          H   
ATOM    516  HB  ILE A  35       7.796  -8.354  23.995  1.00  3.05          H   
ATOM    517 HG21 ILE A  35       8.424  -7.811  21.298  1.00  3.05          H   
ATOM    518 HG22 ILE A  35       7.265  -8.960  22.008  1.00  3.05          H   
ATOM    519 HG23 ILE A  35       6.752  -7.299  21.630  1.00  3.05          H   
ATOM    520 HG12 ILE A  35       9.767  -6.403  22.742  1.00  3.05          H   
ATOM    521 HG13 ILE A  35       9.768  -6.822  24.472  1.00  3.05          H   
ATOM    522 HD11 ILE A  35      11.033  -8.156  22.316  1.00  3.05          H   
ATOM    523 HD12 ILE A  35      11.036  -8.573  24.046  1.00  3.05          H   
ATOM    524 HD13 ILE A  35       9.786  -9.244  22.972  1.00  3.05          H   
ATOM    525  N   LYS A  36       4.875  -6.290  23.196  1.00  2.98          N   
ATOM    526  CA  LYS A  36       3.439  -6.592  23.229  1.00  2.98          C   
ATOM    527  C   LYS A  36       3.019  -7.339  21.976  1.00  2.98          C   
ATOM    528  O   LYS A  36       3.764  -7.377  20.991  1.00  2.98          O   
ATOM    529  CB  LYS A  36       2.630  -5.295  23.412  1.00  2.98          C   
ATOM    530  CG  LYS A  36       2.699  -4.291  22.299  1.00  2.98          C   
ATOM    531  CD  LYS A  36       1.861  -3.075  22.758  1.00  2.98          C   
ATOM    532  CE  LYS A  36       2.039  -1.834  21.869  1.00  2.98          C   
ATOM    533  NZ  LYS A  36       1.077  -0.771  22.313  1.00  2.98          N   
ATOM    534  H   LYS A  36       5.206  -5.764  22.400  1.00  2.98          H   
ATOM    535  HA  LYS A  36       3.217  -7.211  24.099  1.00  2.98          H   
ATOM    536  HB2 LYS A  36       1.573  -5.538  23.524  1.00  2.98          H   
ATOM    537  HB3 LYS A  36       2.978  -4.772  24.302  1.00  2.98          H   
ATOM    538  HG2 LYS A  36       3.738  -4.008  22.128  1.00  2.98          H   
ATOM    539  HG3 LYS A  36       2.288  -4.728  21.389  1.00  2.98          H   
ATOM    540  HD2 LYS A  36       0.803  -3.336  22.744  1.00  2.98          H   
ATOM    541  HD3 LYS A  36       2.152  -2.794  23.770  1.00  2.98          H   
ATOM    542  HE2 LYS A  36       3.061  -1.465  21.960  1.00  2.98          H   
ATOM    543  HE3 LYS A  36       1.840  -2.099  20.831  1.00  2.98          H   
ATOM    544  HZ1 LYS A  36       1.591   0.051  22.597  1.00  2.98          H   
ATOM    545  HZ2 LYS A  36       0.460  -0.535  21.549  1.00  2.98          H   
ATOM    546  HZ3 LYS A  36       0.533  -1.114  23.092  1.00  2.98          H   
ATOM    547  N   GLY A  37       1.804  -7.838  21.935  1.00  2.87          N   
ATOM    548  CA  GLY A  37       1.245  -8.531  20.775  1.00  2.87          C   
ATOM    549  C   GLY A  37       1.647  -9.993  20.669  1.00  2.87          C   
ATOM    550  O   GLY A  37       1.473 -10.632  19.619  1.00  2.87          O   
ATOM    551  H   GLY A  37       1.199  -7.752  22.739  1.00  2.87          H   
ATOM    552  HA2 GLY A  37       0.156  -8.502  20.823  1.00  2.87          H   
ATOM    553  HA3 GLY A  37       1.581  -8.040  19.861  1.00  2.87          H   
ATOM    554  N   LEU A  38       2.263 -10.528  21.728  1.00  2.93          N   
ATOM    555  CA  LEU A  38       2.789 -11.887  21.703  1.00  2.93          C   
ATOM    556  C   LEU A  38       1.723 -12.886  22.210  1.00  2.93          C   
ATOM    557  O   LEU A  38       0.889 -12.598  23.044  1.00  2.93          O   
ATOM    558  CB  LEU A  38       4.014 -11.968  22.626  1.00  2.93          C   
ATOM    559  CG  LEU A  38       5.275 -11.215  22.191  1.00  2.93          C   
ATOM    560  CD1 LEU A  38       6.182 -11.042  23.409  1.00  2.93          C   
ATOM    561  CD2 LEU A  38       5.941 -12.025  21.050  1.00  2.93          C   
ATOM    562  H   LEU A  38       2.372  -9.985  22.573  1.00  2.93          H   
ATOM    563  HA  LEU A  38       3.066 -12.151  20.682  1.00  2.93          H   
ATOM    564  HB2 LEU A  38       3.759 -11.563  23.605  1.00  2.93          H   
ATOM    565  HB3 LEU A  38       4.321 -13.008  22.732  1.00  2.93          H   
ATOM    566  HG  LEU A  38       5.002 -10.220  21.838  1.00  2.93          H   
ATOM    567 HD11 LEU A  38       7.139 -11.529  23.222  1.00  2.93          H   
ATOM    568 HD12 LEU A  38       6.345  -9.980  23.593  1.00  2.93          H   
ATOM    569 HD13 LEU A  38       5.709 -11.493  24.282  1.00  2.93          H   
ATOM    570 HD21 LEU A  38       5.992 -11.412  20.150  1.00  2.93          H   
ATOM    571 HD22 LEU A  38       6.948 -12.315  21.349  1.00  2.93          H   
ATOM    572 HD23 LEU A  38       5.352 -12.919  20.847  1.00  2.93          H   
ATOM    573  N   THR A  39       1.914 -14.122  21.759  1.00  2.87          N   
ATOM    574  CA  THR A  39       1.194 -15.243  22.393  1.00  2.87          C   
ATOM    575  C   THR A  39       1.813 -15.534  23.765  1.00  2.87          C   
ATOM    576  O   THR A  39       2.972 -15.388  24.013  1.00  2.87          O   
ATOM    577  CB  THR A  39       1.211 -16.518  21.568  1.00  2.87          C   
ATOM    578  OG1 THR A  39       2.558 -16.926  21.333  1.00  2.87          O   
ATOM    579  CG2 THR A  39       0.541 -16.273  20.175  1.00  2.87          C   
ATOM    580  H   THR A  39       2.548 -14.283  20.989  1.00  2.87          H   
ATOM    581  HA  THR A  39       0.144 -14.978  22.516  1.00  2.87          H   
ATOM    582  HB  THR A  39       0.662 -17.299  22.094  1.00  2.87          H   
ATOM    583 HG21 THR A  39       1.263 -16.474  19.384  1.00  2.87          H   
ATOM    584 HG22 THR A  39      -0.316 -16.937  20.062  1.00  2.87          H   
ATOM    585 HG23 THR A  39       0.208 -15.237  20.108  1.00  2.87          H   
ATOM    586  HG1 THR A  39       3.014 -17.022  22.172  1.00  2.87          H   
ATOM    587  N   GLU A  40       0.967 -16.035  24.655  1.00  2.87          N   
ATOM    588  CA  GLU A  40       1.400 -16.349  26.008  1.00  2.87          C   
ATOM    589  C   GLU A  40       2.485 -17.394  25.967  1.00  2.87          C   
ATOM    590  O   GLU A  40       2.417 -18.372  25.231  1.00  2.87          O   
ATOM    591  CB  GLU A  40       0.167 -16.874  26.802  1.00  2.87          C   
ATOM    592  CG  GLU A  40       0.458 -17.458  28.217  1.00  2.87          C   
ATOM    593  CD  GLU A  40      -0.732 -18.119  28.825  1.00  2.87          C   
ATOM    594  OE1 GLU A  40      -1.559 -18.740  28.082  1.00  2.87          O   
ATOM    595  OE2 GLU A  40      -0.827 -18.035  30.058  1.00  2.87          O   
ATOM    596  H   GLU A  40       0.006 -16.203  24.395  1.00  2.87          H   
ATOM    597  HA  GLU A  40       1.786 -15.448  26.485  1.00  2.87          H   
ATOM    598  HB2 GLU A  40      -0.542 -16.060  26.953  1.00  2.87          H   
ATOM    599  HB3 GLU A  40      -0.314 -17.674  26.240  1.00  2.87          H   
ATOM    600  HG2 GLU A  40       1.252 -18.201  28.148  1.00  2.87          H   
ATOM    601  HG3 GLU A  40       0.770 -16.655  28.885  1.00  2.87          H   
ATOM    602  N   GLY A  41       3.511 -17.196  26.777  1.00  2.89          N   
ATOM    603  CA  GLY A  41       4.539 -18.156  26.833  1.00  2.89          C   
ATOM    604  C   GLY A  41       5.900 -17.622  26.446  1.00  2.89          C   
ATOM    605  O   GLY A  41       6.125 -16.405  26.313  1.00  2.89          O   
ATOM    606  H   GLY A  41       3.548 -16.362  27.346  1.00  2.89          H   
ATOM    607  HA2 GLY A  41       4.622 -18.542  27.849  1.00  2.89          H   
ATOM    608  HA3 GLY A  41       4.309 -18.975  26.152  1.00  2.89          H   
ATOM    609  N   LEU A  42       6.837 -18.526  26.219  1.00  2.96          N   
ATOM    610  CA  LEU A  42       8.227 -18.160  25.953  1.00  2.96          C   
ATOM    611  C   LEU A  42       8.373 -17.819  24.458  1.00  2.96          C   
ATOM    612  O   LEU A  42       7.893 -18.521  23.583  1.00  2.96          O   
ATOM    613  CB  LEU A  42       9.108 -19.354  26.242  1.00  2.96          C   
ATOM    614  CG  LEU A  42       9.693 -19.553  27.594  1.00  2.96          C   
ATOM    615  CD1 LEU A  42       8.600 -19.783  28.401  1.00  2.96          C   
ATOM    616  CD2 LEU A  42      10.741 -20.692  27.678  1.00  2.96          C   
ATOM    617  H   LEU A  42       6.600 -19.508  26.226  1.00  2.96          H   
ATOM    618  HA  LEU A  42       8.497 -17.294  26.557  1.00  2.96          H   
ATOM    619  HB2 LEU A  42       8.546 -20.272  26.067  1.00  2.96          H   
ATOM    620  HB3 LEU A  42       9.978 -19.331  25.586  1.00  2.96          H   
ATOM    621  HG  LEU A  42      10.193 -18.638  27.913  1.00  2.96          H   
ATOM    622 HD11 LEU A  42       8.688 -20.767  28.861  1.00  2.96          H   
ATOM    623 HD12 LEU A  42       8.555 -19.021  29.179  1.00  2.96          H   
ATOM    624 HD13 LEU A  42       7.690 -19.743  27.802  1.00  2.96          H   
ATOM    625 HD21 LEU A  42      11.698 -20.283  28.002  1.00  2.96          H   
ATOM    626 HD22 LEU A  42      10.406 -21.443  28.394  1.00  2.96          H   
ATOM    627 HD23 LEU A  42      10.857 -21.153  26.697  1.00  2.96          H   
ATOM    628  N   HIS A  43       9.249 -16.857  24.199  1.00  3.04          N   
ATOM    629  CA  HIS A  43       9.633 -16.502  22.838  1.00  3.04          C   
ATOM    630  C   HIS A  43      11.143 -16.242  22.776  1.00  3.04          C   
ATOM    631  O   HIS A  43      11.659 -15.423  23.547  1.00  3.04          O   
ATOM    632  CB  HIS A  43       8.934 -15.220  22.408  1.00  3.04          C   
ATOM    633  CG  HIS A  43       7.464 -15.374  22.324  1.00  3.04          C   
ATOM    634  ND1 HIS A  43       6.833 -15.745  21.166  1.00  3.04          N   
ATOM    635  CD2 HIS A  43       6.480 -15.293  23.257  1.00  3.04          C   
ATOM    636  CE1 HIS A  43       5.518 -15.942  21.429  1.00  3.04          C   
ATOM    637  NE2 HIS A  43       5.278 -15.586  22.655  1.00  3.04          N   
ATOM    638  H   HIS A  43       9.672 -16.345  24.960  1.00  3.04          H   
ATOM    639  HA  HIS A  43       9.380 -17.320  22.164  1.00  3.04          H   
ATOM    640  HB2 HIS A  43       9.147 -14.430  23.128  1.00  3.04          H   
ATOM    641  HB3 HIS A  43       9.296 -14.921  21.424  1.00  3.04          H   
ATOM    642  HD1 HIS A  43       7.269 -15.856  20.262  1.00  3.04          H   
ATOM    643  HE1 HIS A  43       4.861 -16.341  20.656  1.00  3.04          H   
ATOM    644  HD2 HIS A  43       6.513 -15.050  24.319  1.00  3.04          H   
ATOM    645  N   GLY A  44      11.827 -16.931  21.876  1.00  3.11          N   
ATOM    646  CA  GLY A  44      13.276 -16.790  21.758  1.00  3.11          C   
ATOM    647  C   GLY A  44      13.635 -15.327  21.468  1.00  3.11          C   
ATOM    648  O   GLY A  44      12.909 -14.613  20.789  1.00  3.11          O   
ATOM    649  H   GLY A  44      11.344 -17.567  21.257  1.00  3.11          H   
ATOM    650  HA2 GLY A  44      13.749 -17.098  22.691  1.00  3.11          H   
ATOM    651  HA3 GLY A  44      13.637 -17.417  20.943  1.00  3.11          H   
ATOM    652  N   PHE A  45      14.809 -14.972  21.939  1.00  3.18          N   
ATOM    653  CA  PHE A  45      15.207 -13.553  21.985  1.00  3.18          C   
ATOM    654  C   PHE A  45      16.721 -13.534  21.754  1.00  3.18          C   
ATOM    655  O   PHE A  45      17.480 -13.927  22.628  1.00  3.18          O   
ATOM    656  CB  PHE A  45      14.800 -12.998  23.339  1.00  3.18          C   
ATOM    657  CG  PHE A  45      15.007 -11.504  23.512  1.00  3.18          C   
ATOM    658  CD1 PHE A  45      14.289 -10.581  22.765  1.00  3.18          C   
ATOM    659  CD2 PHE A  45      15.739 -11.035  24.534  1.00  3.18          C   
ATOM    660  CE1 PHE A  45      14.370  -9.228  23.011  1.00  3.18          C   
ATOM    661  CE2 PHE A  45      15.818  -9.681  24.795  1.00  3.18          C   
ATOM    662  CZ  PHE A  45      15.148  -8.785  24.023  1.00  3.18          C   
ATOM    663  H   PHE A  45      15.449 -15.677  22.275  1.00  3.18          H   
ATOM    664  HA  PHE A  45      14.682 -13.002  21.204  1.00  3.18          H   
ATOM    665  HB2 PHE A  45      13.739 -13.186  23.505  1.00  3.18          H   
ATOM    666  HB3 PHE A  45      15.382 -13.485  24.122  1.00  3.18          H   
ATOM    667  HD1 PHE A  45      13.639 -10.920  21.958  1.00  3.18          H   
ATOM    668  HE1 PHE A  45      13.810  -8.527  22.392  1.00  3.18          H   
ATOM    669  HZ  PHE A  45      15.235  -7.716  24.216  1.00  3.18          H   
ATOM    670  HE2 PHE A  45      16.426  -9.334  25.630  1.00  3.18          H   
ATOM    671  HD2 PHE A  45      16.277 -11.744  25.164  1.00  3.18          H   
ATOM    672  N   HIS A  46      17.205 -13.056  20.560  1.00  3.20          N   
ATOM    673  CA  HIS A  46      18.606 -13.097  20.254  1.00  3.20          C   
ATOM    674  C   HIS A  46      19.022 -11.889  19.466  1.00  3.20          C   
ATOM    675  O   HIS A  46      18.244 -11.318  18.704  1.00  3.20          O   
ATOM    676  CB  HIS A  46      18.974 -14.333  19.399  1.00  3.20          C   
ATOM    677  CG  HIS A  46      18.195 -15.574  19.730  1.00  3.20          C   
ATOM    678  ND1 HIS A  46      17.234 -16.002  18.841  1.00  3.20          N   
ATOM    679  CD2 HIS A  46      18.145 -16.404  20.826  1.00  3.20          C   
ATOM    680  CE1 HIS A  46      16.663 -17.093  19.375  1.00  3.20          C   
ATOM    681  NE2 HIS A  46      17.185 -17.355  20.568  1.00  3.20          N   
ATOM    682  N   VAL A  47      20.341 -11.671  19.507  1.00  3.19          N   
ATOM    683  CA  VAL A  47      20.986 -10.763  18.572  1.00  3.19          C   
ATOM    684  C   VAL A  47      21.485 -11.623  17.354  1.00  3.19          C   
ATOM    685  O   VAL A  47      22.214 -12.592  17.559  1.00  3.19          O   
ATOM    686  CB  VAL A  47      22.156 -10.028  19.180  1.00  3.19          C   
ATOM    687  CG1 VAL A  47      22.758  -9.048  18.175  1.00  3.19          C   
ATOM    688  CG2 VAL A  47      21.686  -9.223  20.428  1.00  3.19          C   
ATOM    689  H   VAL A  47      20.906 -12.143  20.198  1.00  3.19          H   
ATOM    690  HA  VAL A  47      20.269 -10.012  18.241  1.00  3.19          H   
ATOM    691  HB  VAL A  47      22.919 -10.745  19.482  1.00  3.19          H   
ATOM    692 HG11 VAL A  47      22.699  -8.035  18.574  1.00  3.19          H   
ATOM    693 HG12 VAL A  47      23.802  -9.306  17.995  1.00  3.19          H   
ATOM    694 HG13 VAL A  47      22.204  -9.102  17.238  1.00  3.19          H   
ATOM    695 HG21 VAL A  47      22.227  -9.569  21.309  1.00  3.19          H   
ATOM    696 HG22 VAL A  47      21.885  -8.163  20.273  1.00  3.19          H   
ATOM    697 HG23 VAL A  47      20.617  -9.373  20.576  1.00  3.19          H   
ATOM    698  N   HIS A  48      21.066 -11.212  16.158  1.00  3.14          N   
ATOM    699  CA  HIS A  48      21.477 -11.819  14.909  1.00  3.14          C   
ATOM    700  C   HIS A  48      22.591 -11.030  14.252  1.00  3.14          C   
ATOM    701  O   HIS A  48      22.772  -9.847  14.551  1.00  3.14          O   
ATOM    702  CB  HIS A  48      20.243 -11.974  13.990  1.00  3.14          C   
ATOM    703  CG  HIS A  48      19.310 -13.038  14.457  1.00  3.14          C   
ATOM    704  ND1 HIS A  48      18.964 -14.119  13.671  1.00  3.14          N   
ATOM    705  CD2 HIS A  48      18.660 -13.178  15.630  1.00  3.14          C   
ATOM    706  CE1 HIS A  48      18.136 -14.892  14.367  1.00  3.14          C   
ATOM    707  NE2 HIS A  48      17.934 -14.337  15.568  1.00  3.14          N   
ATOM    708  N   GLU A  49      23.315 -11.649  13.343  1.00  3.08          N   
ATOM    709  CA  GLU A  49      24.561 -11.125  12.922  1.00  3.08          C   
ATOM    710  C   GLU A  49      24.457  -9.771  12.194  1.00  3.08          C   
ATOM    711  O   GLU A  49      25.298  -8.873  12.448  1.00  3.08          O   
ATOM    712  CB  GLU A  49      25.256 -12.164  12.048  1.00  3.08          C   
ATOM    713  CG  GLU A  49      26.675 -11.734  11.793  1.00  3.08          C   
ATOM    714  CD  GLU A  49      27.427 -12.730  11.005  1.00  3.08          C   
ATOM    715  OE1 GLU A  49      26.861 -13.740  10.544  1.00  3.08          O   
ATOM    716  OE2 GLU A  49      28.603 -12.460  10.722  1.00  3.08          O   
ATOM    717  H   GLU A  49      22.981 -12.511  12.937  1.00  3.08          H   
ATOM    718  HA  GLU A  49      25.204 -10.975  13.789  1.00  3.08          H   
ATOM    719  HB2 GLU A  49      25.254 -13.128  12.557  1.00  3.08          H   
ATOM    720  HB3 GLU A  49      24.727 -12.254  11.099  1.00  3.08          H   
ATOM    721  HG2 GLU A  49      26.677 -10.795  11.240  1.00  3.08          H   
ATOM    722  HG3 GLU A  49      27.190 -11.597  12.744  1.00  3.08          H   
ATOM    723  N   PHE A  50      23.497  -9.672  11.271  1.00  3.06          N   
ATOM    724  CA  PHE A  50      23.481  -8.517  10.370  1.00  3.06          C   
ATOM    725  C   PHE A  50      22.368  -7.589  10.758  1.00  3.06          C   
ATOM    726  O   PHE A  50      21.234  -7.997  11.062  1.00  3.06          O   
ATOM    727  CB  PHE A  50      23.290  -8.978   8.956  1.00  3.06          C   
ATOM    728  CG  PHE A  50      24.202 -10.029   8.457  1.00  3.06          C   
ATOM    729  CD1 PHE A  50      25.557  -9.872   8.456  1.00  3.06          C   
ATOM    730  CD2 PHE A  50      23.661 -11.236   8.034  1.00  3.06          C   
ATOM    731  CE1 PHE A  50      26.367 -10.927   8.004  1.00  3.06          C   
ATOM    732  CE2 PHE A  50      24.460 -12.241   7.602  1.00  3.06          C   
ATOM    733  CZ  PHE A  50      25.775 -12.088   7.610  1.00  3.06          C   
ATOM    734  H   PHE A  50      22.792 -10.392  11.201  1.00  3.06          H   
ATOM    735  HA  PHE A  50      24.432  -7.989  10.439  1.00  3.06          H   
ATOM    736  HB2 PHE A  50      22.286  -9.386   8.839  1.00  3.06          H   
ATOM    737  HB3 PHE A  50      23.421  -8.135   8.278  1.00  3.06          H   
ATOM    738  HD1 PHE A  50      25.998  -8.937   8.803  1.00  3.06          H   
ATOM    739  HE1 PHE A  50      27.450 -10.808   7.973  1.00  3.06          H   
ATOM    740  HZ  PHE A  50      26.387 -12.930   7.287  1.00  3.06          H   
ATOM    741  HE2 PHE A  50      24.022 -13.174   7.248  1.00  3.06          H   
ATOM    742  HD2 PHE A  50      22.579 -11.369   8.053  1.00  3.06          H   
ATOM    743  N   GLY A  51      22.629  -6.298  10.753  1.00  3.11          N   
ATOM    744  CA  GLY A  51      21.667  -5.209  10.842  1.00  3.11          C   
ATOM    745  C   GLY A  51      20.991  -4.892   9.568  1.00  3.11          C   
ATOM    746  O   GLY A  51      20.897  -3.727   9.161  1.00  3.11          O   
ATOM    747  H   GLY A  51      23.585  -5.979  10.681  1.00  3.11          H   
ATOM    748  HA2 GLY A  51      20.889  -5.468  11.560  1.00  3.11          H   
ATOM    749  HA3 GLY A  51      22.174  -4.301  11.169  1.00  3.11          H   
ATOM    750  N   ASP A  52      20.532  -5.943   8.864  1.00  3.06          N   
ATOM    751  CA  ASP A  52      19.998  -5.864   7.524  1.00  3.06          C   
ATOM    752  C   ASP A  52      18.555  -6.298   7.579  1.00  3.06          C   
ATOM    753  O   ASP A  52      18.271  -7.473   7.898  1.00  3.06          O   
ATOM    754  CB  ASP A  52      20.782  -6.791   6.595  1.00  3.06          C   
ATOM    755  CG  ASP A  52      20.390  -6.611   5.155  1.00  3.06          C   
ATOM    756  OD1 ASP A  52      19.301  -6.056   4.895  1.00  3.06          O   
ATOM    757  OD2 ASP A  52      21.172  -7.078   4.278  1.00  3.06          O   
ATOM    758  H   ASP A  52      20.548  -6.866   9.273  1.00  3.06          H   
ATOM    759  HA  ASP A  52      20.071  -4.838   7.163  1.00  3.06          H   
ATOM    760  HB2 ASP A  52      21.848  -6.580   6.685  1.00  3.06          H   
ATOM    761  HB3 ASP A  52      20.592  -7.828   6.871  1.00  3.06          H   
ATOM    762  N   ASN A  53      17.639  -5.373   7.351  1.00  3.07          N   
ATOM    763  CA  ASN A  53      16.217  -5.662   7.299  1.00  3.07          C   
ATOM    764  C   ASN A  53      15.614  -5.434   5.894  1.00  3.07          C   
ATOM    765  O   ASN A  53      14.419  -5.232   5.755  1.00  3.07          O   
ATOM    766  CB  ASN A  53      15.502  -4.861   8.419  1.00  3.07          C   
ATOM    767  CG  ASN A  53      14.013  -5.223   8.636  1.00  3.07          C   
ATOM    768  OD1 ASN A  53      13.070  -4.382   8.581  1.00  3.07          O   
ATOM    769  ND2 ASN A  53      13.837  -6.442   8.886  1.00  3.07          N   
ATOM    770  H   ASN A  53      17.920  -4.414   7.203  1.00  3.07          H   
ATOM    771  HA  ASN A  53      16.047  -6.704   7.570  1.00  3.07          H   
ATOM    772  HB2 ASN A  53      16.006  -5.035   9.370  1.00  3.07          H   
ATOM    773  HB3 ASN A  53      15.532  -3.798   8.182  1.00  3.07          H   
ATOM    774 HD21 ASN A  53      12.903  -6.792   9.047  1.00  3.07          H   
ATOM    775 HD22 ASN A  53      14.630  -7.066   8.925  1.00  3.07          H   
ATOM    776  N   THR A  54      16.456  -5.599   4.896  1.00  2.98          N   
ATOM    777  CA  THR A  54      16.109  -5.352   3.490  1.00  2.98          C   
ATOM    778  C   THR A  54      14.814  -6.050   3.142  1.00  2.98          C   
ATOM    779  O   THR A  54      13.860  -5.454   2.571  1.00  2.98          O   
ATOM    780  CB  THR A  54      17.237  -5.834   2.521  1.00  2.98          C   
ATOM    781  OG1 THR A  54      18.361  -4.979   2.697  1.00  2.98          O   
ATOM    782  CG2 THR A  54      16.750  -5.669   1.080  1.00  2.98          C   
ATOM    783  H   THR A  54      17.398  -5.912   5.081  1.00  2.98          H   
ATOM    784  HA  THR A  54      15.992  -4.281   3.327  1.00  2.98          H   
ATOM    785  HB  THR A  54      17.506  -6.863   2.759  1.00  2.98          H   
ATOM    786 HG21 THR A  54      17.416  -4.991   0.546  1.00  2.98          H   
ATOM    787 HG22 THR A  54      16.747  -6.639   0.584  1.00  2.98          H   
ATOM    788 HG23 THR A  54      15.740  -5.259   1.082  1.00  2.98          H   
ATOM    789  HG1 THR A  54      18.713  -5.091   3.583  1.00  2.98          H   
ATOM    790  N   ALA A  55      14.759  -7.322   3.446  1.00  2.90          N   
ATOM    791  CA  ALA A  55      13.566  -8.099   3.100  1.00  2.90          C   
ATOM    792  C   ALA A  55      12.838  -8.550   4.366  1.00  2.90          C   
ATOM    793  O   ALA A  55      12.195  -9.580   4.391  1.00  2.90          O   
ATOM    794  CB  ALA A  55      13.961  -9.291   2.257  1.00  2.90          C   
ATOM    795  H   ALA A  55      15.538  -7.760   3.917  1.00  2.90          H   
ATOM    796  HA  ALA A  55      12.892  -7.484   2.503  1.00  2.90          H   
ATOM    797  HB1 ALA A  55      13.669 -10.209   2.766  1.00  2.90          H   
ATOM    798  HB2 ALA A  55      13.459  -9.236   1.291  1.00  2.90          H   
ATOM    799  HB3 ALA A  55      15.040  -9.288   2.105  1.00  2.90          H   
ATOM    800  N   GLY A  56      12.864  -7.750   5.418  1.00  2.95          N   
ATOM    801  CA  GLY A  56      12.344  -8.098   6.714  1.00  2.95          C   
ATOM    802  C   GLY A  56      13.346  -8.812   7.609  1.00  2.95          C   
ATOM    803  O   GLY A  56      14.557  -8.790   7.341  1.00  2.95          O   
ATOM    804  H   GLY A  56      13.269  -6.828   5.338  1.00  2.95          H   
ATOM    805  HA2 GLY A  56      12.033  -7.193   7.236  1.00  2.95          H   
ATOM    806  HA3 GLY A  56      11.487  -8.761   6.596  1.00  2.95          H   
ATOM    807  N   CYS A  57      12.878  -9.444   8.682  1.00  3.04          N   
ATOM    808  CA  CYS A  57      13.780 -10.003   9.704  1.00  3.04          C   
ATOM    809  C   CYS A  57      14.591 -11.162   9.252  1.00  3.04          C   
ATOM    810  O   CYS A  57      15.663 -11.426   9.814  1.00  3.04          O   
ATOM    811  CB  CYS A  57      12.956 -10.420  10.940  1.00  3.04          C   
ATOM    812  SG  CYS A  57      11.966  -9.089  11.663  1.00  3.04          S   
ATOM    813  N   THR A  58      14.176 -11.784   8.149  1.00  2.92          N   
ATOM    814  CA  THR A  58      14.948 -12.873   7.621  1.00  2.92          C   
ATOM    815  C   THR A  58      16.349 -12.403   7.179  1.00  2.92          C   
ATOM    816  O   THR A  58      17.350 -13.126   7.197  1.00  2.92          O   
ATOM    817  CB  THR A  58      14.196 -13.490   6.471  1.00  2.92          C   
ATOM    818  OG1 THR A  58      14.994 -14.525   5.899  1.00  2.92          O   
ATOM    819  CG2 THR A  58      13.847 -12.452   5.397  1.00  2.92          C   
ATOM    820  H   THR A  58      13.325 -11.486   7.695  1.00  2.92          H   
ATOM    821  HA  THR A  58      15.065 -13.641   8.386  1.00  2.92          H   
ATOM    822  HB  THR A  58      13.256 -13.907   6.833  1.00  2.92          H   
ATOM    823 HG21 THR A  58      14.306 -12.739   4.451  1.00  2.92          H   
ATOM    824 HG22 THR A  58      12.765 -12.404   5.275  1.00  2.92          H   
ATOM    825 HG23 THR A  58      14.222 -11.474   5.700  1.00  2.92          H   
ATOM    826  HG1 THR A  58      15.816 -14.152   5.572  1.00  2.92          H   
ATOM    827  N   SER A  59      16.465 -11.141   6.697  1.00  2.98          N   
ATOM    828  CA  SER A  59      17.719 -10.594   6.185  1.00  2.98          C   
ATOM    829  C   SER A  59      18.816 -10.465   7.220  1.00  2.98          C   
ATOM    830  O   SER A  59      19.965 -10.302   6.917  1.00  2.98          O   
ATOM    831  CB  SER A  59      17.473  -9.238   5.468  1.00  2.98          C   
ATOM    832  OG  SER A  59      16.563  -9.348   4.367  1.00  2.98          O   
ATOM    833  H   SER A  59      15.658 -10.533   6.682  1.00  2.98          H   
ATOM    834  HA  SER A  59      18.103 -11.241   5.396  1.00  2.98          H   
ATOM    835  HB2 SER A  59      17.053  -8.523   6.176  1.00  2.98          H   
ATOM    836  HB3 SER A  59      18.417  -8.854   5.081  1.00  2.98          H   
ATOM    837  HG  SER A  59      15.709  -9.647   4.687  1.00  2.98          H   
ATOM    838  N   ALA A  60      18.473 -10.604   8.512  1.00  3.06          N   
ATOM    839  CA  ALA A  60      19.420 -10.452   9.595  1.00  3.06          C   
ATOM    840  C   ALA A  60      20.341 -11.644   9.750  1.00  3.06          C   
ATOM    841  O   ALA A  60      21.372 -11.596  10.452  1.00  3.06          O   
ATOM    842  CB  ALA A  60      18.680 -10.281  10.922  1.00  3.06          C   
ATOM    843  H   ALA A  60      17.518 -10.824   8.757  1.00  3.06          H   
ATOM    844  HA  ALA A  60      20.042  -9.576   9.414  1.00  3.06          H   
ATOM    845  HB1 ALA A  60      18.959 -11.087  11.601  1.00  3.06          H   
ATOM    846  HB2 ALA A  60      18.948  -9.323  11.367  1.00  3.06          H   
ATOM    847  HB3 ALA A  60      17.605 -10.311  10.746  1.00  3.06          H   
ATOM    848  N   GLY A  61      20.045 -12.728   9.072  1.00  2.99          N   
ATOM    849  CA  GLY A  61      21.027 -13.865   9.069  1.00  2.99          C   
ATOM    850  C   GLY A  61      20.897 -14.668  10.384  1.00  2.99          C   
ATOM    851  O   GLY A  61      19.869 -14.599  11.118  1.00  2.99          O   
ATOM    852  H   GLY A  61      19.172 -12.782   8.568  1.00  2.99          H   
ATOM    853  HA2 GLY A  61      20.822 -14.521   8.223  1.00  2.99          H   
ATOM    854  HA3 GLY A  61      22.040 -13.471   8.985  1.00  2.99          H   
ATOM    855  N   PRO A  62      21.941 -15.461  10.684  1.00  3.06          N   
ATOM    856  CA  PRO A  62      21.938 -16.315  11.830  1.00  3.06          C   
ATOM    857  C   PRO A  62      22.263 -15.565  13.128  1.00  3.06          C   
ATOM    858  O   PRO A  62      22.443 -14.374  13.172  1.00  3.06          O   
ATOM    859  CB  PRO A  62      23.043 -17.309  11.444  1.00  3.06          C   
ATOM    860  CG  PRO A  62      24.001 -16.495  10.747  1.00  3.06          C   
ATOM    861  CD  PRO A  62      23.212 -15.502   9.922  1.00  3.06          C   
ATOM    862  HD2 PRO A  62      23.015 -15.838   8.904  1.00  3.06          H   
ATOM    863  HD3 PRO A  62      23.653 -14.506   9.897  1.00  3.06          H   
ATOM    864  HG2 PRO A  62      24.620 -17.104  10.089  1.00  3.06          H   
ATOM    865  HG3 PRO A  62      24.638 -15.959  11.451  1.00  3.06          H   
ATOM    866  HB2 PRO A  62      22.680 -18.094  10.780  1.00  3.06          H   
ATOM    867  HB3 PRO A  62      23.516 -17.761  12.316  1.00  3.06          H   
ATOM    868  HA  PRO A  62      20.953 -16.768  11.944  1.00  3.06          H   
ATOM    869  N   HIS A  63      22.266 -16.296  14.240  1.00  3.11          N   
ATOM    870  CA  HIS A  63      22.614 -15.711  15.547  1.00  3.11          C   
ATOM    871  C   HIS A  63      24.007 -15.120  15.464  1.00  3.11          C   
ATOM    872  O   HIS A  63      24.904 -15.681  14.853  1.00  3.11          O   
ATOM    873  CB  HIS A  63      22.524 -16.727  16.658  1.00  3.11          C   
ATOM    874  CG  HIS A  63      21.150 -17.241  16.892  1.00  3.11          C   
ATOM    875  ND1 HIS A  63      20.884 -18.183  17.876  1.00  3.11          N   
ATOM    876  CD2 HIS A  63      19.977 -17.022  16.239  1.00  3.11          C   
ATOM    877  CE1 HIS A  63      19.579 -18.475  17.817  1.00  3.11          C   
ATOM    878  NE2 HIS A  63      19.016 -17.839  16.800  1.00  3.11          N   
ATOM    879  H   HIS A  63      22.025 -17.276  14.197  1.00  3.11          H   
ATOM    880  HA  HIS A  63      21.897 -14.930  15.799  1.00  3.11          H   
ATOM    881  HB2 HIS A  63      23.153 -17.584  16.419  1.00  3.11          H   
ATOM    882  HB3 HIS A  63      22.864 -16.277  17.591  1.00  3.11          H   
ATOM    883  HE1 HIS A  63      19.138 -19.152  18.549  1.00  3.11          H   
ATOM    884  HE2 HIS A  63      18.055 -17.949  16.508  1.00  3.11          H   
ATOM    885  HD2 HIS A  63      19.714 -16.357  15.416  1.00  3.11          H   
ATOM    886  N   PHE A  64      24.230 -13.993  16.134  1.00  3.08          N   
ATOM    887  CA  PHE A  64      25.545 -13.402  16.178  1.00  3.08          C   
ATOM    888  C   PHE A  64      26.484 -14.310  16.975  1.00  3.08          C   
ATOM    889  O   PHE A  64      26.283 -14.615  18.146  1.00  3.08          O   
ATOM    890  CB  PHE A  64      25.426 -12.030  16.888  1.00  3.08          C   
ATOM    891  CG  PHE A  64      26.768 -11.298  16.998  1.00  3.08          C   
ATOM    892  CD1 PHE A  64      27.687 -11.141  15.981  1.00  3.08          C   
ATOM    893  CD2 PHE A  64      27.001 -10.658  18.222  1.00  3.08          C   
ATOM    894  CE1 PHE A  64      28.919 -10.454  16.186  1.00  3.08          C   
ATOM    895  CE2 PHE A  64      28.191  -9.945  18.385  1.00  3.08          C   
ATOM    896  CZ  PHE A  64      29.119  -9.867  17.411  1.00  3.08          C   
ATOM    897  H   PHE A  64      23.470 -13.540  16.621  1.00  3.08          H   
ATOM    898  HA  PHE A  64      25.926 -13.286  15.163  1.00  3.08          H   
ATOM    899  HB2 PHE A  64      24.743 -11.389  16.330  1.00  3.08          H   
ATOM    900  HB3 PHE A  64      25.043 -12.175  17.898  1.00  3.08          H   
ATOM    901  HD1 PHE A  64      27.479 -11.547  14.991  1.00  3.08          H   
ATOM    902  HE1 PHE A  64      29.658 -10.410  15.386  1.00  3.08          H   
ATOM    903  HZ  PHE A  64      30.043  -9.324  17.611  1.00  3.08          H   
ATOM    904  HE2 PHE A  64      28.357  -9.442  19.338  1.00  3.08          H   
ATOM    905  HD2 PHE A  64      26.279 -10.707  19.037  1.00  3.08          H   
ATOM    906  N   ASN A  65      27.538 -14.770  16.311  1.00  3.03          N   
ATOM    907  CA  ASN A  65      28.329 -15.898  16.799  1.00  3.03          C   
ATOM    908  C   ASN A  65      29.814 -15.717  16.392  1.00  3.03          C   
ATOM    909  O   ASN A  65      30.421 -16.568  15.689  1.00  3.03          O   
ATOM    910  CB  ASN A  65      27.784 -17.226  16.255  1.00  3.03          C   
ATOM    911  CG  ASN A  65      28.526 -18.470  16.825  1.00  3.03          C   
ATOM    912  OD1 ASN A  65      29.089 -18.418  17.927  1.00  3.03          O   
ATOM    913  ND2 ASN A  65      28.421 -19.592  16.107  1.00  3.03          N   
ATOM    914  H   ASN A  65      27.812 -14.336  15.441  1.00  3.03          H   
ATOM    915  HA  ASN A  65      28.258 -15.949  17.885  1.00  3.03          H   
ATOM    916  HB2 ASN A  65      26.730 -17.322  16.517  1.00  3.03          H   
ATOM    917  HB3 ASN A  65      27.891 -17.246  15.170  1.00  3.03          H   
ATOM    918 HD21 ASN A  65      28.881 -20.434  16.422  1.00  3.03          H   
ATOM    919 HD22 ASN A  65      27.882 -19.593  15.253  1.00  3.03          H   
ATOM    920  N   PRO A  66      30.446 -14.612  16.848  1.00  2.96          N   
ATOM    921  CA  PRO A  66      31.812 -14.328  16.406  1.00  2.96          C   
ATOM    922  C   PRO A  66      32.792 -15.404  16.877  1.00  2.96          C   
ATOM    923  O   PRO A  66      33.860 -15.490  16.303  1.00  2.96          O   
ATOM    924  CB  PRO A  66      32.109 -12.955  17.000  1.00  2.96          C   
ATOM    925  CG  PRO A  66      31.200 -12.914  18.272  1.00  2.96          C   
ATOM    926  CD  PRO A  66      29.921 -13.590  17.808  1.00  2.96          C   
ATOM    927  HD2 PRO A  66      29.244 -12.914  17.286  1.00  2.96          H   
ATOM    928  HD3 PRO A  66      29.384 -14.090  18.614  1.00  2.96          H   
ATOM    929  HG2 PRO A  66      30.978 -11.896  18.593  1.00  2.96          H   
ATOM    930  HG3 PRO A  66      31.625 -13.473  19.106  1.00  2.96          H   
ATOM    931  HB2 PRO A  66      31.833 -12.141  16.329  1.00  2.96          H   
ATOM    932  HB3 PRO A  66      33.153 -12.844  17.295  1.00  2.96          H   
ATOM    933  HA  PRO A  66      31.841 -14.289  15.317  1.00  2.96          H   
ATOM    934  N   LEU A  67      32.490 -16.124  17.986  1.00  2.80          N   
ATOM    935  CA  LEU A  67      33.416 -17.162  18.513  1.00  2.80          C   
ATOM    936  C   LEU A  67      33.075 -18.584  18.068  1.00  2.80          C   
ATOM    937  O   LEU A  67      33.749 -19.563  18.519  1.00  2.80          O   
ATOM    938  CB  LEU A  67      33.390 -17.098  20.032  1.00  2.80          C   
ATOM    939  CG  LEU A  67      33.922 -15.798  20.592  1.00  2.80          C   
ATOM    940  CD1 LEU A  67      33.673 -15.699  22.069  1.00  2.80          C   
ATOM    941  CD2 LEU A  67      35.445 -15.829  20.421  1.00  2.80          C   
ATOM    942  H   LEU A  67      31.619 -15.958  18.471  1.00  2.80          H   
ATOM    943  HA  LEU A  67      34.430 -16.953  18.171  1.00  2.80          H   
ATOM    944  HB2 LEU A  67      32.364 -17.208  20.383  1.00  2.80          H   
ATOM    945  HB3 LEU A  67      34.001 -17.903  20.441  1.00  2.80          H   
ATOM    946  HG  LEU A  67      33.489 -14.961  20.043  1.00  2.80          H   
ATOM    947 HD11 LEU A  67      34.624 -15.605  22.593  1.00  2.80          H   
ATOM    948 HD12 LEU A  67      33.057 -14.824  22.276  1.00  2.80          H   
ATOM    949 HD13 LEU A  67      33.157 -16.596  22.412  1.00  2.80          H   
ATOM    950 HD21 LEU A  67      35.758 -14.994  19.794  1.00  2.80          H   
ATOM    951 HD22 LEU A  67      35.922 -15.748  21.398  1.00  2.80          H   
ATOM    952 HD23 LEU A  67      35.739 -16.767  19.949  1.00  2.80          H   
ATOM    953  N   SER A  68      32.223 -18.747  17.061  1.00  2.77          N   
ATOM    954  CA  SER A  68      31.954 -20.078  16.472  1.00  2.77          C   
ATOM    955  C   SER A  68      31.627 -21.151  17.529  1.00  2.77          C   
ATOM    956  O   SER A  68      32.151 -22.237  17.450  1.00  2.77          O   
ATOM    957  CB  SER A  68      33.085 -20.522  15.582  1.00  2.77          C   
ATOM    958  OG  SER A  68      33.374 -19.560  14.572  1.00  2.77          O   
ATOM    959  H   SER A  68      31.739 -17.947  16.678  1.00  2.77          H   
ATOM    960  HA  SER A  68      31.042 -20.035  15.877  1.00  2.77          H   
ATOM    961  HB2 SER A  68      33.984 -20.668  16.181  1.00  2.77          H   
ATOM    962  HB3 SER A  68      32.818 -21.459  15.094  1.00  2.77          H   
ATOM    963  HG  SER A  68      33.559 -18.712  14.982  1.00  2.77          H   
ATOM    964  N   ARG A  69      30.708 -20.839  18.424  1.00  2.87          N   
ATOM    965  CA  ARG A  69      30.257 -21.763  19.460  1.00  2.87          C   
ATOM    966  C   ARG A  69      28.907 -22.319  18.987  1.00  2.87          C   
ATOM    967  O   ARG A  69      28.298 -21.849  17.983  1.00  2.87          O   
ATOM    968  CB  ARG A  69      30.048 -21.034  20.806  1.00  2.87          C   
ATOM    969  CG  ARG A  69      31.322 -20.352  21.324  1.00  2.87          C   
ATOM    970  CD  ARG A  69      32.497 -21.311  21.568  1.00  2.87          C   
ATOM    971  NE  ARG A  69      33.283 -20.860  22.717  1.00  2.87          N   
ATOM    972  CZ  ARG A  69      32.922 -21.002  23.993  1.00  2.87          C   
ATOM    973  NH1 ARG A  69      31.780 -21.593  24.318  1.00  2.87          N   
ATOM    974  NH2 ARG A  69      33.708 -20.545  24.956  1.00  2.87          N   
ATOM    975  H   ARG A  69      30.284 -19.923  18.409  1.00  2.87          H   
ATOM    976  HA  ARG A  69      30.988 -22.563  19.578  1.00  2.87          H   
ATOM    977  HB2 ARG A  69      29.286 -20.264  20.688  1.00  2.87          H   
ATOM    978  HB3 ARG A  69      29.726 -21.751  21.562  1.00  2.87          H   
ATOM    979  HG2 ARG A  69      31.660 -19.612  20.598  1.00  2.87          H   
ATOM    980  HG3 ARG A  69      31.111 -19.859  22.273  1.00  2.87          H   
ATOM    981  HD2 ARG A  69      33.136 -21.336  20.685  1.00  2.87          H   
ATOM    982  HD3 ARG A  69      32.114 -22.312  21.767  1.00  2.87          H   
ATOM    983  HE  ARG A  69      34.168 -20.405  22.546  1.00  2.87          H   
ATOM    984 HH11 ARG A  69      31.525 -21.692  25.290  1.00  2.87          H   
ATOM    985 HH12 ARG A  69      31.170 -21.941  23.592  1.00  2.87          H   
ATOM    986 HH21 ARG A  69      33.433 -20.652  25.922  1.00  2.87          H   
ATOM    987 HH22 ARG A  69      34.579 -20.092  24.720  1.00  2.87          H   
ATOM    988  N   LYS A  70      28.374 -23.297  19.710  1.00  2.92          N   
ATOM    989  CA  LYS A  70      27.016 -23.784  19.534  1.00  2.92          C   
ATOM    990  C   LYS A  70      26.027 -22.940  20.274  1.00  2.92          C   
ATOM    991  O   LYS A  70      26.357 -22.204  21.211  1.00  2.92          O   
ATOM    992  CB  LYS A  70      26.878 -25.233  20.025  1.00  2.92          C   
ATOM    993  CG  LYS A  70      27.760 -26.258  19.212  1.00  2.92          C   
ATOM    994  CD  LYS A  70      27.669 -26.153  17.697  1.00  2.92          C   
ATOM    995  CE  LYS A  70      28.705 -26.996  16.956  1.00  2.92          C   
ATOM    996  NZ  LYS A  70      29.380 -26.167  15.927  1.00  2.92          N   
ATOM    997  H   LYS A  70      28.922 -23.745  20.430  1.00  2.92          H   
ATOM    998  HA  LYS A  70      26.758 -23.767  18.475  1.00  2.92          H   
ATOM    999  HB2 LYS A  70      27.185 -25.294  21.069  1.00  2.92          H   
ATOM   1000  HB3 LYS A  70      25.839 -25.551  19.933  1.00  2.92          H   
ATOM   1001  HG2 LYS A  70      28.811 -26.114  19.465  1.00  2.92          H   
ATOM   1002  HG3 LYS A  70      27.462 -27.275  19.465  1.00  2.92          H   
ATOM   1003  HD2 LYS A  70      26.685 -26.488  17.368  1.00  2.92          H   
ATOM   1004  HD3 LYS A  70      27.820 -25.117  17.394  1.00  2.92          H   
ATOM   1005  HE2 LYS A  70      28.210 -27.839  16.473  1.00  2.92          H   
ATOM   1006  HE3 LYS A  70      29.446 -27.367  17.664  1.00  2.92          H   
ATOM   1007  HZ1 LYS A  70      30.371 -26.133  16.119  1.00  2.92          H   
ATOM   1008  HZ2 LYS A  70      29.227 -26.573  15.015  1.00  2.92          H   
ATOM   1009  HZ3 LYS A  70      29.001 -25.231  15.947  1.00  2.92          H   
ATOM   1010  N   HIS A  71      24.780 -23.030  19.819  1.00  3.00          N   
ATOM   1011  CA  HIS A  71      23.704 -22.319  20.482  1.00  3.00          C   
ATOM   1012  C   HIS A  71      23.548 -22.762  21.932  1.00  3.00          C   
ATOM   1013  O   HIS A  71      23.583 -23.974  22.221  1.00  3.00          O   
ATOM   1014  CB  HIS A  71      22.402 -22.505  19.701  1.00  3.00          C   
ATOM   1015  CG  HIS A  71      21.243 -21.786  20.267  1.00  3.00          C   
ATOM   1016  ND1 HIS A  71      21.076 -20.410  20.155  1.00  3.00          N   
ATOM   1017  CD2 HIS A  71      20.227 -22.252  21.025  1.00  3.00          C   
ATOM   1018  CE1 HIS A  71      19.939 -20.109  20.826  1.00  3.00          C   
ATOM   1019  NE2 HIS A  71      19.434 -21.196  21.366  1.00  3.00          N   
ATOM   1020  H   HIS A  71      24.582 -23.597  19.007  1.00  3.00          H   
ATOM   1021  HA  HIS A  71      23.913 -21.249  20.470  1.00  3.00          H   
ATOM   1022  HB2 HIS A  71      22.534 -22.142  18.682  1.00  3.00          H   
ATOM   1023  HB3 HIS A  71      22.139 -23.563  19.678  1.00  3.00          H   
ATOM   1024  HE1 HIS A  71      19.579 -19.081  20.854  1.00  3.00          H   
ATOM   1025  HE2 HIS A  71      18.600 -21.227  21.934  1.00  3.00          H   
ATOM   1026  HD2 HIS A  71      19.976 -23.255  21.369  1.00  3.00          H   
ATOM   1027  N   GLY A  72      23.219 -21.854  22.849  1.00  3.01          N   
ATOM   1028  CA  GLY A  72      22.884 -22.131  24.260  1.00  3.01          C   
ATOM   1029  C   GLY A  72      21.970 -21.075  24.838  1.00  3.01          C   
ATOM   1030  O   GLY A  72      21.414 -20.218  24.119  1.00  3.01          O   
ATOM   1031  H   GLY A  72      23.184 -20.876  22.597  1.00  3.01          H   
ATOM   1032  HA2 GLY A  72      23.798 -22.154  24.853  1.00  3.01          H   
ATOM   1033  HA3 GLY A  72      22.381 -23.095  24.332  1.00  3.01          H   
ATOM   1034  N   GLY A  73      21.798 -21.133  26.164  1.00  2.97          N   
ATOM   1035  CA  GLY A  73      21.134 -20.071  26.886  1.00  2.97          C   
ATOM   1036  C   GLY A  73      22.134 -19.044  27.383  1.00  2.97          C   
ATOM   1037  O   GLY A  73      23.355 -19.301  27.428  1.00  2.97          O   
ATOM   1038  H   GLY A  73      22.137 -21.933  26.680  1.00  2.97          H   
ATOM   1039  HA2 GLY A  73      20.421 -19.574  26.228  1.00  2.97          H   
ATOM   1040  HA3 GLY A  73      20.607 -20.489  27.744  1.00  2.97          H   
ATOM   1041  N   PRO A  74      21.609 -17.934  27.884  1.00  3.01          N   
ATOM   1042  CA  PRO A  74      22.455 -16.879  28.315  1.00  3.01          C   
ATOM   1043  C   PRO A  74      23.310 -17.217  29.516  1.00  3.01          C   
ATOM   1044  O   PRO A  74      24.429 -16.672  29.589  1.00  3.01          O   
ATOM   1045  CB  PRO A  74      21.506 -15.717  28.592  1.00  3.01          C   
ATOM   1046  CG  PRO A  74      20.167 -16.347  28.889  1.00  3.01          C   
ATOM   1047  CD  PRO A  74      20.205 -17.530  27.925  1.00  3.01          C   
ATOM   1048  HD2 PRO A  74      19.879 -17.246  26.925  1.00  3.01          H   
ATOM   1049  HD3 PRO A  74      19.597 -18.361  28.282  1.00  3.01          H   
ATOM   1050  HG2 PRO A  74      19.316 -15.709  28.649  1.00  3.01          H   
ATOM   1051  HG3 PRO A  74      20.069 -16.713  29.911  1.00  3.01          H   
ATOM   1052  HB2 PRO A  74      21.416 -15.063  27.725  1.00  3.01          H   
ATOM   1053  HB3 PRO A  74      21.833 -15.134  29.453  1.00  3.01          H   
ATOM   1054  HA  PRO A  74      23.134 -16.604  27.508  1.00  3.01          H   
ATOM   1055  N   LYS A  75      22.914 -18.182  30.331  1.00  2.90          N   
ATOM   1056  C   LYS A  75      24.659 -19.756  31.167  1.00  2.90          C   
ATOM   1057  O   LYS A  75      25.226 -20.292  32.083  1.00  2.90          O   
ATOM   1058  CA  LYS A  75      23.767 -18.552  31.447  1.00  2.90          C   
ATOM   1059  CB  LYS A  75      22.911 -18.688  32.717  1.00  2.90          C   
ATOM   1060  CG  LYS A  75      22.051 -17.415  32.931  1.00  2.90          C   
ATOM   1061  CD  LYS A  75      22.931 -16.175  33.026  1.00  2.90          C   
ATOM   1062  CE  LYS A  75      22.283 -14.957  32.451  1.00  2.90          C   
ATOM   1063  NZ  LYS A  75      22.887 -13.727  32.969  1.00  2.90          N   
ATOM   1064  H   LYS A  75      22.031 -18.645  30.169  1.00  2.90          H   
ATOM   1065  HA  LYS A  75      24.421 -17.717  31.698  1.00  2.90          H   
ATOM   1066  HB2 LYS A  75      22.250 -19.549  32.620  1.00  2.90          H   
ATOM   1067  HB3 LYS A  75      23.561 -18.825  33.581  1.00  2.90          H   
ATOM   1068  HG2 LYS A  75      21.365 -17.294  32.093  1.00  2.90          H   
ATOM   1069  HG3 LYS A  75      21.481 -17.512  33.855  1.00  2.90          H   
ATOM   1070  HD2 LYS A  75      23.157 -15.968  34.072  1.00  2.90          H   
ATOM   1071  HD3 LYS A  75      23.860 -16.345  32.481  1.00  2.90          H   
ATOM   1072  HE2 LYS A  75      22.394 -14.963  31.367  1.00  2.90          H   
ATOM   1073  HE3 LYS A  75      21.224 -14.953  32.707  1.00  2.90          H   
ATOM   1074  HZ1 LYS A  75      23.269 -13.191  32.203  1.00  2.90          H   
ATOM   1075  HZ2 LYS A  75      22.183 -13.180  33.444  1.00  2.90          H   
ATOM   1076  HZ3 LYS A  75      23.625 -13.962  33.617  1.00  2.90          H   
ATOM   1077  N   ASP A  76      24.788 -20.166  29.916  1.00  2.89          N   
ATOM   1078  CA  ASP A  76      25.674 -21.229  29.525  1.00  2.89          C   
ATOM   1079  C   ASP A  76      27.015 -20.684  29.062  1.00  2.89          C   
ATOM   1080  O   ASP A  76      27.104 -19.602  28.409  1.00  2.89          O   
ATOM   1081  CB  ASP A  76      25.056 -22.074  28.416  1.00  2.89          C   
ATOM   1082  CG  ASP A  76      23.773 -22.756  28.862  1.00  2.89          C   
ATOM   1083  OD1 ASP A  76      23.597 -23.024  30.077  1.00  2.89          O   
ATOM   1084  OD2 ASP A  76      22.929 -22.989  27.993  1.00  2.89          O   
ATOM   1085  H   ASP A  76      24.248 -19.725  29.185  1.00  2.89          H   
ATOM   1086  HA  ASP A  76      25.843 -21.893  30.373  1.00  2.89          H   
ATOM   1087  HB2 ASP A  76      24.822 -21.439  27.562  1.00  2.89          H   
ATOM   1088  HB3 ASP A  76      25.762 -22.847  28.111  1.00  2.89          H   
ATOM   1089  N   GLU A  77      28.097 -21.441  29.274  1.00  2.85          N   
ATOM   1090  CA  GLU A  77      29.380 -21.104  28.678  1.00  2.85          C   
ATOM   1091  C   GLU A  77      29.352 -21.308  27.165  1.00  2.85          C   
ATOM   1092  O   GLU A  77      29.827 -20.462  26.399  1.00  2.85          O   
ATOM   1093  CB  GLU A  77      30.494 -21.966  29.293  1.00  2.85          C   
ATOM   1094  CG  GLU A  77      31.841 -21.632  28.685  1.00  2.85          C   
ATOM   1095  CD  GLU A  77      33.013 -22.178  29.432  1.00  2.85          C   
ATOM   1096  OE1 GLU A  77      33.003 -23.338  29.874  1.00  2.85          O   
ATOM   1097  OE2 GLU A  77      34.018 -21.453  29.479  1.00  2.85          O   
ATOM   1098  H   GLU A  77      28.028 -22.263  29.857  1.00  2.85          H   
ATOM   1099  HA  GLU A  77      29.614 -20.060  28.885  1.00  2.85          H   
ATOM   1100  HB2 GLU A  77      30.542 -21.786  30.367  1.00  2.85          H   
ATOM   1101  HB3 GLU A  77      30.281 -23.019  29.111  1.00  2.85          H   
ATOM   1102  HG2 GLU A  77      31.894 -22.037  27.674  1.00  2.85          H   
ATOM   1103  HG3 GLU A  77      31.966 -20.550  28.649  1.00  2.85          H   
ATOM   1104  N   GLU A  78      28.774 -22.419  26.743  1.00  2.93          N   
ATOM   1105  CA  GLU A  78      28.594 -22.728  25.357  1.00  2.93          C   
ATOM   1106  C   GLU A  78      27.334 -22.052  24.811  1.00  2.93          C   
ATOM   1107  O   GLU A  78      26.227 -22.548  24.944  1.00  2.93          O   
ATOM   1108  CB  GLU A  78      28.574 -24.226  25.114  1.00  2.93          C   
ATOM   1109  CG  GLU A  78      28.646 -24.574  23.610  1.00  2.93          C   
ATOM   1110  CD  GLU A  78      30.004 -24.529  22.994  1.00  2.93          C   
ATOM   1111  OE1 GLU A  78      31.032 -24.732  23.710  1.00  2.93          O   
ATOM   1112  OE2 GLU A  78      30.079 -24.349  21.752  1.00  2.93          O   
ATOM   1113  H   GLU A  78      28.436 -23.095  27.413  1.00  2.93          H   
ATOM   1114  HA  GLU A  78      29.456 -22.375  24.791  1.00  2.93          H   
ATOM   1115  HB2 GLU A  78      29.429 -24.686  25.609  1.00  2.93          H   
ATOM   1116  HB3 GLU A  78      27.652 -24.647  25.515  1.00  2.93          H   
ATOM   1117  HG2 GLU A  78      28.276 -25.587  23.453  1.00  2.93          H   
ATOM   1118  HG3 GLU A  78      28.033 -23.872  23.044  1.00  2.93          H   
ATOM   1119  N   ARG A  79      27.555 -20.888  24.202  1.00  2.98          N   
ATOM   1120  CA  ARG A  79      26.459 -20.064  23.660  1.00  2.98          C   
ATOM   1121  C   ARG A  79      27.055 -19.214  22.556  1.00  2.98          C   
ATOM   1122  O   ARG A  79      28.233 -18.949  22.531  1.00  2.98          O   
ATOM   1123  CB  ARG A  79      25.809 -19.202  24.747  1.00  2.98          C   
ATOM   1124  CG  ARG A  79      26.803 -18.173  25.424  1.00  2.98          C   
ATOM   1125  CD  ARG A  79      26.079 -17.234  26.297  1.00  2.98          C   
ATOM   1126  NE  ARG A  79      25.686 -16.028  25.551  1.00  2.98          N   
ATOM   1127  CZ  ARG A  79      25.237 -14.942  26.174  1.00  2.98          C   
ATOM   1128  NH1 ARG A  79      25.144 -14.930  27.489  1.00  2.98          N   
ATOM   1129  NH2 ARG A  79      24.988 -13.850  25.480  1.00  2.98          N   
ATOM   1130  H   ARG A  79      28.500 -20.546  24.101  1.00  2.98          H   
ATOM   1131  HA  ARG A  79      25.675 -20.713  23.268  1.00  2.98          H   
ATOM   1132  HB2 ARG A  79      24.992 -18.625  24.314  1.00  2.98          H   
ATOM   1133  HB3 ARG A  79      25.421 -19.845  25.537  1.00  2.98          H   
ATOM   1134  HG2 ARG A  79      27.534 -18.714  26.025  1.00  2.98          H   
ATOM   1135  HG3 ARG A  79      27.319 -17.603  24.651  1.00  2.98          H   
ATOM   1136  HD2 ARG A  79      25.182 -17.716  26.685  1.00  2.98          H   
ATOM   1137  HD3 ARG A  79      26.721 -16.941  27.128  1.00  2.98          H   
ATOM   1138  HE  ARG A  79      25.764 -16.038  24.544  1.00  2.98          H   
ATOM   1139 HH11 ARG A  79      24.804 -14.104  27.961  1.00  2.98          H   
ATOM   1140 HH12 ARG A  79      25.413 -15.747  28.019  1.00  2.98          H   
ATOM   1141 HH21 ARG A  79      24.646 -13.024  25.950  1.00  2.98          H   
ATOM   1142 HH22 ARG A  79      25.141 -13.844  24.482  1.00  2.98          H   
ATOM   1143  N   HIS A  80      26.170 -18.758  21.692  1.00  3.05          N   
ATOM   1144  CA  HIS A  80      26.453 -17.649  20.831  1.00  3.05          C   
ATOM   1145  C   HIS A  80      26.519 -16.323  21.607  1.00  3.05          C   
ATOM   1146  O   HIS A  80      25.741 -16.168  22.545  1.00  3.05          O   
ATOM   1147  CB  HIS A  80      25.375 -17.547  19.757  1.00  3.05          C   
ATOM   1148  CG  HIS A  80      25.220 -18.782  18.953  1.00  3.05          C   
ATOM   1149  ND1 HIS A  80      23.958 -19.190  18.536  1.00  3.05          N   
ATOM   1150  CD2 HIS A  80      26.113 -19.651  18.450  1.00  3.05          C   
ATOM   1151  CE1 HIS A  80      24.130 -20.235  17.727  1.00  3.05          C   
ATOM   1152  NE2 HIS A  80      25.417 -20.553  17.677  1.00  3.05          N   
ATOM   1153  H   HIS A  80      25.262 -19.195  21.626  1.00  3.05          H   
ATOM   1154  HA  HIS A  80      27.414 -17.805  20.340  1.00  3.05          H   
ATOM   1155  HB2 HIS A  80      24.413 -17.341  20.226  1.00  3.05          H   
ATOM   1156  HB3 HIS A  80      25.623 -16.740  19.068  1.00  3.05          H   
ATOM   1157  HE1 HIS A  80      23.272 -20.686  17.229  1.00  3.05          H   
ATOM   1158  HE2 HIS A  80      25.803 -21.328  17.156  1.00  3.05          H   
ATOM   1159  HD2 HIS A  80      27.195 -19.740  18.551  1.00  3.05          H   
ATOM   1160  N   VAL A  81      27.337 -15.361  21.167  1.00  3.06          N   
ATOM   1161  CA  VAL A  81      27.245 -14.059  21.809  1.00  3.06          C   
ATOM   1162  C   VAL A  81      25.826 -13.562  21.828  1.00  3.06          C   
ATOM   1163  O   VAL A  81      25.429 -12.945  22.781  1.00  3.06          O   
ATOM   1164  CB  VAL A  81      28.230 -13.058  21.170  1.00  3.06          C   
ATOM   1165  CG1 VAL A  81      28.024 -11.653  21.675  1.00  3.06          C   
ATOM   1166  CG2 VAL A  81      29.695 -13.494  21.462  1.00  3.06          C   
ATOM   1167  H   VAL A  81      27.984 -15.557  20.417  1.00  3.06          H   
ATOM   1168  HA  VAL A  81      27.601 -14.134  22.837  1.00  3.06          H   
ATOM   1169  HB  VAL A  81      28.072 -13.030  20.092  1.00  3.06          H   
ATOM   1170 HG11 VAL A  81      28.937 -11.302  22.156  1.00  3.06          H   
ATOM   1171 HG12 VAL A  81      27.779 -10.998  20.839  1.00  3.06          H   
ATOM   1172 HG13 VAL A  81      27.207 -11.642  22.396  1.00  3.06          H   
ATOM   1173 HG21 VAL A  81      30.216 -13.673  20.521  1.00  3.06          H   
ATOM   1174 HG22 VAL A  81      30.206 -12.706  22.015  1.00  3.06          H   
ATOM   1175 HG23 VAL A  81      29.691 -14.409  22.055  1.00  3.06          H   
ATOM   1176  N   GLY A  82      25.130 -13.718  20.711  1.00  3.16          N   
ATOM   1177  CA  GLY A  82      23.784 -13.204  20.659  1.00  3.16          C   
ATOM   1178  C   GLY A  82      22.681 -13.904  21.421  1.00  3.16          C   
ATOM   1179  O   GLY A  82      21.520 -13.513  21.354  1.00  3.16          O   
ATOM   1180  H   GLY A  82      25.547 -14.189  19.921  1.00  3.16          H   
ATOM   1181  HA2 GLY A  82      23.768 -12.185  21.047  1.00  3.16          H   
ATOM   1182  HA3 GLY A  82      23.434 -13.205  19.627  1.00  3.16          H   
ATOM   1183  N   ASP A  83      22.971 -14.966  22.153  1.00  3.15          N   
ATOM   1184  CA  ASP A  83      21.943 -15.793  22.835  1.00  3.15          C   
ATOM   1185  C   ASP A  83      21.496 -15.170  24.126  1.00  3.15          C   
ATOM   1186  O   ASP A  83      22.057 -15.419  25.201  1.00  3.15          O   
ATOM   1187  CB  ASP A  83      22.582 -17.206  23.046  1.00  3.15          C   
ATOM   1188  CG  ASP A  83      22.687 -17.993  21.831  1.00  3.15          C   
ATOM   1189  OD1 ASP A  83      22.091 -17.604  20.753  1.00  3.15          O   
ATOM   1190  OD2 ASP A  83      23.381 -19.038  21.825  1.00  3.15          O   
ATOM   1191  H   ASP A  83      23.934 -15.248  22.268  1.00  3.15          H   
ATOM   1192  HA  ASP A  83      21.073 -15.900  22.187  1.00  3.15          H   
ATOM   1193  HB2 ASP A  83      23.590 -17.094  23.445  1.00  3.15          H   
ATOM   1194  HB3 ASP A  83      21.976 -17.778  23.748  1.00  3.15          H   
ATOM   1195  N   LEU A  84      20.312 -14.554  24.068  1.00  3.11          N   
ATOM   1196  CA  LEU A  84      19.699 -13.899  25.228  1.00  3.11          C   
ATOM   1197  C   LEU A  84      18.469 -14.680  25.748  1.00  3.11          C   
ATOM   1198  O   LEU A  84      17.724 -14.171  26.554  1.00  3.11          O   
ATOM   1199  CB  LEU A  84      19.343 -12.450  24.933  1.00  3.11          C   
ATOM   1200  CG  LEU A  84      20.599 -11.602  24.604  1.00  3.11          C   
ATOM   1201  CD1 LEU A  84      20.144 -10.181  24.290  1.00  3.11          C   
ATOM   1202  CD2 LEU A  84      21.604 -11.586  25.739  1.00  3.11          C   
ATOM   1203  H   LEU A  84      19.802 -14.528  23.197  1.00  3.11          H   
ATOM   1204  HA  LEU A  84      20.428 -13.833  26.036  1.00  3.11          H   
ATOM   1205  HB2 LEU A  84      18.669 -12.408  24.077  1.00  3.11          H   
ATOM   1206  HB3 LEU A  84      18.853 -12.011  25.802  1.00  3.11          H   
ATOM   1207  HG  LEU A  84      21.094 -12.012  23.724  1.00  3.11          H   
ATOM   1208 HD11 LEU A  84      20.602  -9.488  24.996  1.00  3.11          H   
ATOM   1209 HD12 LEU A  84      20.445  -9.918  23.276  1.00  3.11          H   
ATOM   1210 HD13 LEU A  84      19.059 -10.120  24.373  1.00  3.11          H   
ATOM   1211 HD21 LEU A  84      22.550 -12.002  25.393  1.00  3.11          H   
ATOM   1212 HD22 LEU A  84      21.759 -10.560  26.073  1.00  3.11          H   
ATOM   1213 HD23 LEU A  84      21.226 -12.185  26.568  1.00  3.11          H   
ATOM   1214  N   GLY A  85      18.312 -15.896  25.311  1.00  3.02          N   
ATOM   1215  CA  GLY A  85      17.323 -16.809  25.883  1.00  3.02          C   
ATOM   1216  C   GLY A  85      15.905 -16.612  25.363  1.00  3.02          C   
ATOM   1217  O   GLY A  85      15.682 -16.594  24.144  1.00  3.02          O   
ATOM   1218  H   GLY A  85      18.886 -16.234  24.552  1.00  3.02          H   
ATOM   1219  HA2 GLY A  85      17.603 -17.838  25.656  1.00  3.02          H   
ATOM   1220  HA3 GLY A  85      17.285 -16.674  26.964  1.00  3.02          H   
ATOM   1221  N   ASN A  86      15.013 -16.403  26.303  1.00  3.00          N   
ATOM   1222  CA  ASN A  86      13.601 -16.158  26.031  1.00  3.00          C   
ATOM   1223  C   ASN A  86      13.062 -14.960  26.740  1.00  3.00          C   
ATOM   1224  O   ASN A  86      13.504 -14.702  27.871  1.00  3.00          O   
ATOM   1225  CB  ASN A  86      12.699 -17.314  26.505  1.00  3.00          C   
ATOM   1226  CG  ASN A  86      12.980 -18.568  25.689  1.00  3.00          C   
ATOM   1227  OD1 ASN A  86      12.495 -18.674  24.543  1.00  3.00          O   
ATOM   1228  ND2 ASN A  86      13.709 -19.504  26.216  1.00  3.00          N   
ATOM   1229  H   ASN A  86      15.295 -16.407  27.273  1.00  3.00          H   
ATOM   1230  HA  ASN A  86      13.459 -15.998  24.962  1.00  3.00          H   
ATOM   1231  HB2 ASN A  86      12.896 -17.521  27.557  1.00  3.00          H   
ATOM   1232  HB3 ASN A  86      11.653 -17.034  26.380  1.00  3.00          H   
ATOM   1233 HD21 ASN A  86      13.905 -20.344  25.690  1.00  3.00          H   
ATOM   1234 HD22 ASN A  86      14.077 -19.388  27.149  1.00  3.00          H   
ATOM   1235  N   VAL A  87      12.071 -14.312  26.149  1.00  3.00          N   
ATOM   1236  CA  VAL A  87      11.183 -13.433  26.934  1.00  3.00          C   
ATOM   1237  C   VAL A  87       9.895 -14.192  27.158  1.00  3.00          C   
ATOM   1238  O   VAL A  87       9.576 -15.082  26.407  1.00  3.00          O   
ATOM   1239  CB  VAL A  87      10.996 -12.087  26.255  1.00  3.00          C   
ATOM   1240  CG1 VAL A  87      12.371 -11.377  26.122  1.00  3.00          C   
ATOM   1241  CG2 VAL A  87      10.341 -12.242  24.872  1.00  3.00          C   
ATOM   1242  H   VAL A  87      11.922 -14.420  25.156  1.00  3.00          H   
ATOM   1243  HA  VAL A  87      11.658 -13.192  27.885  1.00  3.00          H   
ATOM   1244  HB  VAL A  87      10.325 -11.469  26.851  1.00  3.00          H   
ATOM   1245 HG11 VAL A  87      12.587 -11.196  25.069  1.00  3.00          H   
ATOM   1246 HG12 VAL A  87      12.343 -10.427  26.655  1.00  3.00          H   
ATOM   1247 HG13 VAL A  87      13.150 -12.009  26.549  1.00  3.00          H   
ATOM   1248 HG21 VAL A  87       9.399 -11.695  24.852  1.00  3.00          H   
ATOM   1249 HG22 VAL A  87      11.008 -11.844  24.107  1.00  3.00          H   
ATOM   1250 HG23 VAL A  87      10.152 -13.297  24.675  1.00  3.00          H   
ATOM   1251  N   THR A  88       9.178 -13.810  28.170  1.00  2.97          N   
ATOM   1252  CA  THR A  88       7.949 -14.553  28.478  1.00  2.97          C   
ATOM   1253  C   THR A  88       6.736 -13.604  28.525  1.00  2.97          C   
ATOM   1254  O   THR A  88       6.749 -12.608  29.241  1.00  2.97          O   
ATOM   1255  CB  THR A  88       8.125 -15.326  29.853  1.00  2.97          C   
ATOM   1256  OG1 THR A  88       9.162 -16.314  29.758  1.00  2.97          O   
ATOM   1257  CG2 THR A  88       6.777 -16.037  30.169  1.00  2.97          C   
ATOM   1258  H   THR A  88       9.472 -13.018  28.723  1.00  2.97          H   
ATOM   1259  HA  THR A  88       7.777 -15.306  27.709  1.00  2.97          H   
ATOM   1260  HB  THR A  88       8.389 -14.617  30.638  1.00  2.97          H   
ATOM   1261 HG21 THR A  88       6.940 -17.113  30.234  1.00  2.97          H   
ATOM   1262 HG22 THR A  88       6.387 -15.671  31.119  1.00  2.97          H   
ATOM   1263 HG23 THR A  88       6.060 -15.826  29.376  1.00  2.97          H   
ATOM   1264  HG1 THR A  88       8.919 -16.971  29.102  1.00  2.97          H   
ATOM   1265  N   ALA A  89       5.754 -13.856  27.655  1.00  2.92          N   
ATOM   1266  CA  ALA A  89       4.543 -13.108  27.645  1.00  2.92          C   
ATOM   1267  C   ALA A  89       3.440 -13.742  28.502  1.00  2.92          C   
ATOM   1268  O   ALA A  89       3.259 -14.946  28.567  1.00  2.92          O   
ATOM   1269  CB  ALA A  89       4.109 -12.986  26.211  1.00  2.92          C   
ATOM   1270  H   ALA A  89       5.861 -14.598  26.978  1.00  2.92          H   
ATOM   1271  HA  ALA A  89       4.730 -12.107  28.034  1.00  2.92          H   
ATOM   1272  HB1 ALA A  89       3.127 -13.442  26.088  1.00  2.92          H   
ATOM   1273  HB2 ALA A  89       4.057 -11.933  25.935  1.00  2.92          H   
ATOM   1274  HB3 ALA A  89       4.828 -13.494  25.569  1.00  2.92          H   
ATOM   1275  N   ASP A  90       2.695 -12.865  29.083  1.00  2.83          N   
ATOM   1276  CA  ASP A  90       1.477 -13.224  29.839  1.00  2.83          C   
ATOM   1277  C   ASP A  90       0.291 -13.378  28.925  1.00  2.83          C   
ATOM   1278  O   ASP A  90       0.375 -13.178  27.724  1.00  2.83          O   
ATOM   1279  CB  ASP A  90       1.340 -12.174  30.957  1.00  2.83          C   
ATOM   1280  CG  ASP A  90       2.002 -12.646  32.289  1.00  2.83          C   
ATOM   1281  OD1 ASP A  90       2.755 -13.659  32.323  1.00  2.83          O   
ATOM   1282  OD2 ASP A  90       1.827 -11.940  33.304  1.00  2.83          O   
ATOM   1283  H   ASP A  90       2.938 -11.886  29.030  1.00  2.83          H   
ATOM   1284  HA  ASP A  90       1.637 -14.168  30.360  1.00  2.83          H   
ATOM   1285  HB2 ASP A  90       1.824 -11.248  30.647  1.00  2.83          H   
ATOM   1286  HB3 ASP A  90       0.284 -11.985  31.151  1.00  2.83          H   
ATOM   1287  N   LYS A  91      -0.851 -13.681  29.479  1.00  2.76          N   
ATOM   1288  CA  LYS A  91      -2.125 -13.813  28.705  1.00  2.76          C   
ATOM   1289  C   LYS A  91      -2.469 -12.519  28.019  1.00  2.76          C   
ATOM   1290  O   LYS A  91      -3.112 -12.522  26.996  1.00  2.76          O   
ATOM   1291  CB  LYS A  91      -3.306 -14.198  29.584  1.00  2.76          C   
ATOM   1292  CG  LYS A  91      -3.433 -15.678  29.897  1.00  2.76          C   
ATOM   1293  CD  LYS A  91      -3.819 -16.360  28.612  1.00  2.76          C   
ATOM   1294  CE  LYS A  91      -4.754 -17.524  28.769  1.00  2.76          C   
ATOM   1295  NZ  LYS A  91      -4.564 -18.322  27.507  1.00  2.76          N   
ATOM   1296  H   LYS A  91      -0.899 -13.838  30.476  1.00  2.76          H   
ATOM   1297  HA  LYS A  91      -2.013 -14.592  27.951  1.00  2.76          H   
ATOM   1298  HB2 LYS A  91      -3.227 -13.687  30.544  1.00  2.76          H   
ATOM   1299  HB3 LYS A  91      -4.235 -13.907  29.093  1.00  2.76          H   
ATOM   1300  HG2 LYS A  91      -2.479 -16.055  30.265  1.00  2.76          H   
ATOM   1301  HG3 LYS A  91      -4.199 -15.824  30.659  1.00  2.76          H   
ATOM   1302  HD2 LYS A  91      -2.925 -16.742  28.120  1.00  2.76          H   
ATOM   1303  HD3 LYS A  91      -4.317 -15.646  27.956  1.00  2.76          H   
ATOM   1304  HE2 LYS A  91      -4.481 -18.093  29.658  1.00  2.76          H   
ATOM   1305  HE3 LYS A  91      -5.776 -17.159  28.872  1.00  2.76          H   
ATOM   1306  HZ1 LYS A  91      -4.241 -19.250  27.741  1.00  2.76          H   
ATOM   1307  HZ2 LYS A  91      -5.443 -18.386  27.014  1.00  2.76          H   
ATOM   1308  HZ3 LYS A  91      -3.881 -17.866  26.920  1.00  2.76          H   
ATOM   1309  N   ASP A  92      -1.978 -11.426  28.626  1.00  2.75          N   
ATOM   1310  C   ASP A  92      -1.303  -9.817  26.866  1.00  2.75          C   
ATOM   1311  O   ASP A  92      -1.465  -8.774  26.231  1.00  2.75          O   
ATOM   1312  CA  ASP A  92      -2.191 -10.077  28.068  1.00  2.75          C   
ATOM   1313  CB  ASP A  92      -1.913  -8.936  29.035  1.00  2.75          C   
ATOM   1314  CG  ASP A  92      -0.489  -8.839  29.511  1.00  2.75          C   
ATOM   1315  OD1 ASP A  92       0.361  -9.683  29.139  1.00  2.75          O   
ATOM   1316  OD2 ASP A  92      -0.229  -7.930  30.343  1.00  2.75          O   
ATOM   1317  H   ASP A  92      -1.451 -11.521  29.482  1.00  2.75          H   
ATOM   1318  HA  ASP A  92      -3.230  -9.973  27.754  1.00  2.75          H   
ATOM   1319  HB2 ASP A  92      -2.146  -7.986  28.554  1.00  2.75          H   
ATOM   1320  HB3 ASP A  92      -2.532  -9.054  29.924  1.00  2.75          H   
ATOM   1321  N   GLY A  93      -0.419 -10.743  26.488  1.00  2.87          N   
ATOM   1322  CA  GLY A  93       0.402 -10.597  25.342  1.00  2.87          C   
ATOM   1323  C   GLY A  93       1.661  -9.779  25.553  1.00  2.87          C   
ATOM   1324  O   GLY A  93       2.417  -9.509  24.584  1.00  2.87          O   
ATOM   1325  H   GLY A  93      -0.317 -11.590  27.029  1.00  2.87          H   
ATOM   1326  HA2 GLY A  93       0.724 -11.580  24.997  1.00  2.87          H   
ATOM   1327  HA3 GLY A  93      -0.162 -10.102  24.551  1.00  2.87          H   
ATOM   1328  N   VAL A  94       1.955  -9.358  26.781  1.00  2.87          N   
ATOM   1329  CA  VAL A  94       3.109  -8.499  27.103  1.00  2.87          C   
ATOM   1330  C   VAL A  94       4.184  -9.243  27.777  1.00  2.87          C   
ATOM   1331  O   VAL A  94       3.922  -9.997  28.766  1.00  2.87          O   
ATOM   1332  CB  VAL A  94       2.669  -7.354  28.088  1.00  2.87          C   
ATOM   1333  CG1 VAL A  94       3.839  -6.460  28.429  1.00  2.87          C   
ATOM   1334  CG2 VAL A  94       1.504  -6.629  27.405  1.00  2.87          C   
ATOM   1335  H   VAL A  94       1.369  -9.628  27.558  1.00  2.87          H   
ATOM   1336  HA  VAL A  94       3.515  -8.076  26.184  1.00  2.87          H   
ATOM   1337  HB  VAL A  94       2.357  -7.790  29.037  1.00  2.87          H   
ATOM   1338 HG11 VAL A  94       3.620  -5.439  28.116  1.00  2.87          H   
ATOM   1339 HG12 VAL A  94       4.011  -6.480  29.505  1.00  2.87          H   
ATOM   1340 HG13 VAL A  94       4.731  -6.815  27.912  1.00  2.87          H   
ATOM   1341 HG21 VAL A  94       0.616  -6.696  28.033  1.00  2.87          H   
ATOM   1342 HG22 VAL A  94       1.765  -5.581  27.256  1.00  2.87          H   
ATOM   1343 HG23 VAL A  94       1.302  -7.094  26.440  1.00  2.87          H   
ATOM   1344  N   ALA A  95       5.426  -8.990  27.324  1.00  2.96          N   
ATOM   1345  CA  ALA A  95       6.608  -9.513  27.984  1.00  2.96          C   
ATOM   1346  C   ALA A  95       7.366  -8.332  28.477  1.00  2.96          C   
ATOM   1347  O   ALA A  95       7.675  -7.433  27.727  1.00  2.96          O   
ATOM   1348  CB  ALA A  95       7.398 -10.273  27.008  1.00  2.96          C   
ATOM   1349  H   ALA A  95       5.553  -8.420  26.500  1.00  2.96          H   
ATOM   1350  HA  ALA A  95       6.308 -10.158  28.810  1.00  2.96          H   
ATOM   1351  HB1 ALA A  95       8.388  -9.826  26.914  1.00  2.96          H   
ATOM   1352  HB2 ALA A  95       7.497 -11.305  27.344  1.00  2.96          H   
ATOM   1353  HB3 ALA A  95       6.897 -10.253  26.040  1.00  2.96          H   
ATOM   1354  N   ASP A  96       7.549  -8.272  29.776  1.00  2.85          N   
ATOM   1355  CA  ASP A  96       8.390  -7.293  30.404  1.00  2.85          C   
ATOM   1356  C   ASP A  96       9.795  -7.863  30.427  1.00  2.85          C   
ATOM   1357  O   ASP A  96      10.045  -8.963  30.941  1.00  2.85          O   
ATOM   1358  CB  ASP A  96       7.842  -6.957  31.775  1.00  2.85          C   
ATOM   1359  CG  ASP A  96       6.536  -6.126  31.656  1.00  2.85          C   
ATOM   1360  OD1 ASP A  96       6.438  -5.200  30.804  1.00  2.85          O   
ATOM   1361  OD2 ASP A  96       5.567  -6.412  32.361  1.00  2.85          O   
ATOM   1362  H   ASP A  96       7.086  -8.936  30.379  1.00  2.85          H   
ATOM   1363  HA  ASP A  96       8.360  -6.366  29.831  1.00  2.85          H   
ATOM   1364  HB2 ASP A  96       7.625  -7.878  32.316  1.00  2.85          H   
ATOM   1365  HB3 ASP A  96       8.579  -6.376  32.329  1.00  2.85          H   
ATOM   1366  N   VAL A  97      10.741  -7.129  29.826  1.00  2.92          N   
ATOM   1367  CA  VAL A  97      12.069  -7.630  29.733  1.00  2.92          C   
ATOM   1368  C   VAL A  97      12.935  -6.895  30.746  1.00  2.92          C   
ATOM   1369  O   VAL A  97      12.987  -5.653  30.745  1.00  2.92          O   
ATOM   1370  CB  VAL A  97      12.640  -7.409  28.305  1.00  2.92          C   
ATOM   1371  CG1 VAL A  97      14.049  -7.948  28.177  1.00  2.92          C   
ATOM   1372  CG2 VAL A  97      11.668  -7.999  27.275  1.00  2.92          C   
ATOM   1373  H   VAL A  97      10.506  -6.225  29.442  1.00  2.92          H   
ATOM   1374  HA  VAL A  97      12.071  -8.698  29.949  1.00  2.92          H   
ATOM   1375  HB  VAL A  97      12.761  -6.341  28.123  1.00  2.92          H   
ATOM   1376 HG11 VAL A  97      14.076  -8.717  27.405  1.00  2.92          H   
ATOM   1377 HG12 VAL A  97      14.725  -7.137  27.906  1.00  2.92          H   
ATOM   1378 HG13 VAL A  97      14.362  -8.378  29.128  1.00  2.92          H   
ATOM   1379 HG21 VAL A  97      11.327  -7.211  26.604  1.00  2.92          H   
ATOM   1380 HG22 VAL A  97      12.175  -8.773  26.698  1.00  2.92          H   
ATOM   1381 HG23 VAL A  97      10.811  -8.433  27.790  1.00  2.92          H   
ATOM   1382  N   SER A  98      13.640  -7.728  31.491  1.00  2.86          N   
ATOM   1383  CA  SER A  98      14.593  -7.291  32.405  1.00  2.86          C   
ATOM   1384  C   SER A  98      15.718  -8.386  32.398  1.00  2.86          C   
ATOM   1385  O   SER A  98      15.574  -9.460  33.015  1.00  2.86          O   
ATOM   1386  CB  SER A  98      13.918  -7.129  33.781  1.00  2.86          C   
ATOM   1387  OG  SER A  98      14.961  -6.635  34.542  1.00  2.86          O   
ATOM   1388  H   SER A  98      13.494  -8.724  31.406  1.00  2.86          H   
ATOM   1389  HA  SER A  98      14.981  -6.322  32.091  1.00  2.86          H   
ATOM   1390  HB2 SER A  98      13.080  -6.437  33.696  1.00  2.86          H   
ATOM   1391  HB3 SER A  98      13.555  -8.098  34.124  1.00  2.86          H   
ATOM   1392  HG  SER A  98      15.673  -7.278  34.564  1.00  2.86          H   
ATOM   1393  N   ILE A  99      16.819  -8.130  31.721  1.00  2.95          N   
ATOM   1394  CA  ILE A  99      17.981  -9.019  31.539  1.00  2.95          C   
ATOM   1395  C   ILE A  99      19.308  -8.238  31.938  1.00  2.95          C   
ATOM   1396  O   ILE A  99      19.383  -7.050  31.674  1.00  2.95          O   
ATOM   1397  CB  ILE A  99      18.008  -9.490  30.004  1.00  2.95          C   
ATOM   1398  CG1 ILE A  99      16.831 -10.466  29.675  1.00  2.95          C   
ATOM   1399  CG2 ILE A  99      19.319 -10.105  29.588  1.00  2.95          C   
ATOM   1400  CD1 ILE A  99      16.717 -10.724  28.158  1.00  2.95          C   
ATOM   1401  H   ILE A  99      16.927  -7.239  31.257  1.00  2.95          H   
ATOM   1402  HA  ILE A  99      17.870  -9.898  32.174  1.00  2.95          H   
ATOM   1403  HB  ILE A  99      17.921  -8.619  29.355  1.00  2.95          H   
ATOM   1404 HG21 ILE A  99      19.151 -11.130  29.256  1.00  2.95          H   
ATOM   1405 HG22 ILE A  99      19.750  -9.525  28.772  1.00  2.95          H   
ATOM   1406 HG23 ILE A  99      20.006 -10.105  30.435  1.00  2.95          H   
ATOM   1407 HG12 ILE A  99      16.999 -11.420  30.175  1.00  2.95          H   
ATOM   1408 HG13 ILE A  99      15.892 -10.034  30.023  1.00  2.95          H   
ATOM   1409 HD11 ILE A  99      16.844 -11.788  27.959  1.00  2.95          H   
ATOM   1410 HD12 ILE A  99      15.736 -10.404  27.807  1.00  2.95          H   
ATOM   1411 HD13 ILE A  99      17.490 -10.162  27.634  1.00  2.95          H   
ATOM   1412  N   GLU A 100      20.255  -8.884  32.619  1.00  2.93          N   
ATOM   1413  C   GLU A 100      22.447  -9.518  31.906  1.00  2.93          C   
ATOM   1414  O   GLU A 100      22.245 -10.697  32.199  1.00  2.93          O   
ATOM   1415  CA  GLU A 100      21.653  -8.469  32.565  1.00  2.93          C   
ATOM   1416  CB  GLU A 100      22.283  -8.208  33.956  1.00  2.93          C   
ATOM   1417  CG  GLU A 100      21.867  -6.885  34.565  1.00  2.93          C   
ATOM   1418  CD  GLU A 100      22.659  -6.459  35.784  1.00  2.93          C   
ATOM   1419  OE1 GLU A 100      23.552  -7.216  36.215  1.00  2.93          O   
ATOM   1420  OE2 GLU A 100      22.373  -5.367  36.312  1.00  2.93          O   
ATOM   1421  H   GLU A 100      20.009  -9.681  33.189  1.00  2.93          H   
ATOM   1422  HA  GLU A 100      21.735  -7.540  32.000  1.00  2.93          H   
ATOM   1423  HB2 GLU A 100      21.980  -8.996  34.646  1.00  2.93          H   
ATOM   1424  HB3 GLU A 100      23.369  -8.201  33.868  1.00  2.93          H   
ATOM   1425  HG2 GLU A 100      21.984  -6.092  33.827  1.00  2.93          H   
ATOM   1426  HG3 GLU A 100      20.824  -6.940  34.877  1.00  2.93          H   
ATOM   1427  N   ASP A 101      23.380  -9.144  31.026  1.00  2.98          N   
ATOM   1428  CA  ASP A 101      24.154 -10.099  30.334  1.00  2.98          C   
ATOM   1429  C   ASP A 101      25.628  -9.650  30.251  1.00  2.98          C   
ATOM   1430  O   ASP A 101      25.893  -8.478  30.011  1.00  2.98          O   
ATOM   1431  CB  ASP A 101      23.597 -10.349  28.910  1.00  2.98          C   
ATOM   1432  CG  ASP A 101      24.252 -11.576  28.249  1.00  2.98          C   
ATOM   1433  OD1 ASP A 101      23.817 -12.702  28.664  1.00  2.98          O   
ATOM   1434  OD2 ASP A 101      25.203 -11.477  27.408  1.00  2.98          O   
ATOM   1435  H   ASP A 101      23.538  -8.162  30.849  1.00  2.98          H   
ATOM   1436  HA  ASP A 101      24.106 -11.054  30.857  1.00  2.98          H   
ATOM   1437  HB2 ASP A 101      22.522 -10.522  28.965  1.00  2.98          H   
ATOM   1438  HB3 ASP A 101      23.792  -9.478  28.285  1.00  2.98          H   
ATOM   1439  N   SER A 102      26.545 -10.557  30.532  1.00  2.94          N   
ATOM   1440  CA  SER A 102      27.983 -10.208  30.511  1.00  2.94          C   
ATOM   1441  C   SER A 102      28.729 -10.678  29.321  1.00  2.94          C   
ATOM   1442  O   SER A 102      29.938 -10.506  29.243  1.00  2.94          O   
ATOM   1443  CB  SER A 102      28.616 -10.595  31.832  1.00  2.94          C   
ATOM   1444  OG  SER A 102      28.787  -9.331  32.456  1.00  2.94          O   
ATOM   1445  H   SER A 102      26.265 -11.499  30.764  1.00  2.94          H   
ATOM   1446  HA  SER A 102      28.095  -9.124  30.539  1.00  2.94          H   
ATOM   1447  HB2 SER A 102      27.942 -11.254  32.379  1.00  2.94          H   
ATOM   1448  HB3 SER A 102      29.558 -11.111  31.647  1.00  2.94          H   
ATOM   1449  HG  SER A 102      29.366  -8.785  31.919  1.00  2.94          H   
ATOM   1450  N   VAL A 103      28.066 -11.227  28.321  1.00  2.97          N   
ATOM   1451  CA  VAL A 103      28.740 -11.686  27.096  1.00  2.97          C   
ATOM   1452  C   VAL A 103      28.584 -10.695  25.910  1.00  2.97          C   
ATOM   1453  O   VAL A 103      29.525 -10.387  25.230  1.00  2.97          O   
ATOM   1454  CB  VAL A 103      28.234 -13.102  26.695  1.00  2.97          C   
ATOM   1455  CG1 VAL A 103      28.775 -13.553  25.376  1.00  2.97          C   
ATOM   1456  CG2 VAL A 103      28.534 -14.113  27.840  1.00  2.97          C   
ATOM   1457  H   VAL A 103      27.065 -11.342  28.386  1.00  2.97          H   
ATOM   1458  HA  VAL A 103      29.806 -11.805  27.290  1.00  2.97          H   
ATOM   1459  HB  VAL A 103      27.159 -13.068  26.518  1.00  2.97          H   
ATOM   1460 HG11 VAL A 103      29.349 -14.470  25.512  1.00  2.97          H   
ATOM   1461 HG12 VAL A 103      27.950 -13.740  24.689  1.00  2.97          H   
ATOM   1462 HG13 VAL A 103      29.422 -12.778  24.964  1.00  2.97          H   
ATOM   1463 HG21 VAL A 103      27.600 -14.545  28.198  1.00  2.97          H   
ATOM   1464 HG22 VAL A 103      29.181 -14.906  27.465  1.00  2.97          H   
ATOM   1465 HG23 VAL A 103      29.032 -13.596  28.660  1.00  2.97          H   
ATOM   1466  N   ILE A 104      27.391 -10.166  25.721  1.00  3.09          N   
ATOM   1467  CA  ILE A 104      27.193  -9.063  24.815  1.00  3.09          C   
ATOM   1468  C   ILE A 104      27.968  -7.840  25.281  1.00  3.09          C   
ATOM   1469  O   ILE A 104      28.274  -7.695  26.446  1.00  3.09          O   
ATOM   1470  CB  ILE A 104      25.717  -8.726  24.551  1.00  3.09          C   
ATOM   1471  CG1 ILE A 104      25.014  -8.270  25.877  1.00  3.09          C   
ATOM   1472  CG2 ILE A 104      24.934  -9.892  23.868  1.00  3.09          C   
ATOM   1473  CD1 ILE A 104      23.619  -7.728  25.684  1.00  3.09          C   
ATOM   1474  H   ILE A 104      26.593 -10.536  26.218  1.00  3.09          H   
ATOM   1475  HA  ILE A 104      27.540  -9.342  23.820  1.00  3.09          H   
ATOM   1476  HB  ILE A 104      25.654  -7.858  23.895  1.00  3.09          H   
ATOM   1477 HG21 ILE A 104      24.109 -10.202  24.510  1.00  3.09          H   
ATOM   1478 HG22 ILE A 104      24.540  -9.554  22.909  1.00  3.09          H   
ATOM   1479 HG23 ILE A 104      25.605 -10.736  23.707  1.00  3.09          H   
ATOM   1480 HG12 ILE A 104      24.936  -9.118  26.557  1.00  3.09          H   
ATOM   1481 HG13 ILE A 104      25.601  -7.481  26.347  1.00  3.09          H   
ATOM   1482 HD11 ILE A 104      22.911  -8.336  26.247  1.00  3.09          H   
ATOM   1483 HD12 ILE A 104      23.576  -6.699  26.040  1.00  3.09          H   
ATOM   1484 HD13 ILE A 104      23.361  -7.757  24.625  1.00  3.09          H   
ATOM   1485  N   SER A 105      28.247  -6.940  24.349  1.00  3.00          N   
ATOM   1486  CA  SER A 105      28.910  -5.687  24.694  1.00  3.00          C   
ATOM   1487  C   SER A 105      28.321  -4.605  23.771  1.00  3.00          C   
ATOM   1488  O   SER A 105      27.772  -4.908  22.706  1.00  3.00          O   
ATOM   1489  CB  SER A 105      30.435  -5.808  24.586  1.00  3.00          C   
ATOM   1490  OG  SER A 105      30.975  -4.636  25.118  1.00  3.00          O   
ATOM   1491  H   SER A 105      27.999  -7.120  23.387  1.00  3.00          H   
ATOM   1492  HA  SER A 105      28.718  -5.450  25.740  1.00  3.00          H   
ATOM   1493  HB2 SER A 105      30.772  -6.678  25.150  1.00  3.00          H   
ATOM   1494  HB3 SER A 105      30.718  -5.922  23.540  1.00  3.00          H   
ATOM   1495  HG  SER A 105      30.636  -3.879  24.634  1.00  3.00          H   
ATOM   1496  N   LEU A 106      28.556  -3.364  24.127  1.00  3.10          N   
ATOM   1497  CA  LEU A 106      28.272  -2.220  23.266  1.00  3.10          C   
ATOM   1498  C   LEU A 106      29.524  -1.638  22.637  1.00  3.10          C   
ATOM   1499  O   LEU A 106      29.483  -0.579  22.051  1.00  3.10          O   
ATOM   1500  CB  LEU A 106      27.469  -1.164  24.039  1.00  3.10          C   
ATOM   1501  CG  LEU A 106      26.171  -1.640  24.668  1.00  3.10          C   
ATOM   1502  CD1 LEU A 106      25.448  -0.435  25.341  1.00  3.10          C   
ATOM   1503  CD2 LEU A 106      25.260  -2.304  23.681  1.00  3.10          C   
ATOM   1504  H   LEU A 106      28.952  -3.169  25.035  1.00  3.10          H   
ATOM   1505  HA  LEU A 106      27.605  -2.528  22.460  1.00  3.10          H   
ATOM   1506  HB2 LEU A 106      28.075  -0.773  24.857  1.00  3.10          H   
ATOM   1507  HB3 LEU A 106      27.197  -0.350  23.367  1.00  3.10          H   
ATOM   1508  HG  LEU A 106      26.391  -2.360  25.456  1.00  3.10          H   
ATOM   1509 HD11 LEU A 106      24.468  -0.297  24.883  1.00  3.10          H   
ATOM   1510 HD12 LEU A 106      25.326  -0.632  26.406  1.00  3.10          H   
ATOM   1511 HD13 LEU A 106      26.043   0.468  25.205  1.00  3.10          H   
ATOM   1512 HD21 LEU A 106      25.071  -3.331  23.994  1.00  3.10          H   
ATOM   1513 HD22 LEU A 106      24.317  -1.760  23.633  1.00  3.10          H   
ATOM   1514 HD23 LEU A 106      25.729  -2.305  22.697  1.00  3.10          H   
ATOM   1515  N   SER A 107      30.668  -2.332  22.713  1.00  2.98          N   
ATOM   1516  CA  SER A 107      31.862  -1.957  22.004  1.00  2.98          C   
ATOM   1517  C   SER A 107      32.688  -3.222  21.791  1.00  2.98          C   
ATOM   1518  O   SER A 107      32.473  -4.251  22.396  1.00  2.98          O   
ATOM   1519  CB  SER A 107      32.594  -0.840  22.725  1.00  2.98          C   
ATOM   1520  OG  SER A 107      33.132  -1.358  23.906  1.00  2.98          O   
ATOM   1521  H   SER A 107      30.715  -3.160  23.289  1.00  2.98          H   
ATOM   1522  HA  SER A 107      31.592  -1.514  21.045  1.00  2.98          H   
ATOM   1523  HB2 SER A 107      33.391  -0.457  22.088  1.00  2.98          H   
ATOM   1524  HB3 SER A 107      31.895  -0.036  22.954  1.00  2.98          H   
ATOM   1525  HG  SER A 107      33.691  -2.111  23.700  1.00  2.98          H   
ATOM   1526  N   GLY A 108      33.663  -3.132  20.934  1.00  2.89          N   
ATOM   1527  CA  GLY A 108      34.584  -4.215  20.677  1.00  2.89          C   
ATOM   1528  C   GLY A 108      34.033  -5.344  19.842  1.00  2.89          C   
ATOM   1529  O   GLY A 108      32.999  -5.212  19.173  1.00  2.89          O   
ATOM   1530  H   GLY A 108      33.798  -2.276  20.416  1.00  2.89          H   
ATOM   1531  HA2 GLY A 108      35.455  -3.833  20.145  1.00  2.89          H   
ATOM   1532  HA3 GLY A 108      34.901  -4.655  21.622  1.00  2.89          H   
ATOM   1533  N   ASP A 109      34.741  -6.470  19.890  1.00  2.88          N   
ATOM   1534  CA  ASP A 109      34.417  -7.600  19.057  1.00  2.88          C   
ATOM   1535  C   ASP A 109      33.074  -8.300  19.440  1.00  2.88          C   
ATOM   1536  O   ASP A 109      32.502  -8.975  18.614  1.00  2.88          O   
ATOM   1537  CB  ASP A 109      35.675  -8.426  18.952  1.00  2.88          C   
ATOM   1538  CG  ASP A 109      35.449  -9.863  18.587  1.00  2.88          C   
ATOM   1539  OD1 ASP A 109      35.399 -10.068  17.350  1.00  2.88          O   
ATOM   1540  OD2 ASP A 109      35.329 -10.742  19.468  1.00  2.88          O   
ATOM   1541  H   ASP A 109      35.525  -6.543  20.522  1.00  2.88          H   
ATOM   1542  HA  ASP A 109      34.328  -7.274  18.021  1.00  2.88          H   
ATOM   1543  HB2 ASP A 109      36.325  -8.004  18.185  1.00  2.88          H   
ATOM   1544  HB3 ASP A 109      36.194  -8.421  19.910  1.00  2.88          H   
ATOM   1545  N   HIS A 110      32.589  -8.106  20.649  1.00  3.02          N   
ATOM   1546  CA  HIS A 110      31.290  -8.625  21.068  1.00  3.02          C   
ATOM   1547  C   HIS A 110      30.211  -7.576  20.915  1.00  3.02          C   
ATOM   1548  O   HIS A 110      29.094  -7.753  21.389  1.00  3.02          O   
ATOM   1549  CB  HIS A 110      31.373  -9.045  22.531  1.00  3.02          C   
ATOM   1550  CG  HIS A 110      32.229 -10.227  22.765  1.00  3.02          C   
ATOM   1551  ND1 HIS A 110      31.815 -11.289  23.537  1.00  3.02          N   
ATOM   1552  CD2 HIS A 110      33.501 -10.475  22.443  1.00  3.02          C   
ATOM   1553  CE1 HIS A 110      32.765 -12.205  23.556  1.00  3.02          C   
ATOM   1554  NE2 HIS A 110      33.824 -11.715  22.941  1.00  3.02          N   
ATOM   1555  N   CYS A 111      30.502  -6.441  20.209  1.00  3.09          N   
ATOM   1556  CA  CYS A 111      29.584  -5.336  20.089  1.00  3.09          C   
ATOM   1557  C   CYS A 111      28.392  -5.867  19.347  1.00  3.09          C   
ATOM   1558  O   CYS A 111      28.408  -6.328  18.219  1.00  3.09          O   
ATOM   1559  CB  CYS A 111      30.220  -4.134  19.383  1.00  3.09          C   
ATOM   1560  SG  CYS A 111      29.191  -2.709  19.405  1.00  3.09          S   
ATOM   1561  H   CYS A 111      31.394  -6.354  19.744  1.00  3.09          H   
ATOM   1562  HA  CYS A 111      29.305  -4.985  21.083  1.00  3.09          H   
ATOM   1563  HB2 CYS A 111      31.157  -3.876  19.877  1.00  3.09          H   
ATOM   1564  HB3 CYS A 111      30.417  -4.386  18.341  1.00  3.09          H   
ATOM   1565  HG  CYS A 111      30.030  -1.921  18.739  1.00  3.09          H   
ATOM   1566  N   ILE A 112      27.180  -5.376  19.794  1.00  3.17          N   
ATOM   1567  CA  ILE A 112      25.852  -5.674  19.176  1.00  3.17          C   
ATOM   1568  C   ILE A 112      25.285  -4.487  18.456  1.00  3.17          C   
ATOM   1569  O   ILE A 112      24.243  -4.617  17.814  1.00  3.17          O   
ATOM   1570  CB  ILE A 112      24.919  -6.309  20.193  1.00  3.17          C   
ATOM   1571  CG1 ILE A 112      24.573  -5.324  21.361  1.00  3.17          C   
ATOM   1572  CG2 ILE A 112      25.476  -7.657  20.681  1.00  3.17          C   
ATOM   1573  CD1 ILE A 112      23.486  -5.820  22.294  1.00  3.17          C   
ATOM   1574  H   ILE A 112      27.152  -4.766  20.598  1.00  3.17          H   
ATOM   1575  HA  ILE A 112      25.959  -6.487  18.458  1.00  3.17          H   
ATOM   1576  HB  ILE A 112      23.944  -6.478  19.737  1.00  3.17          H   
ATOM   1577 HG21 ILE A 112      25.633  -7.617  21.759  1.00  3.17          H   
ATOM   1578 HG22 ILE A 112      24.766  -8.450  20.447  1.00  3.17          H   
ATOM   1579 HG23 ILE A 112      26.424  -7.861  20.183  1.00  3.17          H   
ATOM   1580 HG12 ILE A 112      25.462  -5.154  21.969  1.00  3.17          H   
ATOM   1581 HG13 ILE A 112      24.230  -4.376  20.948  1.00  3.17          H   
ATOM   1582 HD11 ILE A 112      23.883  -5.900  23.306  1.00  3.17          H   
ATOM   1583 HD12 ILE A 112      22.652  -5.119  22.286  1.00  3.17          H   
ATOM   1584 HD13 ILE A 112      23.140  -6.799  21.962  1.00  3.17          H   
ATOM   1585  N   ILE A 113      25.909  -3.336  18.588  1.00  3.17          N   
ATOM   1586  CA  ILE A 113      25.433  -2.135  17.846  1.00  3.17          C   
ATOM   1587  C   ILE A 113      25.494  -2.385  16.375  1.00  3.17          C   
ATOM   1588  O   ILE A 113      26.477  -2.872  15.889  1.00  3.17          O   
ATOM   1589  CB  ILE A 113      26.064  -0.868  18.352  1.00  3.17          C   
ATOM   1590  CG1 ILE A 113      25.545  -0.533  19.867  1.00  3.17          C   
ATOM   1591  CG2 ILE A 113      25.693   0.328  17.415  1.00  3.17          C   
ATOM   1592  CD1 ILE A 113      26.344   0.503  20.483  1.00  3.17          C   
ATOM   1593  H   ILE A 113      26.713  -3.268  19.195  1.00  3.17          H   
ATOM   1594  HA  ILE A 113      24.403  -1.916  18.130  1.00  3.17          H   
ATOM   1595  HB  ILE A 113      27.148  -0.982  18.367  1.00  3.17          H   
ATOM   1596 HG21 ILE A 113      25.157   1.086  17.987  1.00  3.17          H   
ATOM   1597 HG22 ILE A 113      26.603   0.762  17.001  1.00  3.17          H   
ATOM   1598 HG23 ILE A 113      25.060  -0.029  16.603  1.00  3.17          H   
ATOM   1599 HG12 ILE A 113      24.510  -0.194  19.830  1.00  3.17          H   
ATOM   1600 HG13 ILE A 113      25.611  -1.431  20.481  1.00  3.17          H   
ATOM   1601 HD11 ILE A 113      25.708   1.351  20.736  1.00  3.17          H   
ATOM   1602 HD12 ILE A 113      26.808   0.114  21.390  1.00  3.17          H   
ATOM   1603 HD13 ILE A 113      27.120   0.826  19.788  1.00  3.17          H   
ATOM   1604  N   GLY A 114      24.450  -2.077  15.625  1.00  3.16          N   
ATOM   1605  CA  GLY A 114      24.407  -2.309  14.206  1.00  3.16          C   
ATOM   1606  C   GLY A 114      24.028  -3.713  13.804  1.00  3.16          C   
ATOM   1607  O   GLY A 114      23.985  -4.001  12.618  1.00  3.16          O   
ATOM   1608  H   GLY A 114      23.634  -1.658  16.048  1.00  3.16          H   
ATOM   1609  HA2 GLY A 114      23.673  -1.644  13.751  1.00  3.16          H   
ATOM   1610  HA3 GLY A 114      25.389  -2.114  13.776  1.00  3.16          H   
ATOM   1611  N   ARG A 115      23.648  -4.535  14.757  1.00  3.15          N   
ATOM   1612  CA  ARG A 115      23.153  -5.846  14.514  1.00  3.15          C   
ATOM   1613  C   ARG A 115      21.645  -5.849  14.813  1.00  3.15          C   
ATOM   1614  O   ARG A 115      21.088  -4.852  15.140  1.00  3.15          O   
ATOM   1615  CB  ARG A 115      23.987  -6.883  15.326  1.00  3.15          C   
ATOM   1616  CG  ARG A 115      25.456  -6.738  15.025  1.00  3.15          C   
ATOM   1617  CD  ARG A 115      26.289  -7.851  15.562  1.00  3.15          C   
ATOM   1618  NE  ARG A 115      27.733  -7.585  15.352  1.00  3.15          N   
ATOM   1619  CZ  ARG A 115      28.434  -7.905  14.274  1.00  3.15          C   
ATOM   1620  NH1 ARG A 115      27.914  -8.506  13.248  1.00  3.15          N   
ATOM   1621  NH2 ARG A 115      29.768  -7.652  14.224  1.00  3.15          N   
ATOM   1622  H   ARG A 115      23.701  -4.243  15.722  1.00  3.15          H   
ATOM   1623  HA  ARG A 115      23.330  -6.115  13.473  1.00  3.15          H   
ATOM   1624  HB2 ARG A 115      23.829  -6.722  16.392  1.00  3.15          H   
ATOM   1625  HB3 ARG A 115      23.671  -7.892  15.060  1.00  3.15          H   
ATOM   1626  HG2 ARG A 115      25.605  -6.712  13.946  1.00  3.15          H   
ATOM   1627  HG3 ARG A 115      25.828  -5.813  15.465  1.00  3.15          H   
ATOM   1628  HD2 ARG A 115      26.106  -7.959  16.631  1.00  3.15          H   
ATOM   1629  HD3 ARG A 115      26.028  -8.779  15.053  1.00  3.15          H   
ATOM   1630  HE  ARG A 115      28.249  -7.118  16.085  1.00  3.15          H   
ATOM   1631 HH11 ARG A 115      28.492  -8.727  12.450  1.00  3.15          H   
ATOM   1632 HH12 ARG A 115      26.934  -8.750  13.253  1.00  3.15          H   
ATOM   1633 HH21 ARG A 115      30.295  -7.900  13.399  1.00  3.15          H   
ATOM   1634 HH22 ARG A 115      30.226  -7.217  15.012  1.00  3.15          H   
ATOM   1635  N   THR A 116      20.971  -6.985  14.644  1.00  3.18          N   
ATOM   1636  CA  THR A 116      19.517  -7.047  14.751  1.00  3.18          C   
ATOM   1637  C   THR A 116      19.116  -7.834  15.986  1.00  3.18          C   
ATOM   1638  O   THR A 116      19.503  -8.963  16.144  1.00  3.18          O   
ATOM   1639  CB  THR A 116      18.905  -7.708  13.482  1.00  3.18          C   
ATOM   1640  OG1 THR A 116      19.184  -6.892  12.326  1.00  3.18          O   
ATOM   1641  CG2 THR A 116      17.483  -7.849  13.573  1.00  3.18          C   
ATOM   1642  H   THR A 116      21.470  -7.838  14.435  1.00  3.18          H   
ATOM   1643  HA  THR A 116      19.114  -6.037  14.825  1.00  3.18          H   
ATOM   1644  HB  THR A 116      19.342  -8.696  13.340  1.00  3.18          H   
ATOM   1645 HG21 THR A 116      17.010  -7.295  12.762  1.00  3.18          H   
ATOM   1646 HG22 THR A 116      17.216  -8.903  13.497  1.00  3.18          H   
ATOM   1647 HG23 THR A 116      17.139  -7.456  14.530  1.00  3.18          H   
ATOM   1648  HG1 THR A 116      20.130  -6.885  12.160  1.00  3.18          H   
ATOM   1649  N   LEU A 117      18.178  -7.262  16.778  1.00  3.20          N   
ATOM   1650  CA  LEU A 117      17.526  -8.024  17.832  1.00  3.20          C   
ATOM   1651  C   LEU A 117      16.221  -8.600  17.289  1.00  3.20          C   
ATOM   1652  O   LEU A 117      15.499  -7.905  16.578  1.00  3.20          O   
ATOM   1653  CB  LEU A 117      17.234  -6.994  18.951  1.00  3.20          C   
ATOM   1654  CG  LEU A 117      16.642  -7.602  20.281  1.00  3.20          C   
ATOM   1655  CD1 LEU A 117      17.680  -8.525  20.932  1.00  3.20          C   
ATOM   1656  CD2 LEU A 117      16.252  -6.497  21.202  1.00  3.20          C   
ATOM   1657  H   LEU A 117      17.925  -6.294  16.638  1.00  3.20          H   
ATOM   1658  HA  LEU A 117      18.181  -8.834  18.154  1.00  3.20          H   
ATOM   1659  HB2 LEU A 117      18.157  -6.484  19.226  1.00  3.20          H   
ATOM   1660  HB3 LEU A 117      16.509  -6.263  18.593  1.00  3.20          H   
ATOM   1661  HG  LEU A 117      15.765  -8.206  20.046  1.00  3.20          H   
ATOM   1662 HD11 LEU A 117      17.924  -8.154  21.927  1.00  3.20          H   
ATOM   1663 HD12 LEU A 117      17.272  -9.533  21.010  1.00  3.20          H   
ATOM   1664 HD13 LEU A 117      18.583  -8.545  20.321  1.00  3.20          H   
ATOM   1665 HD21 LEU A 117      15.185  -6.560  21.415  1.00  3.20          H   
ATOM   1666 HD22 LEU A 117      16.813  -6.584  22.132  1.00  3.20          H   
ATOM   1667 HD23 LEU A 117      16.472  -5.538  20.733  1.00  3.20          H   
ATOM   1668  N   VAL A 118      15.994  -9.860  17.614  1.00  3.18          N   
ATOM   1669  CA  VAL A 118      14.867 -10.611  17.071  1.00  3.18          C   
ATOM   1670  C   VAL A 118      14.107 -11.286  18.163  1.00  3.18          C   
ATOM   1671  O   VAL A 118      14.681 -11.855  19.078  1.00  3.18          O   
ATOM   1672  CB  VAL A 118      15.333 -11.733  16.110  1.00  3.18          C   
ATOM   1673  CG1 VAL A 118      14.134 -12.535  15.574  1.00  3.18          C   
ATOM   1674  CG2 VAL A 118      16.130 -11.136  14.927  1.00  3.18          C   
ATOM   1675  H   VAL A 118      16.613 -10.331  18.258  1.00  3.18          H   
ATOM   1676  HA  VAL A 118      14.197  -9.932  16.544  1.00  3.18          H   
ATOM   1677  HB  VAL A 118      15.971 -12.432  16.650  1.00  3.18          H   
ATOM   1678 HG11 VAL A 118      14.101 -12.458  14.487  1.00  3.18          H   
ATOM   1679 HG12 VAL A 118      14.239 -13.581  15.861  1.00  3.18          H   
ATOM   1680 HG13 VAL A 118      13.211 -12.134  15.994  1.00  3.18          H   
ATOM   1681 HG21 VAL A 118      17.138 -11.551  14.921  1.00  3.18          H   
ATOM   1682 HG22 VAL A 118      15.631 -11.383  13.990  1.00  3.18          H   
ATOM   1683 HG23 VAL A 118      16.184 -10.053  15.034  1.00  3.18          H   
ATOM   1684  N   VAL A 119      12.772 -11.197  18.110  1.00  3.17          N   
ATOM   1685  CA  VAL A 119      11.869 -11.947  18.987  1.00  3.17          C   
ATOM   1686  C   VAL A 119      11.140 -12.974  18.106  1.00  3.17          C   
ATOM   1687  O   VAL A 119      10.615 -12.653  17.051  1.00  3.17          O   
ATOM   1688  CB  VAL A 119      10.968 -11.044  19.859  1.00  3.17          C   
ATOM   1689  CG1 VAL A 119      10.024 -10.226  19.117  1.00  3.17          C   
ATOM   1690  CG2 VAL A 119      10.136 -11.948  20.841  1.00  3.17          C   
ATOM   1691  H   VAL A 119      12.336 -10.585  17.435  1.00  3.17          H   
ATOM   1692  HA  VAL A 119      12.448 -12.447  19.763  1.00  3.17          H   
ATOM   1693  HB  VAL A 119      11.589 -10.354  20.431  1.00  3.17          H   
ATOM   1694 HG11 VAL A 119       9.008 -10.477  19.421  1.00  3.17          H   
ATOM   1695 HG12 VAL A 119      10.215  -9.173  19.323  1.00  3.17          H   
ATOM   1696 HG13 VAL A 119      10.140 -10.414  18.050  1.00  3.17          H   
ATOM   1697 HG21 VAL A 119      10.370 -11.678  21.871  1.00  3.17          H   
ATOM   1698 HG22 VAL A 119       9.072 -11.799  20.660  1.00  3.17          H   
ATOM   1699 HG23 VAL A 119      10.389 -12.995  20.674  1.00  3.17          H   
ATOM   1700  N   HIS A 120      11.089 -14.208  18.605  1.00  3.10          N   
ATOM   1701  CA  HIS A 120      10.658 -15.345  17.834  1.00  3.10          C   
ATOM   1702  C   HIS A 120       9.235 -15.840  18.124  1.00  3.10          C   
ATOM   1703  O   HIS A 120       8.676 -15.584  19.189  1.00  3.10          O   
ATOM   1704  CB  HIS A 120      11.666 -16.529  18.018  1.00  3.10          C   
ATOM   1705  CG  HIS A 120      12.968 -16.318  17.337  1.00  3.10          C   
ATOM   1706  ND1 HIS A 120      13.197 -16.773  16.052  1.00  3.10          N   
ATOM   1707  CD2 HIS A 120      14.100 -15.664  17.720  1.00  3.10          C   
ATOM   1708  CE1 HIS A 120      14.437 -16.458  15.700  1.00  3.10          C   
ATOM   1709  NE2 HIS A 120      15.008 -15.749  16.684  1.00  3.10          N   
ATOM   1710  H   HIS A 120      11.360 -14.373  19.564  1.00  3.10          H   
ATOM   1711  HA  HIS A 120      10.686 -15.097  16.773  1.00  3.10          H   
ATOM   1712  HB2 HIS A 120      11.875 -16.668  19.079  1.00  3.10          H   
ATOM   1713  HB3 HIS A 120      11.232 -17.443  17.611  1.00  3.10          H   
ATOM   1714  HD1 HIS A 120      12.535 -17.265  15.470  1.00  3.10          H   
ATOM   1715  HE1 HIS A 120      14.828 -16.779  14.734  1.00  3.10          H   
ATOM   1716  HD2 HIS A 120      14.366 -15.136  18.636  1.00  3.10          H   
ATOM   1717  N   GLU A 121       8.791 -16.646  17.174  1.00  2.98          N   
ATOM   1718  CA  GLU A 121       7.446 -17.289  17.294  1.00  2.98          C   
ATOM   1719  C   GLU A 121       7.308 -18.236  18.492  1.00  2.98          C   
ATOM   1720  O   GLU A 121       6.262 -18.241  19.134  1.00  2.98          O   
ATOM   1721  CB  GLU A 121       7.287 -18.130  16.032  1.00  2.98          C   
ATOM   1722  CG  GLU A 121       6.030 -18.998  15.859  1.00  2.98          C   
ATOM   1723  CD  GLU A 121       6.281 -20.144  14.807  1.00  2.98          C   
ATOM   1724  OE1 GLU A 121       7.383 -20.301  14.141  1.00  2.98          O   
ATOM   1725  OE2 GLU A 121       5.307 -20.956  14.746  1.00  2.98          O   
ATOM   1726  H   GLU A 121       9.364 -16.829  16.362  1.00  2.98          H   
ATOM   1727  HA  GLU A 121       6.683 -16.519  17.406  1.00  2.98          H   
ATOM   1728  HB2 GLU A 121       7.287 -17.478  15.158  1.00  2.98          H   
ATOM   1729  HB3 GLU A 121       8.114 -18.836  15.958  1.00  2.98          H   
ATOM   1730  HG2 GLU A 121       5.766 -19.451  16.815  1.00  2.98          H   
ATOM   1731  HG3 GLU A 121       5.204 -18.377  15.511  1.00  2.98          H   
ATOM   1732  N   LYS A 122       8.326 -19.064  18.702  1.00  2.91          N   
ATOM   1733  CA  LYS A 122       8.315 -20.192  19.602  1.00  2.91          C   
ATOM   1734  C   LYS A 122       9.405 -20.011  20.705  1.00  2.91          C   
ATOM   1735  O   LYS A 122      10.225 -19.120  20.685  1.00  2.91          O   
ATOM   1736  CB  LYS A 122       8.591 -21.560  18.827  1.00  2.91          C   
ATOM   1737  CG  LYS A 122       7.972 -21.807  17.439  1.00  2.91          C   
ATOM   1738  CD  LYS A 122       8.324 -23.199  16.911  1.00  2.91          C   
ATOM   1739  CE  LYS A 122       7.598 -23.405  15.583  1.00  2.91          C   
ATOM   1740  NZ  LYS A 122       7.914 -24.707  15.022  1.00  2.91          N   
ATOM   1741  H   LYS A 122       9.196 -18.924  18.209  1.00  2.91          H   
ATOM   1742  HA  LYS A 122       7.337 -20.269  20.076  1.00  2.91          H   
ATOM   1743  HB2 LYS A 122       9.662 -21.672  18.657  1.00  2.91          H   
ATOM   1744  HB3 LYS A 122       8.229 -22.396  19.425  1.00  2.91          H   
ATOM   1745  HG2 LYS A 122       6.887 -21.726  17.505  1.00  2.91          H   
ATOM   1746  HG3 LYS A 122       8.349 -21.065  16.735  1.00  2.91          H   
ATOM   1747  HD2 LYS A 122       9.402 -23.270  16.763  1.00  2.91          H   
ATOM   1748  HD3 LYS A 122       8.006 -23.953  17.632  1.00  2.91          H   
ATOM   1749  HE2 LYS A 122       6.522 -23.343  15.743  1.00  2.91          H   
ATOM   1750  HE3 LYS A 122       7.905 -22.633  14.877  1.00  2.91          H   
ATOM   1751  HZ1 LYS A 122       7.065 -25.245  14.922  1.00  2.91          H   
ATOM   1752  HZ2 LYS A 122       8.346 -24.588  14.117  1.00  2.91          H   
ATOM   1753  HZ3 LYS A 122       8.551 -25.193  15.637  1.00  2.91          H   
ATOM   1754  N   ALA A 123       9.408 -20.901  21.676  1.00  2.92          N   
ATOM   1755  CA  ALA A 123      10.373 -20.916  22.745  1.00  2.92          C   
ATOM   1756  C   ALA A 123      11.691 -21.319  22.194  1.00  2.92          C   
ATOM   1757  O   ALA A 123      11.825 -22.190  21.291  1.00  2.92          O   
ATOM   1758  CB  ALA A 123       9.970 -21.890  23.788  1.00  2.92          C   
ATOM   1759  H   ALA A 123       8.704 -21.625  21.695  1.00  2.92          H   
ATOM   1760  HA  ALA A 123      10.445 -19.921  23.184  1.00  2.92          H   
ATOM   1761  HB1 ALA A 123      10.745 -22.649  23.895  1.00  2.92          H   
ATOM   1762  HB2 ALA A 123       9.836 -21.372  24.737  1.00  2.92          H   
ATOM   1763  HB3 ALA A 123       9.033 -22.366  23.499  1.00  2.92          H   
ATOM   1764  N   ASP A 124      12.754 -20.801  22.826  1.00  3.02          N   
ATOM   1765  CA  ASP A 124      14.100 -21.270  22.612  1.00  3.02          C   
ATOM   1766  C   ASP A 124      14.368 -22.347  23.702  1.00  3.02          C   
ATOM   1767  O   ASP A 124      14.143 -22.146  24.871  1.00  3.02          O   
ATOM   1768  CB  ASP A 124      15.034 -20.054  22.792  1.00  3.02          C   
ATOM   1769  CG  ASP A 124      16.510 -20.335  22.555  1.00  3.02          C   
ATOM   1770  OD1 ASP A 124      16.941 -21.491  22.534  1.00  3.02          O   
ATOM   1771  OD2 ASP A 124      17.231 -19.317  22.390  1.00  3.02          O   
ATOM   1772  H   ASP A 124      12.627 -20.047  23.486  1.00  3.02          H   
ATOM   1773  HA  ASP A 124      14.182 -21.697  21.613  1.00  3.02          H   
ATOM   1774  HB2 ASP A 124      14.750 -19.270  22.090  1.00  3.02          H   
ATOM   1775  HB3 ASP A 124      14.948 -19.677  23.811  1.00  3.02          H   
ATOM   1776  N   ASP A 125      14.804 -23.469  23.208  1.00  3.02          N   
ATOM   1777  CA  ASP A 125      15.104 -24.611  24.114  1.00  3.02          C   
ATOM   1778  C   ASP A 125      16.514 -24.560  24.707  1.00  3.02          C   
ATOM   1779  O   ASP A 125      16.940 -25.464  25.399  1.00  3.02          O   
ATOM   1780  CB  ASP A 125      14.869 -25.945  23.348  1.00  3.02          C   
ATOM   1781  CG  ASP A 125      15.799 -26.172  22.191  1.00  3.02          C   
ATOM   1782  OD1 ASP A 125      16.937 -25.663  22.188  1.00  3.02          O   
ATOM   1783  OD2 ASP A 125      15.405 -27.009  21.338  1.00  3.02          O   
ATOM   1784  H   ASP A 125      14.937 -23.560  22.211  1.00  3.02          H   
ATOM   1785  HA  ASP A 125      14.399 -24.611  24.945  1.00  3.02          H   
ATOM   1786  HB2 ASP A 125      15.002 -26.785  24.030  1.00  3.02          H   
ATOM   1787  HB3 ASP A 125      13.856 -25.961  22.947  1.00  3.02          H   
ATOM   1788  N   LEU A 126      17.236 -23.466  24.458  1.00  3.02          N   
ATOM   1789  CA  LEU A 126      18.525 -23.169  25.079  1.00  3.02          C   
ATOM   1790  C   LEU A 126      19.529 -24.212  24.766  1.00  3.02          C   
ATOM   1791  O   LEU A 126      20.498 -24.386  25.481  1.00  3.02          O   
ATOM   1792  CB  LEU A 126      18.380 -22.888  26.598  1.00  3.02          C   
ATOM   1793  CG  LEU A 126      17.311 -21.886  27.036  1.00  3.02          C   
ATOM   1794  CD1 LEU A 126      17.476 -21.563  28.498  1.00  3.02          C   
ATOM   1795  CD2 LEU A 126      17.321 -20.548  26.177  1.00  3.02          C   
ATOM   1796  H   LEU A 126      16.895 -22.779  23.801  1.00  3.02          H   
ATOM   1797  HA  LEU A 126      18.961 -22.288  24.608  1.00  3.02          H   
ATOM   1798  HB2 LEU A 126      18.134 -23.814  27.117  1.00  3.02          H   
ATOM   1799  HB3 LEU A 126      19.319 -22.493  26.986  1.00  3.02          H   
ATOM   1800  HG  LEU A 126      16.324 -22.338  26.932  1.00  3.02          H   
ATOM   1801 HD11 LEU A 126      17.659 -20.495  28.616  1.00  3.02          H   
ATOM   1802 HD12 LEU A 126      16.569 -21.837  29.036  1.00  3.02          H   
ATOM   1803 HD13 LEU A 126      18.320 -22.123  28.901  1.00  3.02          H   
ATOM   1804 HD21 LEU A 126      16.357 -20.425  25.684  1.00  3.02          H   
ATOM   1805 HD22 LEU A 126      17.505 -19.696  26.832  1.00  3.02          H   
ATOM   1806 HD23 LEU A 126      18.108 -20.604  25.425  1.00  3.02          H   
ATOM   1807  N   GLY A 127      19.403 -24.831  23.590  1.00  3.02          N   
ATOM   1808  CA  GLY A 127      20.315 -25.847  23.163  1.00  3.02          C   
ATOM   1809  C   GLY A 127      20.171 -27.225  23.805  1.00  3.02          C   
ATOM   1810  O   GLY A 127      21.043 -28.082  23.626  1.00  3.02          O   
ATOM   1811  H   GLY A 127      18.644 -24.584  22.972  1.00  3.02          H   
ATOM   1812  HA2 GLY A 127      20.201 -26.011  22.091  1.00  3.02          H   
ATOM   1813  HA3 GLY A 127      21.337 -25.532  23.375  1.00  3.02          H   
ATOM   1814  N   LYS A 128      19.100 -27.434  24.535  1.00  3.00          N   
ATOM   1815  CA  LYS A 128      18.884 -28.674  25.281  1.00  3.00          C   
ATOM   1816  C   LYS A 128      17.792 -29.482  24.697  1.00  3.00          C   
ATOM   1817  O   LYS A 128      17.235 -30.369  25.360  1.00  3.00          O   
ATOM   1818  CB  LYS A 128      18.500 -28.339  26.720  1.00  3.00          C   
ATOM   1819  CG  LYS A 128      19.552 -27.590  27.396  1.00  3.00          C   
ATOM   1820  CD  LYS A 128      20.626 -28.574  27.852  1.00  3.00          C   
ATOM   1821  CE  LYS A 128      21.653 -27.982  28.843  1.00  3.00          C   
ATOM   1822  NZ  LYS A 128      22.369 -29.093  29.578  1.00  3.00          N   
ATOM   1823  H   LYS A 128      18.387 -26.721  24.595  1.00  3.00          H   
ATOM   1824  HA  LYS A 128      19.796 -29.271  25.267  1.00  3.00          H   
ATOM   1825  HB2 LYS A 128      17.592 -27.736  26.723  1.00  3.00          H   
ATOM   1826  HB3 LYS A 128      18.325 -29.261  27.274  1.00  3.00          H   
ATOM   1827  HG2 LYS A 128      19.981 -26.863  26.707  1.00  3.00          H   
ATOM   1828  HG3 LYS A 128      19.133 -27.070  28.257  1.00  3.00          H   
ATOM   1829  HD2 LYS A 128      20.155 -29.421  28.350  1.00  3.00          H   
ATOM   1830  HD3 LYS A 128      21.186 -28.928  26.987  1.00  3.00          H   
ATOM   1831  HE2 LYS A 128      22.384 -27.387  28.297  1.00  3.00          H   
ATOM   1832  HE3 LYS A 128      21.138 -27.350  29.566  1.00  3.00          H   
ATOM   1833  HZ1 LYS A 128      23.360 -29.035  29.392  1.00  3.00          H   
ATOM   1834  HZ2 LYS A 128      22.206 -28.999  30.570  1.00  3.00          H   
ATOM   1835  HZ3 LYS A 128      22.019 -29.986  29.262  1.00  3.00          H   
ATOM   1836  N   GLY A 129      17.421 -29.202  23.468  1.00  2.92          N   
ATOM   1837  CA  GLY A 129      16.354 -29.919  22.871  1.00  2.92          C   
ATOM   1838  C   GLY A 129      16.654 -31.286  22.264  1.00  2.92          C   
ATOM   1839  O   GLY A 129      15.726 -31.972  21.869  1.00  2.92          O   
ATOM   1840  H   GLY A 129      17.898 -28.476  22.953  1.00  2.92          H   
ATOM   1841  HA2 GLY A 129      15.580 -30.106  23.615  1.00  2.92          H   
ATOM   1842  HA3 GLY A 129      15.936 -29.334  22.052  1.00  2.92          H   
ATOM   1843  N   GLY A 130      17.914 -31.642  22.192  1.00  2.89          N   
ATOM   1844  CA  GLY A 130      18.322 -32.953  21.718  1.00  2.89          C   
ATOM   1845  C   GLY A 130      18.113 -33.256  20.231  1.00  2.89          C   
ATOM   1846  O   GLY A 130      18.131 -34.416  19.877  1.00  2.89          O   
ATOM   1847  H   GLY A 130      18.636 -30.993  22.472  1.00  2.89          H   
ATOM   1848  HA2 GLY A 130      19.389 -33.088  21.895  1.00  2.89          H   
ATOM   1849  HA3 GLY A 130      17.765 -33.723  22.253  1.00  2.89          H   
ATOM   1850  N   ASN A 131      17.764 -32.286  19.384  1.00  2.80          N   
ATOM   1851  CA  ASN A 131      17.911 -32.457  17.897  1.00  2.80          C   
ATOM   1852  C   ASN A 131      19.030 -31.545  17.448  1.00  2.80          C   
ATOM   1853  O   ASN A 131      19.568 -30.703  18.192  1.00  2.80          O   
ATOM   1854  CB  ASN A 131      16.567 -32.268  17.136  1.00  2.80          C   
ATOM   1855  CG  ASN A 131      16.016 -30.796  17.156  1.00  2.80          C   
ATOM   1856  OD1 ASN A 131      16.675 -29.911  17.645  1.00  2.80          O   
ATOM   1857  ND2 ASN A 131      14.824 -30.551  16.543  1.00  2.80          N   
ATOM   1858  H   ASN A 131      17.393 -31.417  19.741  1.00  2.80          H   
ATOM   1859  HA  ASN A 131      18.151 -33.496  17.672  1.00  2.80          H   
ATOM   1860  HB2 ASN A 131      16.699 -32.545  16.090  1.00  2.80          H   
ATOM   1861  HB3 ASN A 131      15.802 -32.901  17.586  1.00  2.80          H   
ATOM   1862 HD21 ASN A 131      14.444 -29.615  16.541  1.00  2.80          H   
ATOM   1863 HD22 ASN A 131      14.326 -31.306  16.094  1.00  2.80          H   
ATOM   1864  N   GLU A 132      19.432 -31.692  16.199  1.00  2.74          N   
ATOM   1865  CA  GLU A 132      20.499 -30.863  15.701  1.00  2.74          C   
ATOM   1866  C   GLU A 132      20.213 -29.365  15.688  1.00  2.74          C   
ATOM   1867  O   GLU A 132      21.133 -28.539  15.941  1.00  2.74          O   
ATOM   1868  CB  GLU A 132      20.774 -31.238  14.276  1.00  2.74          C   
ATOM   1869  CG  GLU A 132      22.085 -30.661  13.758  1.00  2.74          C   
ATOM   1870  CD  GLU A 132      23.318 -31.481  14.166  1.00  2.74          C   
ATOM   1871  OE1 GLU A 132      23.158 -32.545  14.809  1.00  2.74          O   
ATOM   1872  OE2 GLU A 132      24.449 -31.063  13.829  1.00  2.74          O   
ATOM   1873  H   GLU A 132      18.990 -32.381  15.607  1.00  2.74          H   
ATOM   1874  HA  GLU A 132      21.386 -31.002  16.319  1.00  2.74          H   
ATOM   1875  HB2 GLU A 132      20.830 -32.323  14.190  1.00  2.74          H   
ATOM   1876  HB3 GLU A 132      19.971 -30.865  13.640  1.00  2.74          H   
ATOM   1877  HG2 GLU A 132      22.062 -30.626  12.669  1.00  2.74          H   
ATOM   1878  HG3 GLU A 132      22.219 -29.653  14.150  1.00  2.74          H   
ATOM   1879  N   GLU A 133      18.981 -29.009  15.336  1.00  2.81          N   
ATOM   1880  CA  GLU A 133      18.614 -27.600  15.251  1.00  2.81          C   
ATOM   1881  C   GLU A 133      18.716 -26.938  16.600  1.00  2.81          C   
ATOM   1882  O   GLU A 133      18.959 -25.739  16.687  1.00  2.81          O   
ATOM   1883  CB  GLU A 133      17.207 -27.513  14.687  1.00  2.81          C   
ATOM   1884  CG  GLU A 133      16.695 -26.138  14.309  1.00  2.81          C   
ATOM   1885  CD  GLU A 133      16.778 -25.879  12.826  1.00  2.81          C   
ATOM   1886  OE1 GLU A 133      16.558 -26.812  12.036  1.00  2.81          O   
ATOM   1887  OE2 GLU A 133      17.015 -24.701  12.440  1.00  2.81          O   
ATOM   1888  H   GLU A 133      18.294 -29.719  15.126  1.00  2.81          H   
ATOM   1889  HA  GLU A 133      19.284 -27.091  14.559  1.00  2.81          H   
ATOM   1890  HB2 GLU A 133      17.143 -28.107  13.775  1.00  2.81          H   
ATOM   1891  HB3 GLU A 133      16.497 -27.896  15.420  1.00  2.81          H   
ATOM   1892  HG2 GLU A 133      15.651 -26.044  14.608  1.00  2.81          H   
ATOM   1893  HG3 GLU A 133      17.288 -25.377  14.816  1.00  2.81          H   
ATOM   1894  N   SER A 134      18.565 -27.657  17.692  1.00  2.98          N   
ATOM   1895  CA  SER A 134      18.637 -27.073  19.011  1.00  2.98          C   
ATOM   1896  C   SER A 134      19.957 -26.352  19.191  1.00  2.98          C   
ATOM   1897  O   SER A 134      19.958 -25.337  19.859  1.00  2.98          O   
ATOM   1898  CB  SER A 134      18.530 -28.159  20.048  1.00  2.98          C   
ATOM   1899  OG  SER A 134      18.564 -27.593  21.371  1.00  2.98          O   
ATOM   1900  H   SER A 134      18.393 -28.650  17.620  1.00  2.98          H   
ATOM   1901  HA  SER A 134      17.821 -26.361  19.139  1.00  2.98          H   
ATOM   1902  HB2 SER A 134      17.591 -28.697  19.916  1.00  2.98          H   
ATOM   1903  HB3 SER A 134      19.364 -28.852  19.937  1.00  2.98          H   
ATOM   1904  HG  SER A 134      17.834 -26.978  21.475  1.00  2.98          H   
ATOM   1905  N   THR A 135      21.014 -26.937  18.609  1.00  2.93          N   
ATOM   1906  CA  THR A 135      22.407 -26.524  18.687  1.00  2.93          C   
ATOM   1907  C   THR A 135      22.711 -25.327  17.825  1.00  2.93          C   
ATOM   1908  O   THR A 135      23.834 -24.820  17.816  1.00  2.93          O   
ATOM   1909  CB  THR A 135      23.304 -27.817  18.199  1.00  2.93          C   
ATOM   1910  OG1 THR A 135      23.622 -28.623  19.319  1.00  2.93          O   
ATOM   1911  CG2 THR A 135      24.529 -27.470  17.364  1.00  2.93          C   
ATOM   1912  H   THR A 135      20.882 -27.762  18.041  1.00  2.93          H   
ATOM   1913  HA  THR A 135      22.652 -26.263  19.717  1.00  2.93          H   
ATOM   1914  HB  THR A 135      22.734 -28.405  17.480  1.00  2.93          H   
ATOM   1915 HG21 THR A 135      25.427 -27.825  17.870  1.00  2.93          H   
ATOM   1916 HG22 THR A 135      24.450 -27.947  16.387  1.00  2.93          H   
ATOM   1917 HG23 THR A 135      24.588 -26.389  17.237  1.00  2.93          H   
ATOM   1918  HG1 THR A 135      24.088 -29.409  19.025  1.00  2.93          H   
ATOM   1919  N   LYS A 136      21.744 -24.903  17.034  1.00  2.95          N   
ATOM   1920  CA  LYS A 136      21.986 -23.849  15.988  1.00  2.95          C   
ATOM   1921  C   LYS A 136      20.999 -22.664  16.309  1.00  2.95          C   
ATOM   1922  O   LYS A 136      21.422 -21.512  16.402  1.00  2.95          O   
ATOM   1923  CB  LYS A 136      21.743 -24.370  14.584  1.00  2.95          C   
ATOM   1924  CG  LYS A 136      22.732 -25.491  14.253  1.00  2.95          C   
ATOM   1925  CD  LYS A 136      22.701 -25.977  12.867  1.00  2.95          C   
ATOM   1926  CE  LYS A 136      22.737 -24.839  11.872  1.00  2.95          C   
ATOM   1927  NZ  LYS A 136      23.095 -25.159  10.479  1.00  2.95          N   
ATOM   1928  H   LYS A 136      20.815 -25.289  17.125  1.00  2.95          H   
ATOM   1929  HA  LYS A 136      23.023 -23.517  16.040  1.00  2.95          H   
ATOM   1930  HB2 LYS A 136      20.728 -24.759  14.511  1.00  2.95          H   
ATOM   1931  HB3 LYS A 136      21.873 -23.559  13.867  1.00  2.95          H   
ATOM   1932  HG2 LYS A 136      23.749 -25.143  14.433  1.00  2.95          H   
ATOM   1933  HG3 LYS A 136      22.527 -26.355  14.885  1.00  2.95          H   
ATOM   1934  HD2 LYS A 136      23.565 -26.617  12.686  1.00  2.95          H   
ATOM   1935  HD3 LYS A 136      21.787 -26.547  12.702  1.00  2.95          H   
ATOM   1936  HE2 LYS A 136      21.753 -24.374  11.815  1.00  2.95          H   
ATOM   1937  HE3 LYS A 136      23.470 -24.098  12.193  1.00  2.95          H   
ATOM   1938  HZ1 LYS A 136      22.333 -24.903   9.868  1.00  2.95          H   
ATOM   1939  HZ2 LYS A 136      23.924 -24.644  10.218  1.00  2.95          H   
ATOM   1940  HZ3 LYS A 136      23.274 -26.150  10.397  1.00  2.95          H   
ATOM   1941  N   THR A 137      19.700 -22.931  16.413  1.00  3.08          N   
ATOM   1942  CA  THR A 137      18.675 -21.906  16.568  1.00  3.08          C   
ATOM   1943  C   THR A 137      17.896 -22.045  17.875  1.00  3.08          C   
ATOM   1944  O   THR A 137      17.040 -21.148  18.177  1.00  3.08          O   
ATOM   1945  CB  THR A 137      17.633 -21.980  15.456  1.00  3.08          C   
ATOM   1946  OG1 THR A 137      16.940 -23.192  15.627  1.00  3.08          O   
ATOM   1947  CG2 THR A 137      18.278 -21.903  14.103  1.00  3.08          C   
ATOM   1948  H   THR A 137      19.381 -23.889  16.386  1.00  3.08          H   
ATOM   1949  HA  THR A 137      19.141 -20.921  16.561  1.00  3.08          H   
ATOM   1950  HB  THR A 137      16.935 -21.149  15.556  1.00  3.08          H   
ATOM   1951 HG21 THR A 137      18.052 -22.808  13.540  1.00  3.08          H   
ATOM   1952 HG22 THR A 137      17.894 -21.036  13.566  1.00  3.08          H   
ATOM   1953 HG23 THR A 137      19.358 -21.809  14.219  1.00  3.08          H   
ATOM   1954  HG1 THR A 137      17.538 -23.927  15.475  1.00  3.08          H   
ATOM   1955  N   GLY A 138      17.971 -23.174  18.618  1.00  3.04          N   
ATOM   1956  CA  GLY A 138      17.132 -23.429  19.746  1.00  3.04          C   
ATOM   1957  C   GLY A 138      15.706 -23.757  19.398  1.00  3.04          C   
ATOM   1958  O   GLY A 138      14.881 -23.780  20.281  1.00  3.04          O   
ATOM   1959  H   GLY A 138      18.647 -23.886  18.382  1.00  3.04          H   
ATOM   1960  HA2 GLY A 138      17.525 -24.277  20.308  1.00  3.04          H   
ATOM   1961  HA3 GLY A 138      17.108 -22.548  20.388  1.00  3.04          H   
ATOM   1962  N   ASN A 139      15.415 -24.001  18.159  1.00  2.93          N   
ATOM   1963  CA  ASN A 139      14.057 -24.367  17.702  1.00  2.93          C   
ATOM   1964  C   ASN A 139      13.042 -23.272  17.969  1.00  2.93          C   
ATOM   1965  O   ASN A 139      11.879 -23.525  18.169  1.00  2.93          O   
ATOM   1966  CB  ASN A 139      13.614 -25.732  18.325  1.00  2.93          C   
ATOM   1967  CG  ASN A 139      14.407 -26.882  17.747  1.00  2.93          C   
ATOM   1968  OD1 ASN A 139      14.293 -27.138  16.530  1.00  2.93          O   
ATOM   1969  ND2 ASN A 139      15.261 -27.488  18.512  1.00  2.93          N   
ATOM   1970  H   ASN A 139      16.136 -23.944  17.454  1.00  2.93          H   
ATOM   1971  HA  ASN A 139      14.051 -24.457  16.616  1.00  2.93          H   
ATOM   1972  HB2 ASN A 139      13.773 -25.709  19.403  1.00  2.93          H   
ATOM   1973  HB3 ASN A 139      12.557 -25.901  18.118  1.00  2.93          H   
ATOM   1974 HD21 ASN A 139      15.801 -28.260  18.148  1.00  2.93          H   
ATOM   1975 HD22 ASN A 139      15.382 -27.185  19.468  1.00  2.93          H   
ATOM   1976  N   ALA A 140      13.470 -22.008  17.897  1.00  3.02          N   
ATOM   1977  CA  ALA A 140      12.572 -20.905  18.233  1.00  3.02          C   
ATOM   1978  C   ALA A 140      11.672 -20.444  17.066  1.00  3.02          C   
ATOM   1979  O   ALA A 140      10.853 -19.574  17.262  1.00  3.02          O   
ATOM   1980  CB  ALA A 140      13.358 -19.718  18.776  1.00  3.02          C   
ATOM   1981  H   ALA A 140      14.419 -21.815  17.609  1.00  3.02          H   
ATOM   1982  HA  ALA A 140      11.912 -21.208  19.045  1.00  3.02          H   
ATOM   1983  HB1 ALA A 140      13.195 -18.851  18.136  1.00  3.02          H   
ATOM   1984  HB2 ALA A 140      13.022 -19.491  19.788  1.00  3.02          H   
ATOM   1985  HB3 ALA A 140      14.420 -19.962  18.793  1.00  3.02          H   
ATOM   1986  N   GLY A 141      11.846 -21.012  15.878  1.00  2.97          N   
ATOM   1987  CA  GLY A 141      10.884 -20.751  14.843  1.00  2.97          C   
ATOM   1988  C   GLY A 141      11.095 -19.399  14.159  1.00  2.97          C   
ATOM   1989  O   GLY A 141      12.184 -18.820  14.140  1.00  2.97          O   
ATOM   1990  H   GLY A 141      12.643 -21.612  15.721  1.00  2.97          H   
ATOM   1991  HA2 GLY A 141      10.954 -21.524  14.078  1.00  2.97          H   
ATOM   1992  HA3 GLY A 141       9.881 -20.753  15.270  1.00  2.97          H   
ATOM   1993  N   SER A 142       9.992 -18.912  13.587  1.00  3.01          N   
ATOM   1994  CA  SER A 142      10.037 -17.756  12.749  1.00  3.01          C   
ATOM   1995  C   SER A 142      10.271 -16.465  13.547  1.00  3.01          C   
ATOM   1996  O   SER A 142      10.297 -16.450  14.777  1.00  3.01          O   
ATOM   1997  CB  SER A 142       8.718 -17.649  11.963  1.00  3.01          C   
ATOM   1998  OG  SER A 142       7.673 -17.213  12.723  1.00  3.01          O   
ATOM   1999  H   SER A 142       9.103 -19.365  13.745  1.00  3.01          H   
ATOM   2000  HA  SER A 142      10.850 -17.859  12.030  1.00  3.01          H   
ATOM   2001  HB2 SER A 142       8.841 -16.946  11.139  1.00  3.01          H   
ATOM   2002  HB3 SER A 142       8.450 -18.628  11.567  1.00  3.01          H   
ATOM   2003  HG  SER A 142       7.565 -17.792  13.481  1.00  3.01          H   
ATOM   2004  N   ARG A 143      10.499 -15.390  12.817  1.00  3.06          N   
ATOM   2005  CA  ARG A 143      10.857 -14.109  13.404  1.00  3.06          C   
ATOM   2006  C   ARG A 143       9.657 -13.218  13.387  1.00  3.06          C   
ATOM   2007  O   ARG A 143       9.179 -12.777  12.356  1.00  3.06          O   
ATOM   2008  CB  ARG A 143      12.019 -13.534  12.612  1.00  3.06          C   
ATOM   2009  CG  ARG A 143      13.184 -14.494  12.581  1.00  3.06          C   
ATOM   2010  CD  ARG A 143      14.373 -14.061  11.700  1.00  3.06          C   
ATOM   2011  NE  ARG A 143      15.335 -15.150  11.598  1.00  3.06          N   
ATOM   2012  CZ  ARG A 143      16.563 -15.044  11.169  1.00  3.06          C   
ATOM   2013  NH1 ARG A 143      17.000 -13.876  10.747  1.00  3.06          N   
ATOM   2014  NH2 ARG A 143      17.338 -16.079  11.248  1.00  3.06          N   
ATOM   2015  H   ARG A 143      10.426 -15.442  11.811  1.00  3.06          H   
ATOM   2016  HA  ARG A 143      11.190 -14.260  14.431  1.00  3.06          H   
ATOM   2017  HB2 ARG A 143      11.701 -13.340  11.588  1.00  3.06          H   
ATOM   2018  HB3 ARG A 143      12.348 -12.602  13.073  1.00  3.06          H   
ATOM   2019  HG2 ARG A 143      13.578 -14.621  13.589  1.00  3.06          H   
ATOM   2020  HG3 ARG A 143      12.851 -15.458  12.197  1.00  3.06          H   
ATOM   2021  HD2 ARG A 143      14.013 -13.804  10.704  1.00  3.06          H   
ATOM   2022  HD3 ARG A 143      14.858 -13.193  12.145  1.00  3.06          H   
ATOM   2023  HE  ARG A 143      15.046 -16.076  11.879  1.00  3.06          H   
ATOM   2024 HH11 ARG A 143      17.950 -13.785  10.415  1.00  3.06          H   
ATOM   2025 HH12 ARG A 143      16.384 -13.076  10.757  1.00  3.06          H   
ATOM   2026 HH21 ARG A 143      18.291 -16.018  10.920  1.00  3.06          H   
ATOM   2027 HH22 ARG A 143      16.985 -16.942  11.637  1.00  3.06          H   
ATOM   2028  N   LEU A 144       9.170 -12.882  14.542  1.00  3.02          N   
ATOM   2029  CA  LEU A 144       7.903 -12.088  14.666  1.00  3.02          C   
ATOM   2030  C   LEU A 144       8.137 -10.580  14.589  1.00  3.02          C   
ATOM   2031  O   LEU A 144       7.352  -9.868  13.991  1.00  3.02          O   
ATOM   2032  CB  LEU A 144       7.121 -12.405  15.958  1.00  3.02          C   
ATOM   2033  CG  LEU A 144       6.778 -13.859  16.197  1.00  3.02          C   
ATOM   2034  CD1 LEU A 144       5.861 -14.010  17.438  1.00  3.02          C   
ATOM   2035  CD2 LEU A 144       6.067 -14.360  14.938  1.00  3.02          C   
ATOM   2036  H   LEU A 144       9.649 -13.157  15.388  1.00  3.02          H   
ATOM   2037  HA  LEU A 144       7.223 -12.360  13.859  1.00  3.02          H   
ATOM   2038  HB2 LEU A 144       7.705 -12.090  16.823  1.00  3.02          H   
ATOM   2039  HB3 LEU A 144       6.170 -11.872  15.948  1.00  3.02          H   
ATOM   2040  HG  LEU A 144       7.693 -14.424  16.375  1.00  3.02          H   
ATOM   2041 HD11 LEU A 144       4.918 -14.469  17.140  1.00  3.02          H   
ATOM   2042 HD12 LEU A 144       6.353 -14.640  18.179  1.00  3.02          H   
ATOM   2043 HD13 LEU A 144       5.666 -13.028  17.868  1.00  3.02          H   
ATOM   2044 HD21 LEU A 144       6.633 -15.185  14.504  1.00  3.02          H   
ATOM   2045 HD22 LEU A 144       5.066 -14.704  15.198  1.00  3.02          H   
ATOM   2046 HD23 LEU A 144       5.995 -13.549  14.214  1.00  3.02          H   
ATOM   2047  N   ALA A 145       9.256 -10.090  15.154  1.00  3.07          N   
ATOM   2048  CA  ALA A 145       9.610  -8.708  15.075  1.00  3.07          C   
ATOM   2049  C   ALA A 145      11.124  -8.590  15.282  1.00  3.07          C   
ATOM   2050  O   ALA A 145      11.732  -9.480  15.888  1.00  3.07          O   
ATOM   2051  CB  ALA A 145       8.822  -7.947  16.107  1.00  3.07          C   
ATOM   2052  H   ALA A 145       9.878 -10.709  15.655  1.00  3.07          H   
ATOM   2053  HA  ALA A 145       9.334  -8.317  14.096  1.00  3.07          H   
ATOM   2054  HB1 ALA A 145       9.507  -7.460  16.802  1.00  3.07          H   
ATOM   2055  HB2 ALA A 145       8.209  -7.193  15.613  1.00  3.07          H   
ATOM   2056  HB3 ALA A 145       8.179  -8.636  16.654  1.00  3.07          H   
ATOM   2057  N   CYS A 146      11.666  -7.490  14.775  1.00  3.19          N   
ATOM   2058  CA  CYS A 146      13.064  -7.250  14.940  1.00  3.19          C   
ATOM   2059  C   CYS A 146      13.312  -5.784  14.733  1.00  3.19          C   
ATOM   2060  O   CYS A 146      12.493  -5.053  14.286  1.00  3.19          O   
ATOM   2061  CB  CYS A 146      13.777  -8.069  13.856  1.00  3.19          C   
ATOM   2062  SG  CYS A 146      13.414  -7.665  12.131  1.00  3.19          S   
ATOM   2063  N   GLY A 147      14.564  -5.405  14.963  1.00  3.20          N   
ATOM   2064  CA  GLY A 147      15.052  -4.064  14.689  1.00  3.20          C   
ATOM   2065  C   GLY A 147      16.530  -4.041  14.798  1.00  3.20          C   
ATOM   2066  O   GLY A 147      17.153  -4.912  15.363  1.00  3.20          O   
ATOM   2067  H   GLY A 147      15.226  -6.065  15.347  1.00  3.20          H   
ATOM   2068  HA2 GLY A 147      14.759  -3.769  13.682  1.00  3.20          H   
ATOM   2069  HA3 GLY A 147      14.625  -3.367  15.410  1.00  3.20          H   
ATOM   2070  N   VAL A 148      17.120  -3.015  14.174  1.00  3.20          N   
ATOM   2071  CA  VAL A 148      18.537  -2.778  14.260  1.00  3.20          C   
ATOM   2072  C   VAL A 148      18.857  -2.078  15.576  1.00  3.20          C   
ATOM   2073  O   VAL A 148      18.225  -1.110  15.916  1.00  3.20          O   
ATOM   2074  CB  VAL A 148      19.056  -1.960  13.017  1.00  3.20          C   
ATOM   2075  CG1 VAL A 148      20.535  -1.888  13.087  1.00  3.20          C   
ATOM   2076  CG2 VAL A 148      18.650  -2.599  11.705  1.00  3.20          C   
ATOM   2077  H   VAL A 148      16.565  -2.378  13.621  1.00  3.20          H   
ATOM   2078  HA  VAL A 148      19.068  -3.729  14.216  1.00  3.20          H   
ATOM   2079  HB  VAL A 148      18.642  -0.952  13.046  1.00  3.20          H   
ATOM   2080 HG11 VAL A 148      20.964  -2.352  12.199  1.00  3.20          H   
ATOM   2081 HG12 VAL A 148      20.846  -0.845  13.138  1.00  3.20          H   
ATOM   2082 HG13 VAL A 148      20.883  -2.414  13.976  1.00  3.20          H   
ATOM   2083 HG21 VAL A 148      18.038  -1.901  11.134  1.00  3.20          H   
ATOM   2084 HG22 VAL A 148      19.542  -2.852  11.132  1.00  3.20          H   
ATOM   2085 HG23 VAL A 148      18.077  -3.505  11.903  1.00  3.20          H   
ATOM   2086  N   ILE A 149      19.907  -2.490  16.240  1.00  3.22          N   
ATOM   2087  CA  ILE A 149      20.346  -1.943  17.493  1.00  3.22          C   
ATOM   2088  C   ILE A 149      21.122  -0.694  17.222  1.00  3.22          C   
ATOM   2089  O   ILE A 149      22.155  -0.726  16.557  1.00  3.22          O   
ATOM   2090  CB  ILE A 149      21.120  -2.981  18.324  1.00  3.22          C   
ATOM   2091  CG1 ILE A 149      20.236  -4.192  18.572  1.00  3.22          C   
ATOM   2092  CG2 ILE A 149      21.602  -2.350  19.596  1.00  3.22          C   
ATOM   2093  CD1 ILE A 149      21.046  -5.428  19.092  1.00  3.22          C   
ATOM   2094  H   ILE A 149      20.469  -3.244  15.872  1.00  3.22          H   
ATOM   2095  HA  ILE A 149      19.480  -1.714  18.114  1.00  3.22          H   
ATOM   2096  HB  ILE A 149      22.014  -3.289  17.781  1.00  3.22          H   
ATOM   2097 HG21 ILE A 149      21.178  -2.880  20.449  1.00  3.22          H   
ATOM   2098 HG22 ILE A 149      22.690  -2.404  19.640  1.00  3.22          H   
ATOM   2099 HG23 ILE A 149      21.289  -1.306  19.626  1.00  3.22          H   
ATOM   2100 HG12 ILE A 149      19.483  -3.945  19.320  1.00  3.22          H   
ATOM   2101 HG13 ILE A 149      19.744  -4.480  17.643  1.00  3.22          H   
ATOM   2102 HD11 ILE A 149      20.671  -5.722  20.072  1.00  3.22          H   
ATOM   2103 HD12 ILE A 149      20.930  -6.258  18.395  1.00  3.22          H   
ATOM   2104 HD13 ILE A 149      22.101  -5.165  19.171  1.00  3.22          H   
ATOM   2105  N   GLY A 150      20.689   0.419  17.745  1.00  3.23          N   
ATOM   2106  CA  GLY A 150      21.301   1.684  17.533  1.00  3.23          C   
ATOM   2107  C   GLY A 150      21.949   2.312  18.735  1.00  3.23          C   
ATOM   2108  O   GLY A 150      21.539   2.051  19.883  1.00  3.23          O   
ATOM   2109  H   GLY A 150      19.873   0.410  18.340  1.00  3.23          H   
ATOM   2110  HA2 GLY A 150      20.553   2.397  17.186  1.00  3.23          H   
ATOM   2111  HA3 GLY A 150      22.086   1.587  16.782  1.00  3.23          H   
ATOM   2112  N   ILE A 151      22.892   3.224  18.547  1.00  3.20          N   
ATOM   2113  CA  ILE A 151      23.447   4.011  19.620  1.00  3.20          C   
ATOM   2114  C   ILE A 151      22.414   4.989  20.133  1.00  3.20          C   
ATOM   2115  O   ILE A 151      21.722   5.662  19.367  1.00  3.20          O   
ATOM   2116  CB  ILE A 151      24.674   4.779  19.133  1.00  3.20          C   
ATOM   2117  CG1 ILE A 151      25.757   3.897  18.563  1.00  3.20          C   
ATOM   2118  CG2 ILE A 151      25.336   5.637  20.173  1.00  3.20          C   
ATOM   2119  CD1 ILE A 151      26.815   4.595  17.732  1.00  3.20          C   
ATOM   2120  H   ILE A 151      23.251   3.390  17.618  1.00  3.20          H   
ATOM   2121  HA  ILE A 151      23.752   3.353  20.434  1.00  3.20          H   
ATOM   2122  HB  ILE A 151      24.379   5.477  18.349  1.00  3.20          H   
ATOM   2123 HG21 ILE A 151      26.366   5.309  20.313  1.00  3.20          H   
ATOM   2124 HG22 ILE A 151      25.328   6.677  19.846  1.00  3.20          H   
ATOM   2125 HG23 ILE A 151      24.795   5.549  21.115  1.00  3.20          H   
ATOM   2126 HG12 ILE A 151      26.289   3.403  19.376  1.00  3.20          H   
ATOM   2127 HG13 ILE A 151      25.309   3.146  17.913  1.00  3.20          H   
ATOM   2128 HD11 ILE A 151      27.794   4.443  18.187  1.00  3.20          H   
ATOM   2129 HD12 ILE A 151      26.816   4.183  16.723  1.00  3.20          H   
ATOM   2130 HD13 ILE A 151      26.597   5.662  17.688  1.00  3.20          H   
ATOM   2131  N   ALA A 152      22.327   5.098  21.455  1.00  3.14          N   
ATOM   2132  CA  ALA A 152      21.345   5.964  22.100  1.00  3.14          C   
ATOM   2133  C   ALA A 152      22.031   7.063  22.902  1.00  3.14          C   
ATOM   2134  O   ALA A 152      23.210   6.957  23.280  1.00  3.14          O   
ATOM   2135  CB  ALA A 152      20.412   5.128  23.067  1.00  3.14          C   
ATOM   2136  H   ALA A 152      22.955   4.570  22.045  1.00  3.14          H   
ATOM   2137  HA  ALA A 152      20.714   6.427  21.341  1.00  3.14          H   
ATOM   2138  HB1 ALA A 152      20.511   5.506  24.085  1.00  3.14          H   
ATOM   2139  HB2 ALA A 152      19.375   5.222  22.744  1.00  3.14          H   
ATOM   2140  HB3 ALA A 152      20.707   4.079  23.040  1.00  3.14          H   
ATOM   2141  N   GLN A 153      21.261   8.114  23.148  1.00  2.99          N   
ATOM   2142  CA  GLN A 153      21.682   9.313  23.877  1.00  2.99          C   
ATOM   2143  C   GLN A 153      21.895   8.990  25.345  1.00  2.99          C   
ATOM   2144  O   GLN A 153      21.048   8.298  25.918  1.00  2.99          O   
ATOM   2145  CB  GLN A 153      20.565  10.357  23.728  1.00  2.99          C   
ATOM   2146  CG  GLN A 153      20.786  11.696  24.336  1.00  2.99          C   
ATOM   2147  CD  GLN A 153      19.638  12.661  24.095  1.00  2.99          C   
ATOM   2148  OE1 GLN A 153      19.090  12.734  22.963  1.00  2.99          O   
ATOM   2149  NE2 GLN A 153      19.400  13.487  25.050  1.00  2.99          N   
ATOM   2150  OXT GLN A 153      22.841   9.434  25.919  1.00  2.99          O   
ATOM   2151  H   GLN A 153      20.305   8.123  22.822  1.00  2.99          H   
ATOM   2152  HA  GLN A 153      22.616   9.686  23.456  1.00  2.99          H   
ATOM   2153  HB2 GLN A 153      20.385  10.549  22.670  1.00  2.99          H   
ATOM   2154  HB3 GLN A 153      19.652   9.981  24.189  1.00  2.99          H   
ATOM   2155  HG2 GLN A 153      20.906  11.591  25.414  1.00  2.99          H   
ATOM   2156  HG3 GLN A 153      21.685  12.144  23.913  1.00  2.99          H   
ATOM   2157 HE21 GLN A 153      18.652  14.159  24.958  1.00  2.99          H   
ATOM   2158 HE22 GLN A 153      19.963  13.460  25.888  1.00  2.99          H   
TER    2159      GLN A 153
ATOM   2160  N   ALA B   1      31.550  -2.846   9.330  1.00  2.89          N   
ATOM   2161  CA  ALA B   1      32.610  -3.734   8.746  1.00  2.89          C   
ATOM   2162  C   ALA B   1      33.196  -3.186   7.460  1.00  2.89          C   
ATOM   2163  O   ALA B   1      33.780  -2.116   7.423  1.00  2.89          O   
ATOM   2164  CB  ALA B   1      32.020  -5.031   8.498  1.00  2.89          C   
ATOM   2165  H   ALA B   1      31.445  -2.044   8.726  1.00  2.89          H   
ATOM   2166  H2  ALA B   1      31.920  -2.537  10.218  1.00  2.89          H   
ATOM   2167  H3  ALA B   1      30.699  -3.390   9.299  1.00  2.89          H   
ATOM   2168  HA  ALA B   1      33.425  -3.846   9.461  1.00  2.89          H   
ATOM   2169  HB1 ALA B   1      32.088  -5.265   7.435  1.00  2.89          H   
ATOM   2170  HB2 ALA B   1      32.554  -5.789   9.071  1.00  2.89          H   
ATOM   2171  HB3 ALA B   1      30.973  -5.018   8.800  1.00  2.89          H   
ATOM   2172  N   THR B   2      32.970  -3.899   6.378  1.00  2.91          N   
ATOM   2173  CA  THR B   2      33.166  -3.251   5.074  1.00  2.91          C   
ATOM   2174  C   THR B   2      31.851  -3.108   4.275  1.00  2.91          C   
ATOM   2175  O   THR B   2      31.838  -2.527   3.205  1.00  2.91          O   
ATOM   2176  CB  THR B   2      34.421  -3.671   4.246  1.00  2.91          C   
ATOM   2177  OG1 THR B   2      34.044  -4.146   2.942  1.00  2.91          O   
ATOM   2178  CG2 THR B   2      35.360  -4.670   4.945  1.00  2.91          C   
ATOM   2179  H   THR B   2      32.672  -4.860   6.463  1.00  2.91          H   
ATOM   2180  HA  THR B   2      33.576  -2.252   5.222  1.00  2.91          H   
ATOM   2181  HB  THR B   2      35.019  -2.789   4.019  1.00  2.91          H   
ATOM   2182 HG21 THR B   2      35.431  -5.580   4.349  1.00  2.91          H   
ATOM   2183 HG22 THR B   2      36.350  -4.226   5.050  1.00  2.91          H   
ATOM   2184 HG23 THR B   2      34.964  -4.912   5.931  1.00  2.91          H   
ATOM   2185  HG1 THR B   2      33.492  -3.490   2.510  1.00  2.91          H   
ATOM   2186  N   LYS B   3      30.714  -3.551   4.831  1.00  2.91          N   
ATOM   2187  CA  LYS B   3      29.405  -3.255   4.241  1.00  2.91          C   
ATOM   2188  C   LYS B   3      28.406  -2.913   5.273  1.00  2.91          C   
ATOM   2189  O   LYS B   3      28.403  -3.483   6.373  1.00  2.91          O   
ATOM   2190  CB  LYS B   3      28.911  -4.442   3.409  1.00  2.91          C   
ATOM   2191  CG  LYS B   3      29.890  -4.890   2.258  1.00  2.91          C   
ATOM   2192  CD  LYS B   3      29.190  -5.888   1.367  1.00  2.91          C   
ATOM   2193  CE  LYS B   3      30.098  -6.503   0.274  1.00  2.91          C   
ATOM   2194  NZ  LYS B   3      30.889  -5.501  -0.453  1.00  2.91          N   
ATOM   2195  H   LYS B   3      30.750  -4.102   5.676  1.00  2.91          H   
ATOM   2196  HA  LYS B   3      29.496  -2.410   3.559  1.00  2.91          H   
ATOM   2197  HB2 LYS B   3      28.770  -5.307   4.057  1.00  2.91          H   
ATOM   2198  HB3 LYS B   3      27.964  -4.185   2.935  1.00  2.91          H   
ATOM   2199  HG2 LYS B   3      30.183  -4.020   1.671  1.00  2.91          H   
ATOM   2200  HG3 LYS B   3      30.777  -5.350   2.693  1.00  2.91          H   
ATOM   2201  HD2 LYS B   3      28.811  -6.712   1.971  1.00  2.91          H   
ATOM   2202  HD3 LYS B   3      28.359  -5.400   0.857  1.00  2.91          H   
ATOM   2203  HE2 LYS B   3      30.796  -7.203   0.733  1.00  2.91          H   
ATOM   2204  HE3 LYS B   3      29.483  -7.029  -0.456  1.00  2.91          H   
ATOM   2205  HZ1 LYS B   3      31.873  -5.696  -0.332  1.00  2.91          H   
ATOM   2206  HZ2 LYS B   3      30.657  -5.537  -1.435  1.00  2.91          H   
ATOM   2207  HZ3 LYS B   3      30.681  -4.581  -0.091  1.00  2.91          H   
ATOM   2208  N   ALA B   4      27.497  -1.985   4.940  1.00  2.95          N   
ATOM   2209  CA  ALA B   4      26.404  -1.608   5.801  1.00  2.95          C   
ATOM   2210  C   ALA B   4      25.183  -1.365   4.938  1.00  2.95          C   
ATOM   2211  O   ALA B   4      25.272  -1.297   3.705  1.00  2.95          O   
ATOM   2212  CB  ALA B   4      26.766  -0.409   6.623  1.00  2.95          C   
ATOM   2213  H   ALA B   4      27.563  -1.515   4.048  1.00  2.95          H   
ATOM   2214  HA  ALA B   4      26.206  -2.411   6.511  1.00  2.95          H   
ATOM   2215  HB1 ALA B   4      26.073   0.404   6.405  1.00  2.95          H   
ATOM   2216  HB2 ALA B   4      26.707  -0.662   7.682  1.00  2.95          H   
ATOM   2217  HB3 ALA B   4      27.781  -0.095   6.381  1.00  2.95          H   
ATOM   2218  N   VAL B   5      24.008  -1.273   5.540  1.00  3.02          N   
ATOM   2219  CA  VAL B   5      22.742  -1.138   4.867  1.00  3.02          C   
ATOM   2220  C   VAL B   5      21.811  -0.372   5.756  1.00  3.02          C   
ATOM   2221  O   VAL B   5      21.904  -0.379   6.993  1.00  3.02          O   
ATOM   2222  CB  VAL B   5      22.202  -2.535   4.506  1.00  3.02          C   
ATOM   2223  CG1 VAL B   5      21.884  -3.383   5.737  1.00  3.02          C   
ATOM   2224  CG2 VAL B   5      21.073  -2.455   3.488  1.00  3.02          C   
ATOM   2225  H   VAL B   5      23.958  -1.296   6.548  1.00  3.02          H   
ATOM   2226  HA  VAL B   5      22.884  -0.603   3.928  1.00  3.02          H   
ATOM   2227  HB  VAL B   5      23.005  -3.137   4.081  1.00  3.02          H   
ATOM   2228 HG11 VAL B   5      20.827  -3.649   5.732  1.00  3.02          H   
ATOM   2229 HG12 VAL B   5      22.487  -4.291   5.719  1.00  3.02          H   
ATOM   2230 HG13 VAL B   5      22.111  -2.814   6.639  1.00  3.02          H   
ATOM   2231 HG21 VAL B   5      21.354  -3.004   2.589  1.00  3.02          H   
ATOM   2232 HG22 VAL B   5      20.169  -2.891   3.912  1.00  3.02          H   
ATOM   2233 HG23 VAL B   5      20.887  -1.412   3.232  1.00  3.02          H   
ATOM   2234  N   CYS B   6      20.865   0.278   5.119  1.00  3.10          N   
ATOM   2235  CA  CYS B   6      19.831   1.010   5.789  1.00  3.10          C   
ATOM   2236  C   CYS B   6      18.517   0.979   5.054  1.00  3.10          C   
ATOM   2237  O   CYS B   6      18.463   1.262   3.870  1.00  3.10          O   
ATOM   2238  CB  CYS B   6      20.214   2.467   5.979  1.00  3.10          C   
ATOM   2239  SG  CYS B   6      19.098   3.479   7.001  1.00  3.10          S   
ATOM   2240  H   CYS B   6      20.846   0.275   4.109  1.00  3.10          H   
ATOM   2241  HA  CYS B   6      19.666   0.584   6.779  1.00  3.10          H   
ATOM   2242  HB2 CYS B   6      21.191   2.527   6.459  1.00  3.10          H   
ATOM   2243  HB3 CYS B   6      20.256   2.962   5.009  1.00  3.10          H   
ATOM   2244  HG  CYS B   6      19.794   4.607   6.891  1.00  3.10          H   
ATOM   2245  N   VAL B   7      17.454   0.618   5.753  1.00  3.09          N   
ATOM   2246  CA  VAL B   7      16.066   0.606   5.224  1.00  3.09          C   
ATOM   2247  C   VAL B   7      15.422   1.863   5.697  1.00  3.09          C   
ATOM   2248  O   VAL B   7      15.204   2.052   6.938  1.00  3.09          O   
ATOM   2249  CB  VAL B   7      15.292  -0.616   5.738  1.00  3.09          C   
ATOM   2250  CG1 VAL B   7      13.895  -0.583   5.179  1.00  3.09          C   
ATOM   2251  CG2 VAL B   7      15.959  -1.926   5.339  1.00  3.09          C   
ATOM   2252  H   VAL B   7      17.561   0.326   6.714  1.00  3.09          H   
ATOM   2253  HA  VAL B   7      16.092   0.568   4.135  1.00  3.09          H   
ATOM   2254  HB  VAL B   7      15.237  -0.581   6.826  1.00  3.09          H   
ATOM   2255 HG11 VAL B   7      13.720  -1.480   4.584  1.00  3.09          H   
ATOM   2256 HG12 VAL B   7      13.176  -0.544   5.998  1.00  3.09          H   
ATOM   2257 HG13 VAL B   7      13.776   0.299   4.550  1.00  3.09          H   
ATOM   2258 HG21 VAL B   7      16.226  -2.486   6.235  1.00  3.09          H   
ATOM   2259 HG22 VAL B   7      15.270  -2.516   4.734  1.00  3.09          H   
ATOM   2260 HG23 VAL B   7      16.859  -1.715   4.762  1.00  3.09          H   
ATOM   2261  N   LEU B   8      15.095   2.744   4.769  1.00  3.12          N   
ATOM   2262  CA  LEU B   8      14.418   3.986   5.139  1.00  3.12          C   
ATOM   2263  C   LEU B   8      12.909   3.829   5.062  1.00  3.12          C   
ATOM   2264  O   LEU B   8      12.413   3.392   4.051  1.00  3.12          O   
ATOM   2265  CB  LEU B   8      14.797   5.112   4.169  1.00  3.12          C   
ATOM   2266  CG  LEU B   8      16.264   5.507   4.081  1.00  3.12          C   
ATOM   2267  CD1 LEU B   8      16.637   6.384   2.833  1.00  3.12          C   
ATOM   2268  CD2 LEU B   8      16.597   6.171   5.391  1.00  3.12          C   
ATOM   2269  H   LEU B   8      15.314   2.558   3.801  1.00  3.12          H   
ATOM   2270  HA  LEU B   8      14.689   4.258   6.159  1.00  3.12          H   
ATOM   2271  HB2 LEU B   8      14.516   4.828   3.155  1.00  3.12          H   
ATOM   2272  HB3 LEU B   8      14.272   6.025   4.449  1.00  3.12          H   
ATOM   2273  HG  LEU B   8      16.872   4.616   3.927  1.00  3.12          H   
ATOM   2274 HD11 LEU B   8      17.040   7.340   3.167  1.00  3.12          H   
ATOM   2275 HD12 LEU B   8      17.385   5.864   2.234  1.00  3.12          H   
ATOM   2276 HD13 LEU B   8      15.745   6.557   2.231  1.00  3.12          H   
ATOM   2277 HD21 LEU B   8      17.392   5.615   5.889  1.00  3.12          H   
ATOM   2278 HD22 LEU B   8      16.929   7.193   5.207  1.00  3.12          H   
ATOM   2279 HD23 LEU B   8      15.712   6.186   6.027  1.00  3.12          H   
ATOM   2280  N   LYS B   9      12.222   4.223   6.127  1.00  3.12          N   
ATOM   2281  CA  LYS B   9      10.744   4.207   6.195  1.00  3.12          C   
ATOM   2282  C   LYS B   9      10.221   5.427   6.938  1.00  3.12          C   
ATOM   2283  O   LYS B   9      10.898   5.942   7.794  1.00  3.12          O   
ATOM   2284  CB  LYS B   9      10.341   2.972   7.018  1.00  3.12          C   
ATOM   2285  CG  LYS B   9      10.559   1.631   6.318  1.00  3.12          C   
ATOM   2286  CD  LYS B   9       9.648   0.499   6.862  1.00  3.12          C   
ATOM   2287  CE  LYS B   9       9.587  -0.704   5.832  1.00  3.12          C   
ATOM   2288  NZ  LYS B   9      10.838  -1.495   5.848  1.00  3.12          N   
ATOM   2289  H   LYS B   9      12.712   4.555   6.946  1.00  3.12          H   
ATOM   2290  HA  LYS B   9      10.333   4.210   5.185  1.00  3.12          H   
ATOM   2291  HB2 LYS B   9      10.924   2.942   7.938  1.00  3.12          H   
ATOM   2292  HB3 LYS B   9       9.280   3.028   7.262  1.00  3.12          H   
ATOM   2293  HG2 LYS B   9      11.593   1.313   6.454  1.00  3.12          H   
ATOM   2294  HG3 LYS B   9      10.349   1.738   5.254  1.00  3.12          H   
ATOM   2295  HD2 LYS B   9      10.046   0.135   7.809  1.00  3.12          H   
ATOM   2296  HD3 LYS B   9       8.640   0.885   7.016  1.00  3.12          H   
ATOM   2297  HE2 LYS B   9       8.759  -1.363   6.091  1.00  3.12          H   
ATOM   2298  HE3 LYS B   9       9.439  -0.314   4.825  1.00  3.12          H   
ATOM   2299  HZ1 LYS B   9      10.630  -2.449   6.105  1.00  3.12          H   
ATOM   2300  HZ2 LYS B   9      11.259  -1.478   4.930  1.00  3.12          H   
ATOM   2301  HZ3 LYS B   9      11.479  -1.097   6.520  1.00  3.12          H   
ATOM   2302  N   GLY B  10       9.260   5.938   6.068  1.00  3.05          N   
ATOM   2303  CA  GLY B  10       8.335   7.052   6.292  1.00  3.05          C   
ATOM   2304  C   GLY B  10       7.014   7.157   5.509  1.00  3.05          C   
ATOM   2305  O   GLY B  10       6.771   6.497   4.493  1.00  3.05          O   
ATOM   2306  H   GLY B  10       9.142   5.527   5.153  1.00  3.05          H   
ATOM   2307  HA2 GLY B  10       8.012   7.053   7.333  1.00  3.05          H   
ATOM   2308  HA3 GLY B  10       8.837   7.993   6.067  1.00  3.05          H   
ATOM   2309  N   ASP B  11       6.180   8.052   6.003  1.00  2.95          N   
ATOM   2310  CA  ASP B  11       4.805   8.261   5.475  1.00  2.95          C   
ATOM   2311  C   ASP B  11       4.911   8.642   3.978  1.00  2.95          C   
ATOM   2312  O   ASP B  11       5.731   9.494   3.583  1.00  2.95          O   
ATOM   2313  CB  ASP B  11       4.130   9.380   6.245  1.00  2.95          C   
ATOM   2314  CG  ASP B  11       2.872   8.964   6.919  1.00  2.95          C   
ATOM   2315  OD1 ASP B  11       1.796   9.279   6.361  1.00  2.95          O   
ATOM   2316  OD2 ASP B  11       2.990   8.330   7.983  1.00  2.95          O   
ATOM   2317  H   ASP B  11       6.468   8.634   6.777  1.00  2.95          H   
ATOM   2318  HA  ASP B  11       4.229   7.342   5.586  1.00  2.95          H   
ATOM   2319  HB2 ASP B  11       3.880  10.192   5.562  1.00  2.95          H   
ATOM   2320  HB3 ASP B  11       4.805   9.750   7.017  1.00  2.95          H   
ATOM   2321  N   GLY B  12       4.196   7.947   3.110  1.00  2.94          N   
ATOM   2322  CA  GLY B  12       4.038   8.340   1.714  1.00  2.94          C   
ATOM   2323  C   GLY B  12       3.459   7.241   0.832  1.00  2.94          C   
ATOM   2324  O   GLY B  12       2.381   7.429   0.242  1.00  2.94          O   
ATOM   2325  H   GLY B  12       3.729   7.102   3.407  1.00  2.94          H   
ATOM   2326  HA2 GLY B  12       3.365   9.195   1.651  1.00  2.94          H   
ATOM   2327  HA3 GLY B  12       5.009   8.611   1.300  1.00  2.94          H   
ATOM   2328  N   PRO B  13       4.109   6.080   0.769  1.00  2.94          N   
ATOM   2329  CA  PRO B  13       5.348   5.731   1.468  1.00  2.94          C   
ATOM   2330  C   PRO B  13       6.566   6.492   0.957  1.00  2.94          C   
ATOM   2331  O   PRO B  13       6.798   6.463  -0.277  1.00  2.94          O   
ATOM   2332  CB  PRO B  13       5.482   4.207   1.181  1.00  2.94          C   
ATOM   2333  CG  PRO B  13       4.134   3.751   0.731  1.00  2.94          C   
ATOM   2334  CD  PRO B  13       3.620   4.944  -0.027  1.00  2.94          C   
ATOM   2335  HD2 PRO B  13       4.027   5.005  -1.036  1.00  2.94          H   
ATOM   2336  HD3 PRO B  13       2.531   4.973  -0.072  1.00  2.94          H   
ATOM   2337  HG2 PRO B  13       3.464   3.531   1.562  1.00  2.94          H   
ATOM   2338  HG3 PRO B  13       4.181   2.889   0.065  1.00  2.94          H   
ATOM   2339  HB2 PRO B  13       5.769   3.662   2.080  1.00  2.94          H   
ATOM   2340  HB3 PRO B  13       6.212   4.018   0.394  1.00  2.94          H   
ATOM   2341  HA  PRO B  13       5.243   5.956   2.529  1.00  2.94          H   
ATOM   2342  N   VAL B  14       7.326   7.203   1.847  1.00  3.01          N   
ATOM   2343  CA  VAL B  14       8.732   7.418   1.450  1.00  3.01          C   
ATOM   2344  C   VAL B  14       9.476   6.192   1.941  1.00  3.01          C   
ATOM   2345  O   VAL B  14       9.431   5.890   3.144  1.00  3.01          O   
ATOM   2346  CB  VAL B  14       9.318   8.744   1.996  1.00  3.01          C   
ATOM   2347  CG1 VAL B  14      10.792   8.805   1.674  1.00  3.01          C   
ATOM   2348  CG2 VAL B  14       8.582   9.901   1.447  1.00  3.01          C   
ATOM   2349  H   VAL B  14       6.912   7.539   2.705  1.00  3.01          H   
ATOM   2350  HA  VAL B  14       8.793   7.516   0.366  1.00  3.01          H   
ATOM   2351  HB  VAL B  14       9.237   8.757   3.083  1.00  3.01          H   
ATOM   2352 HG11 VAL B  14      10.993   9.677   1.052  1.00  3.01          H   
ATOM   2353 HG12 VAL B  14      11.364   8.880   2.599  1.00  3.01          H   
ATOM   2354 HG13 VAL B  14      11.085   7.902   1.138  1.00  3.01          H   
ATOM   2355 HG21 VAL B  14       8.138  10.471   2.263  1.00  3.01          H   
ATOM   2356 HG22 VAL B  14       9.269  10.539   0.891  1.00  3.01          H   
ATOM   2357 HG23 VAL B  14       7.795   9.549   0.780  1.00  3.01          H   
ATOM   2358  N   GLN B  15      10.064   5.463   0.997  1.00  2.98          N   
ATOM   2359  CA  GLN B  15      10.734   4.197   1.329  1.00  2.98          C   
ATOM   2360  C   GLN B  15      11.991   4.066   0.532  1.00  2.98          C   
ATOM   2361  O   GLN B  15      12.035   4.469  -0.651  1.00  2.98          O   
ATOM   2362  CB  GLN B  15       9.823   3.011   0.980  1.00  2.98          C   
ATOM   2363  CG  GLN B  15       8.431   3.033   1.528  1.00  2.98          C   
ATOM   2364  CD  GLN B  15       7.730   1.682   1.393  1.00  2.98          C   
ATOM   2365  OE1 GLN B  15       7.385   1.229   0.276  1.00  2.98          O   
ATOM   2366  NE2 GLN B  15       7.544   1.013   2.530  1.00  2.98          N   
ATOM   2367  H   GLN B  15      10.052   5.780   0.038  1.00  2.98          H   
ATOM   2368  HA  GLN B  15      10.978   4.182   2.391  1.00  2.98          H   
ATOM   2369  HB2 GLN B  15       9.708   2.946  -0.102  1.00  2.98          H   
ATOM   2370  HB3 GLN B  15      10.268   2.088   1.353  1.00  2.98          H   
ATOM   2371  HG2 GLN B  15       8.461   3.292   2.586  1.00  2.98          H   
ATOM   2372  HG3 GLN B  15       7.840   3.774   0.990  1.00  2.98          H   
ATOM   2373 HE21 GLN B  15       7.085   0.113   2.514  1.00  2.98          H   
ATOM   2374 HE22 GLN B  15       7.863   1.409   3.403  1.00  2.98          H   
ATOM   2375  N   GLY B  16      13.030   3.512   1.125  1.00  2.99          N   
ATOM   2376  CA  GLY B  16      14.214   3.337   0.357  1.00  2.99          C   
ATOM   2377  C   GLY B  16      15.140   2.331   0.973  1.00  2.99          C   
ATOM   2378  O   GLY B  16      14.945   1.915   2.106  1.00  2.99          O   
ATOM   2379  H   GLY B  16      12.964   3.229   2.092  1.00  2.99          H   
ATOM   2380  HA2 GLY B  16      13.951   2.990  -0.642  1.00  2.99          H   
ATOM   2381  HA3 GLY B  16      14.744   4.287   0.284  1.00  2.99          H   
ATOM   2382  N   ILE B  17      16.072   1.868   0.195  1.00  2.92          N   
ATOM   2383  CA  ILE B  17      17.157   1.026   0.648  1.00  2.92          C   
ATOM   2384  C   ILE B  17      18.461   1.645   0.205  1.00  2.92          C   
ATOM   2385  O   ILE B  17      18.653   1.912  -0.976  1.00  2.92          O   
ATOM   2386  CB  ILE B  17      17.034  -0.420   0.060  1.00  2.92          C   
ATOM   2387  CG1 ILE B  17      15.756  -1.081   0.436  1.00  2.92          C   
ATOM   2388  CG2 ILE B  17      18.227  -1.283   0.338  1.00  2.92          C   
ATOM   2389  CD1 ILE B  17      15.648  -1.433   1.897  1.00  2.92          C   
ATOM   2390  H   ILE B  17      16.062   2.094  -0.789  1.00  2.92          H   
ATOM   2391  HA  ILE B  17      17.131   0.952   1.735  1.00  2.92          H   
ATOM   2392  HB  ILE B  17      17.081  -0.376  -1.028  1.00  2.92          H   
ATOM   2393 HG21 ILE B  17      17.918  -2.156   0.913  1.00  2.92          H   
ATOM   2394 HG22 ILE B  17      18.670  -1.606  -0.604  1.00  2.92          H   
ATOM   2395 HG23 ILE B  17      18.962  -0.715   0.908  1.00  2.92          H   
ATOM   2396 HG12 ILE B  17      14.922  -0.418   0.205  1.00  2.92          H   
ATOM   2397 HG13 ILE B  17      15.648  -2.009  -0.125  1.00  2.92          H   
ATOM   2398 HD11 ILE B  17      14.792  -0.917   2.333  1.00  2.92          H   
ATOM   2399 HD12 ILE B  17      15.515  -2.510   2.003  1.00  2.92          H   
ATOM   2400 HD13 ILE B  17      16.558  -1.127   2.413  1.00  2.92          H   
ATOM   2401  N   ILE B  18      19.376   1.809   1.153  1.00  3.01          N   
ATOM   2402  CA  ILE B  18      20.688   2.398   0.909  1.00  3.01          C   
ATOM   2403  C   ILE B  18      21.748   1.442   1.403  1.00  3.01          C   
ATOM   2404  O   ILE B  18      21.690   0.967   2.540  1.00  3.01          O   
ATOM   2405  CB  ILE B  18      20.779   3.764   1.621  1.00  3.01          C   
ATOM   2406  CG1 ILE B  18      19.632   4.713   1.157  1.00  3.01          C   
ATOM   2407  CG2 ILE B  18      22.154   4.354   1.447  1.00  3.01          C   
ATOM   2408  CD1 ILE B  18      19.650   5.121  -0.296  1.00  3.01          C   
ATOM   2409  H   ILE B  18      19.176   1.519   2.099  1.00  3.01          H   
ATOM   2410  HA  ILE B  18      20.816   2.572  -0.159  1.00  3.01          H   
ATOM   2411  HB  ILE B  18      20.698   3.619   2.698  1.00  3.01          H   
ATOM   2412 HG21 ILE B  18      22.076   5.312   0.933  1.00  3.01          H   
ATOM   2413 HG22 ILE B  18      22.613   4.502   2.425  1.00  3.01          H   
ATOM   2414 HG23 ILE B  18      22.769   3.675   0.857  1.00  3.01          H   
ATOM   2415 HG12 ILE B  18      18.670   4.228   1.320  1.00  3.01          H   
ATOM   2416 HG13 ILE B  18      19.673   5.640   1.729  1.00  3.01          H   
ATOM   2417 HD11 ILE B  18      18.729   4.792  -0.778  1.00  3.01          H   
ATOM   2418 HD12 ILE B  18      19.730   6.206  -0.368  1.00  3.01          H   
ATOM   2419 HD13 ILE B  18      20.504   4.661  -0.793  1.00  3.01          H   
ATOM   2420  N   ASN B  19      22.684   1.171   0.518  1.00  2.91          N   
ATOM   2421  CA  ASN B  19      23.829   0.336   0.760  1.00  2.91          C   
ATOM   2422  C   ASN B  19      25.084   1.141   0.876  1.00  2.91          C   
ATOM   2423  O   ASN B  19      25.192   2.172   0.259  1.00  2.91          O   
ATOM   2424  CB  ASN B  19      23.992  -0.621  -0.439  1.00  2.91          C   
ATOM   2425  CG  ASN B  19      22.728  -1.409  -0.720  1.00  2.91          C   
ATOM   2426  OD1 ASN B  19      22.312  -2.293   0.053  1.00  2.91          O   
ATOM   2427  ND2 ASN B  19      22.074  -1.052  -1.799  1.00  2.91          N   
ATOM   2428  H   ASN B  19      22.625   1.563  -0.411  1.00  2.91          H   
ATOM   2429  HA  ASN B  19      23.687  -0.215   1.690  1.00  2.91          H   
ATOM   2430  HB2 ASN B  19      24.238  -0.047  -1.332  1.00  2.91          H   
ATOM   2431  HB3 ASN B  19      24.793  -1.330  -0.232  1.00  2.91          H   
ATOM   2432 HD21 ASN B  19      21.223  -1.533  -2.052  1.00  2.91          H   
ATOM   2433 HD22 ASN B  19      22.425  -0.298  -2.372  1.00  2.91          H   
ATOM   2434  N   PHE B  20      25.994   0.676   1.728  1.00  2.90          N   
ATOM   2435  CA  PHE B  20      27.245   1.253   2.023  1.00  2.90          C   
ATOM   2436  C   PHE B  20      28.387   0.242   1.812  1.00  2.90          C   
ATOM   2437  O   PHE B  20      28.227  -0.893   2.269  1.00  2.90          O   
ATOM   2438  CB  PHE B  20      27.365   1.805   3.436  1.00  2.90          C   
ATOM   2439  CG  PHE B  20      26.284   2.846   3.832  1.00  2.90          C   
ATOM   2440  CD1 PHE B  20      25.026   2.456   4.185  1.00  2.90          C   
ATOM   2441  CD2 PHE B  20      26.569   4.172   3.853  1.00  2.90          C   
ATOM   2442  CE1 PHE B  20      24.095   3.380   4.601  1.00  2.90          C   
ATOM   2443  CE2 PHE B  20      25.691   5.104   4.192  1.00  2.90          C   
ATOM   2444  CZ  PHE B  20      24.447   4.728   4.559  1.00  2.90          C   
ATOM   2445  H   PHE B  20      25.814  -0.176   2.239  1.00  2.90          H   
ATOM   2446  HA  PHE B  20      27.414   2.109   1.370  1.00  2.90          H   
ATOM   2447  HB2 PHE B  20      27.287   0.988   4.154  1.00  2.90          H   
ATOM   2448  HB3 PHE B  20      28.329   2.299   3.553  1.00  2.90          H   
ATOM   2449  HD1 PHE B  20      24.749   1.403   4.139  1.00  2.90          H   
ATOM   2450  HE1 PHE B  20      23.117   3.049   4.950  1.00  2.90          H   
ATOM   2451  HZ  PHE B  20      23.715   5.491   4.824  1.00  2.90          H   
ATOM   2452  HE2 PHE B  20      25.959   6.160   4.178  1.00  2.90          H   
ATOM   2453  HD2 PHE B  20      27.583   4.455   3.571  1.00  2.90          H   
ATOM   2454  N   GLU B  21      29.474   0.649   1.215  1.00  2.82          N   
ATOM   2455  CA  GLU B  21      30.635  -0.214   1.061  1.00  2.82          C   
ATOM   2456  C   GLU B  21      31.913   0.535   1.222  1.00  2.82          C   
ATOM   2457  O   GLU B  21      32.048   1.584   0.664  1.00  2.82          O   
ATOM   2458  CB  GLU B  21      30.640  -0.928  -0.291  1.00  2.82          C   
ATOM   2459  CG  GLU B  21      31.880  -1.805  -0.480  1.00  2.82          C   
ATOM   2460  CD  GLU B  21      31.779  -2.796  -1.621  1.00  2.82          C   
ATOM   2461  OE1 GLU B  21      31.042  -2.506  -2.595  1.00  2.82          O   
ATOM   2462  OE2 GLU B  21      32.429  -3.871  -1.488  1.00  2.82          O   
ATOM   2463  H   GLU B  21      29.522   1.588   0.845  1.00  2.82          H   
ATOM   2464  HA  GLU B  21      30.605  -1.002   1.814  1.00  2.82          H   
ATOM   2465  HB2 GLU B  21      29.760  -1.567  -0.368  1.00  2.82          H   
ATOM   2466  HB3 GLU B  21      30.624  -0.190  -1.093  1.00  2.82          H   
ATOM   2467  HG2 GLU B  21      32.745  -1.173  -0.684  1.00  2.82          H   
ATOM   2468  HG3 GLU B  21      32.059  -2.383   0.427  1.00  2.82          H   
ATOM   2469  N   GLN B  22      32.793  -0.002   2.034  1.00  2.81          N   
ATOM   2470  CA  GLN B  22      34.092   0.601   2.334  1.00  2.81          C   
ATOM   2471  C   GLN B  22      35.155  -0.478   2.244  1.00  2.81          C   
ATOM   2472  O   GLN B  22      35.264  -1.357   3.062  1.00  2.81          O   
ATOM   2473  CB  GLN B  22      34.142   1.263   3.701  1.00  2.81          C   
ATOM   2474  CG  GLN B  22      35.391   2.015   3.983  1.00  2.81          C   
ATOM   2475  CD  GLN B  22      35.370   2.630   5.378  1.00  2.81          C   
ATOM   2476  OE1 GLN B  22      34.768   2.068   6.295  1.00  2.81          O   
ATOM   2477  NE2 GLN B  22      36.020   3.760   5.575  1.00  2.81          N   
ATOM   2478  H   GLN B  22      32.586  -0.879   2.489  1.00  2.81          H   
ATOM   2479  HA  GLN B  22      34.302   1.391   1.613  1.00  2.81          H   
ATOM   2480  HB2 GLN B  22      33.320   1.974   3.791  1.00  2.81          H   
ATOM   2481  HB3 GLN B  22      34.051   0.503   4.477  1.00  2.81          H   
ATOM   2482  HG2 GLN B  22      36.245   1.341   3.916  1.00  2.81          H   
ATOM   2483  HG3 GLN B  22      35.505   2.817   3.254  1.00  2.81          H   
ATOM   2484 HE21 GLN B  22      36.019   4.187   6.490  1.00  2.81          H   
ATOM   2485 HE22 GLN B  22      36.516   4.194   4.810  1.00  2.81          H   
ATOM   2486  N   LYS B  23      35.869  -0.422   1.142  1.00  2.85          N   
ATOM   2487  CA  LYS B  23      36.860  -1.431   0.771  1.00  2.85          C   
ATOM   2488  C   LYS B  23      37.990  -1.572   1.756  1.00  2.85          C   
ATOM   2489  O   LYS B  23      38.504  -2.687   1.916  1.00  2.85          O   
ATOM   2490  CB  LYS B  23      37.355  -1.238  -0.665  1.00  2.85          C   
ATOM   2491  CG  LYS B  23      36.319  -1.761  -1.672  1.00  2.85          C   
ATOM   2492  CD  LYS B  23      36.927  -2.600  -2.777  1.00  2.85          C   
ATOM   2493  CE  LYS B  23      35.905  -3.596  -3.314  1.00  2.85          C   
ATOM   2494  NZ  LYS B  23      35.591  -4.669  -2.339  1.00  2.85          N   
ATOM   2495  H   LYS B  23      35.744   0.349   0.502  1.00  2.85          H   
ATOM   2496  HA  LYS B  23      36.377  -2.405   0.695  1.00  2.85          H   
ATOM   2497  HB2 LYS B  23      37.523  -0.178  -0.852  1.00  2.85          H   
ATOM   2498  HB3 LYS B  23      38.288  -1.784  -0.805  1.00  2.85          H   
ATOM   2499  HG2 LYS B  23      35.811  -0.919  -2.142  1.00  2.85          H   
ATOM   2500  HG3 LYS B  23      35.589  -2.382  -1.153  1.00  2.85          H   
ATOM   2501  HD2 LYS B  23      37.250  -1.951  -3.591  1.00  2.85          H   
ATOM   2502  HD3 LYS B  23      37.785  -3.148  -2.388  1.00  2.85          H   
ATOM   2503  HE2 LYS B  23      34.977  -3.074  -3.549  1.00  2.85          H   
ATOM   2504  HE3 LYS B  23      36.295  -4.067  -4.216  1.00  2.85          H   
ATOM   2505  HZ1 LYS B  23      34.606  -4.646  -2.118  1.00  2.85          H   
ATOM   2506  HZ2 LYS B  23      35.825  -5.566  -2.739  1.00  2.85          H   
ATOM   2507  HZ3 LYS B  23      36.128  -4.526  -1.496  1.00  2.85          H   
ATOM   2508  N   GLU B  24      38.411  -0.476   2.378  1.00  2.87          N   
ATOM   2509  CA  GLU B  24      39.428  -0.507   3.473  1.00  2.87          C   
ATOM   2510  C   GLU B  24      39.194   0.596   4.476  1.00  2.87          C   
ATOM   2511  O   GLU B  24      38.563   1.599   4.139  1.00  2.87          O   
ATOM   2512  CB  GLU B  24      40.838  -0.427   2.937  1.00  2.87          C   
ATOM   2513  CG  GLU B  24      41.085   0.785   2.027  1.00  2.87          C   
ATOM   2514  CD  GLU B  24      41.975   0.444   0.835  1.00  2.87          C   
ATOM   2515  OE1 GLU B  24      42.957  -0.319   1.001  1.00  2.87          O   
ATOM   2516  OE2 GLU B  24      41.697   0.933  -0.288  1.00  2.87          O   
ATOM   2517  H   GLU B  24      38.040   0.425   2.114  1.00  2.87          H   
ATOM   2518  HA  GLU B  24      39.374  -1.463   3.993  1.00  2.87          H   
ATOM   2519  HB2 GLU B  24      41.540  -0.357   3.768  1.00  2.87          H   
ATOM   2520  HB3 GLU B  24      41.056  -1.321   2.353  1.00  2.87          H   
ATOM   2521  HG2 GLU B  24      41.574   1.575   2.597  1.00  2.87          H   
ATOM   2522  HG3 GLU B  24      40.133   1.151   1.643  1.00  2.87          H   
ATOM   2523  N   SER B  25      39.647   0.447   5.727  1.00  2.81          N   
ATOM   2524  CA  SER B  25      39.192   1.379   6.776  1.00  2.81          C   
ATOM   2525  C   SER B  25      39.641   2.793   6.557  1.00  2.81          C   
ATOM   2526  O   SER B  25      39.021   3.721   7.037  1.00  2.81          O   
ATOM   2527  CB  SER B  25      39.593   0.931   8.181  1.00  2.81          C   
ATOM   2528  OG  SER B  25      40.942   0.623   8.188  1.00  2.81          O   
ATOM   2529  H   SER B  25      40.294  -0.299   5.941  1.00  2.81          H   
ATOM   2530  HA  SER B  25      38.103   1.385   6.810  1.00  2.81          H   
ATOM   2531  HB2 SER B  25      39.396   1.736   8.889  1.00  2.81          H   
ATOM   2532  HB3 SER B  25      39.014   0.051   8.461  1.00  2.81          H   
ATOM   2533  HG  SER B  25      41.451   1.410   7.979  1.00  2.81          H   
ATOM   2534  N   ASN B  26      40.746   2.928   5.830  1.00  2.80          N   
ATOM   2535  CA  ASN B  26      41.286   4.240   5.486  1.00  2.80          C   
ATOM   2536  C   ASN B  26      40.709   4.798   4.174  1.00  2.80          C   
ATOM   2537  O   ASN B  26      41.179   5.818   3.686  1.00  2.80          O   
ATOM   2538  CB  ASN B  26      42.829   4.235   5.576  1.00  2.80          C   
ATOM   2539  CG  ASN B  26      43.471   3.055   4.859  1.00  2.80          C   
ATOM   2540  OD1 ASN B  26      42.780   2.135   4.380  1.00  2.80          O   
ATOM   2541  ND2 ASN B  26      44.806   3.052   4.804  1.00  2.80          N   
ATOM   2542  H   ASN B  26      41.234   2.107   5.501  1.00  2.80          H   
ATOM   2543  HA  ASN B  26      41.052   4.949   6.280  1.00  2.80          H   
ATOM   2544  HB2 ASN B  26      43.223   5.146   5.125  1.00  2.80          H   
ATOM   2545  HB3 ASN B  26      43.132   4.187   6.622  1.00  2.80          H   
ATOM   2546 HD21 ASN B  26      45.288   2.294   4.342  1.00  2.80          H   
ATOM   2547 HD22 ASN B  26      45.327   3.808   5.224  1.00  2.80          H   
ATOM   2548  N   GLY B  27      39.560   4.246   3.731  1.00  2.78          N   
ATOM   2549  CA  GLY B  27      39.124   4.549   2.387  1.00  2.78          C   
ATOM   2550  C   GLY B  27      37.814   5.169   2.258  1.00  2.78          C   
ATOM   2551  O   GLY B  27      37.063   5.233   3.236  1.00  2.78          O   
ATOM   2552  H   GLY B  27      39.029   3.637   4.337  1.00  2.78          H   
ATOM   2553  HA2 GLY B  27      39.079   3.630   1.803  1.00  2.78          H   
ATOM   2554  HA3 GLY B  27      39.829   5.239   1.923  1.00  2.78          H   
ATOM   2555  N   PRO B  28      37.390   5.561   1.093  1.00  2.81          N   
ATOM   2556  CA  PRO B  28      36.061   6.132   0.975  1.00  2.81          C   
ATOM   2557  C   PRO B  28      34.963   5.113   1.080  1.00  2.81          C   
ATOM   2558  O   PRO B  28      35.173   3.896   0.864  1.00  2.81          O   
ATOM   2559  CB  PRO B  28      36.091   6.716  -0.437  1.00  2.81          C   
ATOM   2560  CG  PRO B  28      37.026   5.944  -1.130  1.00  2.81          C   
ATOM   2561  CD  PRO B  28      38.082   5.530  -0.193  1.00  2.81          C   
ATOM   2562  HD2 PRO B  28      38.923   6.222  -0.170  1.00  2.81          H   
ATOM   2563  HD3 PRO B  28      38.447   4.521  -0.385  1.00  2.81          H   
ATOM   2564  HG2 PRO B  28      37.465   6.530  -1.937  1.00  2.81          H   
ATOM   2565  HG3 PRO B  28      36.541   5.060  -1.546  1.00  2.81          H   
ATOM   2566  HB2 PRO B  28      36.411   7.758  -0.434  1.00  2.81          H   
ATOM   2567  HB3 PRO B  28      35.120   6.636  -0.925  1.00  2.81          H   
ATOM   2568  HA  PRO B  28      35.907   6.862   1.770  1.00  2.81          H   
ATOM   2569  N   VAL B  29      33.758   5.611   1.317  1.00  2.85          N   
ATOM   2570  CA  VAL B  29      32.563   4.817   1.442  1.00  2.85          C   
ATOM   2571  C   VAL B  29      31.712   5.116   0.211  1.00  2.85          C   
ATOM   2572  O   VAL B  29      31.364   6.280  -0.027  1.00  2.85          O   
ATOM   2573  CB  VAL B  29      31.804   5.129   2.712  1.00  2.85          C   
ATOM   2574  CG1 VAL B  29      30.549   4.178   2.829  1.00  2.85          C   
ATOM   2575  CG2 VAL B  29      32.716   4.986   3.929  1.00  2.85          C   
ATOM   2576  H   VAL B  29      33.639   6.608   1.421  1.00  2.85          H   
ATOM   2577  HA  VAL B  29      32.830   3.761   1.483  1.00  2.85          H   
ATOM   2578  HB  VAL B  29      31.428   6.151   2.670  1.00  2.85          H   
ATOM   2579 HG11 VAL B  29      30.625   3.585   3.740  1.00  2.85          H   
ATOM   2580 HG12 VAL B  29      29.640   4.778   2.862  1.00  2.85          H   
ATOM   2581 HG13 VAL B  29      30.514   3.513   1.966  1.00  2.85          H   
ATOM   2582 HG21 VAL B  29      32.776   5.940   4.453  1.00  2.85          H   
ATOM   2583 HG22 VAL B  29      32.311   4.228   4.600  1.00  2.85          H   
ATOM   2584 HG23 VAL B  29      33.713   4.688   3.604  1.00  2.85          H   
ATOM   2585  N   LYS B  30      31.314   4.064  -0.500  1.00  2.84          N   
ATOM   2586  CA  LYS B  30      30.369   4.146  -1.594  1.00  2.84          C   
ATOM   2587  C   LYS B  30      29.000   3.996  -0.967  1.00  2.84          C   
ATOM   2588  O   LYS B  30      28.779   3.096  -0.149  1.00  2.84          O   
ATOM   2589  CB  LYS B  30      30.618   3.057  -2.621  1.00  2.84          C   
ATOM   2590  CG  LYS B  30      31.921   3.285  -3.393  1.00  2.84          C   
ATOM   2591  CD  LYS B  30      32.014   2.486  -4.680  1.00  2.84          C   
ATOM   2592  CE  LYS B  30      33.471   2.310  -5.088  1.00  2.84          C   
ATOM   2593  NZ  LYS B  30      33.701   1.828  -6.513  1.00  2.84          N   
ATOM   2594  H   LYS B  30      31.677   3.146  -0.284  1.00  2.84          H   
ATOM   2595  HA  LYS B  30      30.472   5.110  -2.093  1.00  2.84          H   
ATOM   2596  HB2 LYS B  30      30.684   2.092  -2.119  1.00  2.84          H   
ATOM   2597  HB3 LYS B  30      29.797   3.038  -3.337  1.00  2.84          H   
ATOM   2598  HG2 LYS B  30      32.007   4.339  -3.658  1.00  2.84          H   
ATOM   2599  HG3 LYS B  30      32.768   2.997  -2.770  1.00  2.84          H   
ATOM   2600  HD2 LYS B  30      31.565   1.504  -4.532  1.00  2.84          H   
ATOM   2601  HD3 LYS B  30      31.483   3.012  -5.474  1.00  2.84          H   
ATOM   2602  HE2 LYS B  30      33.991   3.264  -5.000  1.00  2.84          H   
ATOM   2603  HE3 LYS B  30      33.945   1.576  -4.436  1.00  2.84          H   
ATOM   2604  HZ1 LYS B  30      34.242   2.515  -7.018  1.00  2.84          H   
ATOM   2605  HZ2 LYS B  30      34.202   0.951  -6.495  1.00  2.84          H   
ATOM   2606  HZ3 LYS B  30      32.811   1.697  -6.972  1.00  2.84          H   
ATOM   2607  N   VAL B  31      28.060   4.860  -1.363  1.00  2.89          N   
ATOM   2608  CA  VAL B  31      26.709   4.892  -0.876  1.00  2.89          C   
ATOM   2609  C   VAL B  31      25.787   4.819  -2.114  1.00  2.89          C   
ATOM   2610  O   VAL B  31      25.882   5.634  -3.024  1.00  2.89          O   
ATOM   2611  CB  VAL B  31      26.441   6.172  -0.080  1.00  2.89          C   
ATOM   2612  CG1 VAL B  31      25.034   6.196   0.514  1.00  2.89          C   
ATOM   2613  CG2 VAL B  31      27.484   6.392   0.974  1.00  2.89          C   
ATOM   2614  H   VAL B  31      28.281   5.559  -2.058  1.00  2.89          H   
ATOM   2615  HA  VAL B  31      26.540   4.041  -0.217  1.00  2.89          H   
ATOM   2616  HB  VAL B  31      26.447   7.028  -0.755  1.00  2.89          H   
ATOM   2617 HG11 VAL B  31      25.099   6.266   1.600  1.00  2.89          H   
ATOM   2618 HG12 VAL B  31      24.490   7.058   0.127  1.00  2.89          H   
ATOM   2619 HG13 VAL B  31      24.508   5.282   0.240  1.00  2.89          H   
ATOM   2620 HG21 VAL B  31      27.990   7.340   0.793  1.00  2.89          H   
ATOM   2621 HG22 VAL B  31      27.010   6.415   1.955  1.00  2.89          H   
ATOM   2622 HG23 VAL B  31      28.211   5.581   0.941  1.00  2.89          H   
ATOM   2623  N   TRP B  32      24.887   3.856  -2.128  1.00  2.80          N   
ATOM   2624  CA  TRP B  32      24.057   3.682  -3.311  1.00  2.80          C   
ATOM   2625  C   TRP B  32      22.756   3.004  -3.013  1.00  2.80          C   
ATOM   2626  O   TRP B  32      22.656   2.179  -2.046  1.00  2.80          O   
ATOM   2627  CB  TRP B  32      24.830   3.006  -4.450  1.00  2.80          C   
ATOM   2628  CG  TRP B  32      24.948   1.585  -4.264  1.00  2.80          C   
ATOM   2629  CD1 TRP B  32      24.170   0.620  -4.818  1.00  2.80          C   
ATOM   2630  CD2 TRP B  32      25.984   0.894  -3.532  1.00  2.80          C   
ATOM   2631  NE1 TRP B  32      24.605  -0.600  -4.435  1.00  2.80          N   
ATOM   2632  CE2 TRP B  32      25.682  -0.465  -3.610  1.00  2.80          C   
ATOM   2633  CE3 TRP B  32      27.028   1.316  -2.696  1.00  2.80          C   
ATOM   2634  CZ2 TRP B  32      26.431  -1.410  -3.019  1.00  2.80          C   
ATOM   2635  CZ3 TRP B  32      27.759   0.362  -2.064  1.00  2.80          C   
ATOM   2636  CH2 TRP B  32      27.490  -0.984  -2.285  1.00  2.80          C   
ATOM   2637  H   TRP B  32      24.784   3.254  -1.324  1.00  2.80          H   
ATOM   2638  HA  TRP B  32      23.832   4.657  -3.744  1.00  2.80          H   
ATOM   2639  HB2 TRP B  32      24.313   3.180  -5.394  1.00  2.80          H   
ATOM   2640  HB3 TRP B  32      25.836   3.423  -4.505  1.00  2.80          H   
ATOM   2641  HD1 TRP B  32      23.338   0.896  -5.465  1.00  2.80          H   
ATOM   2642  HE1 TRP B  32      24.199  -1.482  -4.714  1.00  2.80          H   
ATOM   2643  HZ2 TRP B  32      26.176  -2.463  -3.141  1.00  2.80          H   
ATOM   2644  HH2 TRP B  32      28.172  -1.709  -1.840  1.00  2.80          H   
ATOM   2645  HZ3 TRP B  32      28.558   0.653  -1.382  1.00  2.80          H   
ATOM   2646  HE3 TRP B  32      27.261   2.370  -2.545  1.00  2.80          H   
ATOM   2647  N   GLY B  33      21.751   3.349  -3.786  1.00  2.86          N   
ATOM   2648  CA  GLY B  33      20.439   2.743  -3.600  1.00  2.86          C   
ATOM   2649  C   GLY B  33      19.377   3.582  -4.197  1.00  2.86          C   
ATOM   2650  O   GLY B  33      19.684   4.315  -5.151  1.00  2.86          O   
ATOM   2651  H   GLY B  33      21.889   4.037  -4.512  1.00  2.86          H   
ATOM   2652  HA2 GLY B  33      20.420   1.763  -4.078  1.00  2.86          H   
ATOM   2653  HA3 GLY B  33      20.238   2.631  -2.535  1.00  2.86          H   
ATOM   2654  N   SER B  34      18.158   3.470  -3.672  1.00  2.93          N   
ATOM   2655  CA  SER B  34      16.959   4.112  -4.274  1.00  2.93          C   
ATOM   2656  C   SER B  34      16.033   4.529  -3.181  1.00  2.93          C   
ATOM   2657  O   SER B  34      15.898   3.859  -2.120  1.00  2.93          O   
ATOM   2658  CB  SER B  34      16.241   3.149  -5.278  1.00  2.93          C   
ATOM   2659  OG  SER B  34      15.011   3.659  -5.722  1.00  2.93          O   
ATOM   2660  H   SER B  34      18.022   2.930  -2.829  1.00  2.93          H   
ATOM   2661  HA  SER B  34      17.265   4.985  -4.850  1.00  2.93          H   
ATOM   2662  HB2 SER B  34      16.876   2.994  -6.151  1.00  2.93          H   
ATOM   2663  HB3 SER B  34      16.052   2.192  -4.792  1.00  2.93          H   
ATOM   2664  HG  SER B  34      14.402   3.716  -4.982  1.00  2.93          H   
ATOM   2665  N   ILE B  35      15.408   5.673  -3.415  1.00  3.00          N   
ATOM   2666  CA  ILE B  35      14.338   6.123  -2.512  1.00  3.00          C   
ATOM   2667  C   ILE B  35      13.164   6.502  -3.360  1.00  3.00          C   
ATOM   2668  O   ILE B  35      13.311   7.241  -4.343  1.00  3.00          O   
ATOM   2669  CB  ILE B  35      14.718   7.311  -1.640  1.00  3.00          C   
ATOM   2670  CG1 ILE B  35      16.054   7.044  -0.939  1.00  3.00          C   
ATOM   2671  CG2 ILE B  35      13.688   7.611  -0.589  1.00  3.00          C   
ATOM   2672  CD1 ILE B  35      16.673   8.274  -0.355  1.00  3.00          C   
ATOM   2673  H   ILE B  35      15.669   6.233  -4.214  1.00  3.00          H   
ATOM   2674  HA  ILE B  35      14.071   5.314  -1.832  1.00  3.00          H   
ATOM   2675  HB  ILE B  35      14.812   8.202  -2.260  1.00  3.00          H   
ATOM   2676 HG21 ILE B  35      14.141   7.526   0.399  1.00  3.00          H   
ATOM   2677 HG22 ILE B  35      13.310   8.624  -0.729  1.00  3.00          H   
ATOM   2678 HG23 ILE B  35      12.865   6.901  -0.673  1.00  3.00          H   
ATOM   2679 HG12 ILE B  35      15.902   6.335  -0.125  1.00  3.00          H   
ATOM   2680 HG13 ILE B  35      16.764   6.628  -1.654  1.00  3.00          H   
ATOM   2681 HD11 ILE B  35      16.788   8.148   0.722  1.00  3.00          H   
ATOM   2682 HD12 ILE B  35      17.651   8.439  -0.807  1.00  3.00          H   
ATOM   2683 HD13 ILE B  35      16.032   9.133  -0.553  1.00  3.00          H   
ATOM   2684  N   LYS B  36      11.979   6.048  -2.986  1.00  2.98          N   
ATOM   2685  CA  LYS B  36      10.787   6.348  -3.740  1.00  2.98          C   
ATOM   2686  C   LYS B  36       9.793   7.097  -2.872  1.00  2.98          C   
ATOM   2687  O   LYS B  36       9.910   7.187  -1.646  1.00  2.98          O   
ATOM   2688  CB  LYS B  36      10.185   5.077  -4.335  1.00  2.98          C   
ATOM   2689  CG  LYS B  36       9.619   4.113  -3.347  1.00  2.98          C   
ATOM   2690  CD  LYS B  36       9.187   2.823  -4.115  1.00  2.98          C   
ATOM   2691  CE  LYS B  36       8.716   1.735  -3.208  1.00  2.98          C   
ATOM   2692  NZ  LYS B  36       8.410   0.503  -4.000  1.00  2.98          N   
ATOM   2693  H   LYS B  36      11.899   5.478  -2.156  1.00  2.98          H   
ATOM   2694  HA  LYS B  36      11.046   6.966  -4.600  1.00  2.98          H   
ATOM   2695  HB2 LYS B  36       9.370   5.341  -5.009  1.00  2.98          H   
ATOM   2696  HB3 LYS B  36      10.952   4.536  -4.888  1.00  2.98          H   
ATOM   2697  HG2 LYS B  36      10.376   3.869  -2.602  1.00  2.98          H   
ATOM   2698  HG3 LYS B  36       8.756   4.561  -2.854  1.00  2.98          H   
ATOM   2699  HD2 LYS B  36       8.371   3.062  -4.797  1.00  2.98          H   
ATOM   2700  HD3 LYS B  36      10.033   2.437  -4.683  1.00  2.98          H   
ATOM   2701  HE2 LYS B  36       9.493   1.507  -2.479  1.00  2.98          H   
ATOM   2702  HE3 LYS B  36       7.814   2.059  -2.688  1.00  2.98          H   
ATOM   2703  HZ1 LYS B  36       8.996  -0.256  -3.682  1.00  2.98          H   
ATOM   2704  HZ2 LYS B  36       7.439   0.254  -3.874  1.00  2.98          H   
ATOM   2705  HZ3 LYS B  36       8.588   0.679  -4.978  1.00  2.98          H   
ATOM   2706  N   GLY B  37       8.773   7.601  -3.529  1.00  2.96          N   
ATOM   2707  CA  GLY B  37       7.736   8.308  -2.862  1.00  2.96          C   
ATOM   2708  C   GLY B  37       7.997   9.761  -2.495  1.00  2.96          C   
ATOM   2709  O   GLY B  37       7.196  10.373  -1.756  1.00  2.96          O   
ATOM   2710  H   GLY B  37       8.716   7.488  -4.531  1.00  2.96          H   
ATOM   2711  HA2 GLY B  37       6.846   8.326  -3.490  1.00  2.96          H   
ATOM   2712  HA3 GLY B  37       7.505   7.811  -1.920  1.00  2.96          H   
ATOM   2713  N   LEU B  38       9.063  10.344  -3.039  1.00  2.99          N   
ATOM   2714  CA  LEU B  38       9.463  11.678  -2.769  1.00  2.99          C   
ATOM   2715  C   LEU B  38       8.844  12.703  -3.725  1.00  2.99          C   
ATOM   2716  O   LEU B  38       8.574  12.416  -4.896  1.00  2.99          O   
ATOM   2717  CB  LEU B  38      10.973  11.770  -2.941  1.00  2.99          C   
ATOM   2718  CG  LEU B  38      11.834  11.012  -1.916  1.00  2.99          C   
ATOM   2719  CD1 LEU B  38      13.282  10.908  -2.370  1.00  2.99          C   
ATOM   2720  CD2 LEU B  38      11.738  11.787  -0.619  1.00  2.99          C   
ATOM   2721  H   LEU B  38       9.641   9.829  -3.687  1.00  2.99          H   
ATOM   2722  HA  LEU B  38       9.162  11.950  -1.757  1.00  2.99          H   
ATOM   2723  HB2 LEU B  38      11.253  11.370  -3.915  1.00  2.99          H   
ATOM   2724  HB3 LEU B  38      11.284  12.813  -2.874  1.00  2.99          H   
ATOM   2725  HG  LEU B  38      11.448  10.000  -1.795  1.00  2.99          H   
ATOM   2726 HD11 LEU B  38      13.928  11.393  -1.639  1.00  2.99          H   
ATOM   2727 HD12 LEU B  38      13.560   9.858  -2.460  1.00  2.99          H   
ATOM   2728 HD13 LEU B  38      13.396  11.398  -3.337  1.00  2.99          H   
ATOM   2729 HD21 LEU B  38      11.315  11.148   0.156  1.00  2.99          H   
ATOM   2730 HD22 LEU B  38      12.733  12.114  -0.316  1.00  2.99          H   
ATOM   2731 HD23 LEU B  38      11.098  12.657  -0.762  1.00  2.99          H   
ATOM   2732  N   THR B  39       8.670  13.927  -3.271  1.00  2.97          N   
ATOM   2733  CA  THR B  39       8.359  15.011  -4.204  1.00  2.97          C   
ATOM   2734  C   THR B  39       9.547  15.329  -5.088  1.00  2.97          C   
ATOM   2735  O   THR B  39      10.694  15.184  -4.705  1.00  2.97          O   
ATOM   2736  CB  THR B  39       7.892  16.269  -3.406  1.00  2.97          C   
ATOM   2737  OG1 THR B  39       8.930  16.653  -2.511  1.00  2.97          O   
ATOM   2738  CG2 THR B  39       6.663  16.087  -2.686  1.00  2.97          C   
ATOM   2739  H   THR B  39       8.752  14.112  -2.281  1.00  2.97          H   
ATOM   2740  HA  THR B  39       7.523  14.717  -4.838  1.00  2.97          H   
ATOM   2741  HB  THR B  39       7.739  17.100  -4.094  1.00  2.97          H   
ATOM   2742 HG21 THR B  39       6.839  16.242  -1.621  1.00  2.97          H   
ATOM   2743 HG22 THR B  39       5.924  16.806  -3.040  1.00  2.97          H   
ATOM   2744 HG23 THR B  39       6.292  15.075  -2.849  1.00  2.97          H   
ATOM   2745  HG1 THR B  39       9.741  16.796  -3.004  1.00  2.97          H   
ATOM   2746  N   GLU B  40       9.276  15.797  -6.291  1.00  2.93          N   
ATOM   2747  CA  GLU B  40      10.317  16.142  -7.222  1.00  2.93          C   
ATOM   2748  C   GLU B  40      11.228  17.193  -6.641  1.00  2.93          C   
ATOM   2749  O   GLU B  40      10.797  18.188  -6.102  1.00  2.93          O   
ATOM   2750  CB  GLU B  40       9.688  16.643  -8.537  1.00  2.93          C   
ATOM   2751  CG  GLU B  40      10.699  17.280  -9.551  1.00  2.93          C   
ATOM   2752  CD  GLU B  40      10.083  17.876 -10.738  1.00  2.93          C   
ATOM   2753  OE1 GLU B  40       8.930  18.412 -10.601  1.00  2.93          O   
ATOM   2754  OE2 GLU B  40      10.745  17.798 -11.770  1.00  2.93          O   
ATOM   2755  H   GLU B  40       8.315  15.921  -6.577  1.00  2.93          H   
ATOM   2756  HA  GLU B  40      10.907  15.255  -7.453  1.00  2.93          H   
ATOM   2757  HB2 GLU B  40       9.211  15.810  -9.053  1.00  2.93          H   
ATOM   2758  HB3 GLU B  40       8.943  17.407  -8.316  1.00  2.93          H   
ATOM   2759  HG2 GLU B  40      11.260  18.073  -9.056  1.00  2.93          H   
ATOM   2760  HG3 GLU B  40      11.389  16.515  -9.906  1.00  2.93          H   
ATOM   2761  N   GLY B  41      12.524  17.006  -6.802  1.00  2.95          N   
ATOM   2762  CA  GLY B  41      13.472  18.009  -6.335  1.00  2.95          C   
ATOM   2763  C   GLY B  41      14.444  17.446  -5.299  1.00  2.95          C   
ATOM   2764  O   GLY B  41      14.562  16.271  -5.148  1.00  2.95          O   
ATOM   2765  H   GLY B  41      12.858  16.165  -7.250  1.00  2.95          H   
ATOM   2766  HA2 GLY B  41      14.054  18.380  -7.179  1.00  2.95          H   
ATOM   2767  HA3 GLY B  41      12.930  18.836  -5.876  1.00  2.95          H   
ATOM   2768  N   LEU B  42      15.168  18.374  -4.679  1.00  3.06          N   
ATOM   2769  CA  LEU B  42      16.184  18.002  -3.751  1.00  3.06          C   
ATOM   2770  C   LEU B  42      15.624  17.708  -2.385  1.00  3.06          C   
ATOM   2771  O   LEU B  42      14.702  18.349  -1.916  1.00  3.06          O   
ATOM   2772  CB  LEU B  42      17.179  19.168  -3.585  1.00  3.06          C   
ATOM   2773  CG  LEU B  42      18.382  19.516  -4.418  1.00  3.06          C   
ATOM   2774  CD1 LEU B  42      17.892  19.808  -5.692  1.00  3.06          C   
ATOM   2775  CD2 LEU B  42      19.206  20.713  -3.946  1.00  3.06          C   
ATOM   2776  H   LEU B  42      14.998  19.352  -4.866  1.00  3.06          H   
ATOM   2777  HA  LEU B  42      16.693  17.107  -4.108  1.00  3.06          H   
ATOM   2778  HB2 LEU B  42      16.645  20.115  -3.657  1.00  3.06          H   
ATOM   2779  HB3 LEU B  42      17.663  19.097  -2.611  1.00  3.06          H   
ATOM   2780  HG  LEU B  42      19.068  18.669  -4.439  1.00  3.06          H   
ATOM   2781 HD11 LEU B  42      18.153  20.833  -5.956  1.00  3.06          H   
ATOM   2782 HD12 LEU B  42      18.332  19.123  -6.417  1.00  3.06          H   
ATOM   2783 HD13 LEU B  42      16.808  19.696  -5.699  1.00  3.06          H   
ATOM   2784 HD21 LEU B  42      20.225  20.391  -3.729  1.00  3.06          H   
ATOM   2785 HD22 LEU B  42      19.224  21.473  -4.727  1.00  3.06          H   
ATOM   2786 HD23 LEU B  42      18.758  21.130  -3.044  1.00  3.06          H   
ATOM   2787  N   HIS B  43      16.168  16.719  -1.716  1.00  3.12          N   
ATOM   2788  CA  HIS B  43      15.837  16.356  -0.328  1.00  3.12          C   
ATOM   2789  C   HIS B  43      17.153  16.133   0.424  1.00  3.12          C   
ATOM   2790  O   HIS B  43      17.973  15.328   0.041  1.00  3.12          O   
ATOM   2791  CB  HIS B  43      15.031  15.054  -0.347  1.00  3.12          C   
ATOM   2792  CG  HIS B  43      13.702  15.193  -0.975  1.00  3.12          C   
ATOM   2793  ND1 HIS B  43      12.609  15.578  -0.302  1.00  3.12          N   
ATOM   2794  CD2 HIS B  43      13.350  15.141  -2.295  1.00  3.12          C   
ATOM   2795  CE1 HIS B  43      11.619  15.749  -1.187  1.00  3.12          C   
ATOM   2796  NE2 HIS B  43      12.021  15.427  -2.369  1.00  3.12          N   
ATOM   2797  H   HIS B  43      16.871  16.142  -2.156  1.00  3.12          H   
ATOM   2798  HA  HIS B  43      15.270  17.164   0.134  1.00  3.12          H   
ATOM   2799  HB2 HIS B  43      15.578  14.295  -0.907  1.00  3.12          H   
ATOM   2800  HB3 HIS B  43      14.874  14.708   0.675  1.00  3.12          H   
ATOM   2801  HD1 HIS B  43      12.544  15.715   0.697  1.00  3.12          H   
ATOM   2802  HE1 HIS B  43      10.647  16.114  -0.854  1.00  3.12          H   
ATOM   2803  HD2 HIS B  43      13.913  14.928  -3.204  1.00  3.12          H   
ATOM   2804  N   GLY B  44      17.267  16.811   1.545  1.00  3.14          N   
ATOM   2805  CA  GLY B  44      18.449  16.678   2.371  1.00  3.14          C   
ATOM   2806  C   GLY B  44      18.633  15.234   2.827  1.00  3.14          C   
ATOM   2807  O   GLY B  44      17.660  14.527   3.076  1.00  3.14          O   
ATOM   2808  H   GLY B  44      16.524  17.431   1.834  1.00  3.14          H   
ATOM   2809  HA2 GLY B  44      19.327  16.980   1.801  1.00  3.14          H   
ATOM   2810  HA3 GLY B  44      18.351  17.314   3.251  1.00  3.14          H   
ATOM   2811  N   PHE B  45      19.893  14.894   3.030  1.00  3.08          N   
ATOM   2812  CA  PHE B  45      20.279  13.488   3.220  1.00  3.08          C   
ATOM   2813  C   PHE B  45      21.456  13.404   4.146  1.00  3.08          C   
ATOM   2814  O   PHE B  45      22.529  13.805   3.782  1.00  3.08          O   
ATOM   2815  CB  PHE B  45      20.568  12.916   1.831  1.00  3.08          C   
ATOM   2816  CG  PHE B  45      20.834  11.417   1.760  1.00  3.08          C   
ATOM   2817  CD1 PHE B  45      19.830  10.488   2.084  1.00  3.08          C   
ATOM   2818  CD2 PHE B  45      22.039  10.927   1.307  1.00  3.08          C   
ATOM   2819  CE1 PHE B  45      20.070   9.130   1.942  1.00  3.08          C   
ATOM   2820  CE2 PHE B  45      22.206   9.571   1.174  1.00  3.08          C   
ATOM   2821  CZ  PHE B  45      21.273   8.717   1.472  1.00  3.08          C   
ATOM   2822  H   PHE B  45      20.607  15.607   3.056  1.00  3.08          H   
ATOM   2823  HA  PHE B  45      19.443  12.936   3.650  1.00  3.08          H   
ATOM   2824  HB2 PHE B  45      19.716  13.100   1.177  1.00  3.08          H   
ATOM   2825  HB3 PHE B  45      21.454  13.397   1.416  1.00  3.08          H   
ATOM   2826  HD1 PHE B  45      18.863  10.835   2.447  1.00  3.08          H   
ATOM   2827  HE1 PHE B  45      19.296   8.409   2.207  1.00  3.08          H   
ATOM   2828  HZ  PHE B  45      21.470   7.653   1.339  1.00  3.08          H   
ATOM   2829  HE2 PHE B  45      23.168   9.219   0.802  1.00  3.08          H   
ATOM   2830  HD2 PHE B  45      22.855  11.604   1.055  1.00  3.08          H   
ATOM   2831  N   HIS B  46      21.243  12.972   5.411  1.00  3.08          N   
ATOM   2832  CA  HIS B  46      22.312  13.019   6.394  1.00  3.08          C   
ATOM   2833  C   HIS B  46      22.306  11.831   7.322  1.00  3.08          C   
ATOM   2834  O   HIS B  46      21.264  11.237   7.561  1.00  3.08          O   
ATOM   2835  CB  HIS B  46      22.219  14.249   7.331  1.00  3.08          C   
ATOM   2836  CG  HIS B  46      21.699  15.486   6.667  1.00  3.08          C   
ATOM   2837  ND1 HIS B  46      20.434  15.936   6.976  1.00  3.08          N   
ATOM   2838  CD2 HIS B  46      22.218  16.326   5.720  1.00  3.08          C   
ATOM   2839  CE1 HIS B  46      20.213  16.991   6.203  1.00  3.08          C   
ATOM   2840  NE2 HIS B  46      21.271  17.265   5.459  1.00  3.08          N   
ATOM   2841  N   VAL B  47      23.444  11.543   7.919  1.00  3.15          N   
ATOM   2842  CA  VAL B  47      23.521  10.649   9.107  1.00  3.15          C   
ATOM   2843  C   VAL B  47      23.317  11.507  10.354  1.00  3.15          C   
ATOM   2844  O   VAL B  47      24.081  12.491  10.559  1.00  3.15          O   
ATOM   2845  CB  VAL B  47      24.876   9.913   9.130  1.00  3.15          C   
ATOM   2846  CG1 VAL B  47      24.876   8.969  10.333  1.00  3.15          C   
ATOM   2847  CG2 VAL B  47      25.058   9.147   7.837  1.00  3.15          C   
ATOM   2848  H   VAL B  47      24.307  11.935   7.570  1.00  3.15          H   
ATOM   2849  HA  VAL B  47      22.743   9.888   9.041  1.00  3.15          H   
ATOM   2850  HB  VAL B  47      25.682  10.638   9.238  1.00  3.15          H   
ATOM   2851 HG11 VAL B  47      25.006   7.943   9.990  1.00  3.15          H   
ATOM   2852 HG12 VAL B  47      25.694   9.234  11.003  1.00  3.15          H   
ATOM   2853 HG13 VAL B  47      23.928   9.057  10.864  1.00  3.15          H   
ATOM   2854 HG21 VAL B  47      25.950   9.506   7.324  1.00  3.15          H   
ATOM   2855 HG22 VAL B  47      25.169   8.085   8.056  1.00  3.15          H   
ATOM   2856 HG23 VAL B  47      24.187   9.297   7.199  1.00  3.15          H   
ATOM   2857  N   HIS B  48      22.367  11.111  11.168  1.00  3.27          N   
ATOM   2858  CA  HIS B  48      22.092  11.739  12.481  1.00  3.27          C   
ATOM   2859  C   HIS B  48      22.722  10.942  13.575  1.00  3.27          C   
ATOM   2860  O   HIS B  48      23.025   9.748  13.397  1.00  3.27          O   
ATOM   2861  CB  HIS B  48      20.595  11.879  12.637  1.00  3.27          C   
ATOM   2862  CG  HIS B  48      20.028  12.955  11.758  1.00  3.27          C   
ATOM   2863  ND1 HIS B  48      19.318  14.019  12.268  1.00  3.27          N   
ATOM   2864  CD2 HIS B  48      19.995  13.086  10.423  1.00  3.27          C   
ATOM   2865  CE1 HIS B  48      18.941  14.782  11.245  1.00  3.27          C   
ATOM   2866  NE2 HIS B  48      19.351  14.247  10.110  1.00  3.27          N   
ATOM   2867  H   HIS B  48      21.775  10.335  10.908  1.00  3.27          H   
ATOM   2868  HA  HIS B  48      22.502  12.749  12.494  1.00  3.27          H   
ATOM   2869  HB2 HIS B  48      20.112  10.938  12.372  1.00  3.27          H   
ATOM   2870  HB3 HIS B  48      20.359  12.130  13.671  1.00  3.27          H   
ATOM   2871  HD1 HIS B  48      19.120  14.188  13.244  1.00  3.27          H   
ATOM   2872  HE1 HIS B  48      18.378  15.697  11.426  1.00  3.27          H   
ATOM   2873  HD2 HIS B  48      20.380  12.445   9.630  1.00  3.27          H   
ATOM   2874  N   GLU B  49      22.894  11.559  14.701  1.00  3.11          N   
ATOM   2875  CA  GLU B  49      23.752  11.052  15.718  1.00  3.11          C   
ATOM   2876  C   GLU B  49      23.291   9.712  16.357  1.00  3.11          C   
ATOM   2877  O   GLU B  49      24.122   8.801  16.507  1.00  3.11          O   
ATOM   2878  CB  GLU B  49      23.790  12.074  16.865  1.00  3.11          C   
ATOM   2879  CG  GLU B  49      24.847  11.698  17.901  1.00  3.11          C   
ATOM   2880  CD  GLU B  49      24.939  12.674  18.957  1.00  3.11          C   
ATOM   2881  OE1 GLU B  49      24.153  13.637  18.967  1.00  3.11          O   
ATOM   2882  OE2 GLU B  49      25.801  12.447  19.847  1.00  3.11          O   
ATOM   2883  H   GLU B  49      22.410  12.428  14.876  1.00  3.11          H   
ATOM   2884  HA  GLU B  49      24.744  10.875  15.302  1.00  3.11          H   
ATOM   2885  HB2 GLU B  49      24.028  13.060  16.466  1.00  3.11          H   
ATOM   2886  HB3 GLU B  49      22.817  12.107  17.356  1.00  3.11          H   
ATOM   2887  HG2 GLU B  49      24.593  10.737  18.348  1.00  3.11          H   
ATOM   2888  HG3 GLU B  49      25.821  11.627  17.418  1.00  3.11          H   
ATOM   2889  N   PHE B  50      22.031   9.581  16.653  1.00  3.18          N   
ATOM   2890  CA  PHE B  50      21.563   8.409  17.406  1.00  3.18          C   
ATOM   2891  C   PHE B  50      20.797   7.471  16.512  1.00  3.18          C   
ATOM   2892  O   PHE B  50      19.959   7.902  15.698  1.00  3.18          O   
ATOM   2893  CB  PHE B  50      20.655   8.840  18.566  1.00  3.18          C   
ATOM   2894  CG  PHE B  50      21.227   9.940  19.447  1.00  3.18          C   
ATOM   2895  CD1 PHE B  50      22.383   9.735  20.109  1.00  3.18          C   
ATOM   2896  CD2 PHE B  50      20.584  11.164  19.578  1.00  3.18          C   
ATOM   2897  CE1 PHE B  50      22.949  10.786  20.891  1.00  3.18          C   
ATOM   2898  CE2 PHE B  50      21.117  12.197  20.379  1.00  3.18          C   
ATOM   2899  CZ  PHE B  50      22.298  11.988  20.956  1.00  3.18          C   
ATOM   2900  H   PHE B  50      21.371  10.289  16.364  1.00  3.18          H   
ATOM   2901  HA  PHE B  50      22.419   7.878  17.821  1.00  3.18          H   
ATOM   2902  HB2 PHE B  50      19.711   9.214  18.170  1.00  3.18          H   
ATOM   2903  HB3 PHE B  50      20.463   7.985  19.215  1.00  3.18          H   
ATOM   2904  HD1 PHE B  50      22.883   8.768  20.046  1.00  3.18          H   
ATOM   2905  HE1 PHE B  50      23.886  10.625  21.425  1.00  3.18          H   
ATOM   2906  HZ  PHE B  50      22.746  12.822  21.497  1.00  3.18          H   
ATOM   2907  HE2 PHE B  50      20.595  13.141  20.533  1.00  3.18          H   
ATOM   2908  HD2 PHE B  50      19.646  11.317  19.044  1.00  3.18          H   
ATOM   2909  N   GLY B  51      21.002   6.182  16.709  1.00  3.25          N   
ATOM   2910  CA  GLY B  51      20.234   5.108  16.060  1.00  3.25          C   
ATOM   2911  C   GLY B  51      19.000   4.766  16.833  1.00  3.25          C   
ATOM   2912  O   GLY B  51      18.748   3.622  17.148  1.00  3.25          O   
ATOM   2913  H   GLY B  51      21.728   5.880  17.343  1.00  3.25          H   
ATOM   2914  HA2 GLY B  51      19.936   5.426  15.061  1.00  3.25          H   
ATOM   2915  HA3 GLY B  51      20.851   4.213  15.986  1.00  3.25          H   
ATOM   2916  N   ASP B  52      18.281   5.811  17.215  1.00  3.19          N   
ATOM   2917  CA  ASP B  52      17.110   5.743  18.090  1.00  3.19          C   
ATOM   2918  C   ASP B  52      15.882   6.181  17.349  1.00  3.19          C   
ATOM   2919  O   ASP B  52      15.838   7.337  16.916  1.00  3.19          O   
ATOM   2920  CB  ASP B  52      17.329   6.668  19.294  1.00  3.19          C   
ATOM   2921  CG  ASP B  52      16.272   6.507  20.366  1.00  3.19          C   
ATOM   2922  OD1 ASP B  52      15.189   5.938  20.096  1.00  3.19          O   
ATOM   2923  OD2 ASP B  52      16.467   6.964  21.574  1.00  3.19          O   
ATOM   2924  H   ASP B  52      18.532   6.736  16.897  1.00  3.19          H   
ATOM   2925  HA  ASP B  52      16.972   4.718  18.434  1.00  3.19          H   
ATOM   2926  HB2 ASP B  52      18.296   6.451  19.748  1.00  3.19          H   
ATOM   2927  HB3 ASP B  52      17.308   7.706  18.963  1.00  3.19          H   
ATOM   2928  N   ASN B  53      14.977   5.259  17.113  1.00  3.19          N   
ATOM   2929  CA  ASN B  53      13.691   5.522  16.459  1.00  3.19          C   
ATOM   2930  C   ASN B  53      12.508   5.301  17.371  1.00  3.19          C   
ATOM   2931  O   ASN B  53      11.395   5.115  16.925  1.00  3.19          O   
ATOM   2932  CB  ASN B  53      13.680   4.726  15.141  1.00  3.19          C   
ATOM   2933  CG  ASN B  53      14.810   5.333  14.005  1.00  3.19          C   
ATOM   2934  OD1 ASN B  53      15.670   6.315  14.198  1.00  3.19          O   
ATOM   2935  ND2 ASN B  53      14.847   4.673  12.928  1.00  3.19          N   
ATOM   2936  H   ASN B  53      15.151   4.303  17.388  1.00  3.19          H   
ATOM   2937  HA  ASN B  53      13.659   6.558  16.122  1.00  3.19          H   
ATOM   2938  HB2 ASN B  53      13.931   3.685  15.343  1.00  3.19          H   
ATOM   2939  HB3 ASN B  53      12.688   4.780  14.692  1.00  3.19          H   
ATOM   2940 HD21 ASN B  53      15.480   4.950  12.191  1.00  3.19          H   
ATOM   2941 HD22 ASN B  53      14.243   3.872  12.809  1.00  3.19          H   
ATOM   2942  N   THR B  54      12.782   5.415  18.686  1.00  3.10          N   
ATOM   2943  CA  THR B  54      11.764   5.237  19.690  1.00  3.10          C   
ATOM   2944  C   THR B  54      10.454   5.939  19.355  1.00  3.10          C   
ATOM   2945  O   THR B  54       9.334   5.365  19.414  1.00  3.10          O   
ATOM   2946  CB  THR B  54      12.219   5.697  21.108  1.00  3.10          C   
ATOM   2947  OG1 THR B  54      13.289   4.801  21.535  1.00  3.10          O   
ATOM   2948  CG2 THR B  54      11.076   5.563  22.135  1.00  3.10          C   
ATOM   2949  H   THR B  54      13.722   5.631  18.986  1.00  3.10          H   
ATOM   2950  HA  THR B  54      11.546   4.175  19.803  1.00  3.10          H   
ATOM   2951  HB  THR B  54      12.579   6.725  21.059  1.00  3.10          H   
ATOM   2952 HG21 THR B  54      11.379   4.881  22.929  1.00  3.10          H   
ATOM   2953 HG22 THR B  54      10.854   6.541  22.562  1.00  3.10          H   
ATOM   2954 HG23 THR B  54      10.186   5.173  21.641  1.00  3.10          H   
ATOM   2955  HG1 THR B  54      14.036   4.888  20.939  1.00  3.10          H   
ATOM   2956  N   ALA B  55      10.574   7.203  18.999  1.00  2.96          N   
ATOM   2957  CA  ALA B  55       9.333   8.002  18.834  1.00  2.96          C   
ATOM   2958  C   ALA B  55       9.302   8.474  17.395  1.00  2.96          C   
ATOM   2959  O   ALA B  55       8.735   9.507  17.088  1.00  2.96          O   
ATOM   2960  CB  ALA B  55       9.340   9.181  19.783  1.00  2.96          C   
ATOM   2961  H   ALA B  55      11.492   7.597  18.848  1.00  2.96          H   
ATOM   2962  HA  ALA B  55       8.467   7.378  19.054  1.00  2.96          H   
ATOM   2963  HB1 ALA B  55       9.287  10.108  19.212  1.00  2.96          H   
ATOM   2964  HB2 ALA B  55       8.480   9.116  20.450  1.00  2.96          H   
ATOM   2965  HB3 ALA B  55      10.258   9.169  20.371  1.00  2.96          H   
ATOM   2966  N   GLY B  56       9.946   7.741  16.481  1.00  3.05          N   
ATOM   2967  CA  GLY B  56      10.104   8.078  15.068  1.00  3.05          C   
ATOM   2968  C   GLY B  56      11.443   8.765  14.804  1.00  3.05          C   
ATOM   2969  O   GLY B  56      12.364   8.699  15.627  1.00  3.05          O   
ATOM   2970  H   GLY B  56      10.377   6.868  16.750  1.00  3.05          H   
ATOM   2971  HA2 GLY B  56      10.059   7.168  14.470  1.00  3.05          H   
ATOM   2972  HA3 GLY B  56       9.304   8.753  14.763  1.00  3.05          H   
ATOM   2973  N   CYS B  57      11.568   9.370  13.631  1.00  3.09          N   
ATOM   2974  CA  CYS B  57      12.838   9.917  13.234  1.00  3.09          C   
ATOM   2975  C   CYS B  57      13.363  11.064  14.049  1.00  3.09          C   
ATOM   2976  O   CYS B  57      14.528  11.373  14.003  1.00  3.09          O   
ATOM   2977  CB  CYS B  57      12.736  10.379  11.779  1.00  3.09          C   
ATOM   2978  SG  CYS B  57      12.275   9.085  10.563  1.00  3.09          S   
ATOM   2979  H   CYS B  57      10.769   9.446  13.018  1.00  3.09          H   
ATOM   2980  HA  CYS B  57      13.602   9.141  13.289  1.00  3.09          H   
ATOM   2981  HB2 CYS B  57      11.978  11.158  11.697  1.00  3.09          H   
ATOM   2982  HB3 CYS B  57      13.699  10.773  11.454  1.00  3.09          H   
ATOM   2983  N   THR B  58      12.484  11.742  14.763  1.00  3.01          N   
ATOM   2984  CA  THR B  58      12.848  12.795  15.692  1.00  3.01          C   
ATOM   2985  C   THR B  58      13.835  12.291  16.734  1.00  3.01          C   
ATOM   2986  O   THR B  58      14.717  13.041  17.162  1.00  3.01          O   
ATOM   2987  CB  THR B  58      11.690  13.530  16.460  1.00  3.01          C   
ATOM   2988  OG1 THR B  58      12.206  14.668  17.161  1.00  3.01          O   
ATOM   2989  CG2 THR B  58      11.128  12.693  17.520  1.00  3.01          C   
ATOM   2990  H   THR B  58      11.499  11.535  14.675  1.00  3.01          H   
ATOM   2991  HA  THR B  58      13.309  13.618  15.146  1.00  3.01          H   
ATOM   2992  HB  THR B  58      10.935  13.862  15.748  1.00  3.01          H   
ATOM   2993 HG21 THR B  58      11.253  13.191  18.482  1.00  3.01          H   
ATOM   2994 HG22 THR B  58      10.067  12.530  17.331  1.00  3.01          H   
ATOM   2995 HG23 THR B  58      11.645  11.733  17.538  1.00  3.01          H   
ATOM   2996  HG1 THR B  58      12.860  14.380  17.802  1.00  3.01          H   
ATOM   2997  N   SER B  59      13.705  11.014  17.134  1.00  3.03          N   
ATOM   2998  CA  SER B  59      14.522  10.481  18.194  1.00  3.03          C   
ATOM   2999  C   SER B  59      15.993  10.359  17.833  1.00  3.03          C   
ATOM   3000  O   SER B  59      16.826  10.183  18.715  1.00  3.03          O   
ATOM   3001  CB  SER B  59      13.962   9.129  18.653  1.00  3.03          C   
ATOM   3002  OG  SER B  59      12.654   9.242  19.172  1.00  3.03          O   
ATOM   3003  H   SER B  59      13.025  10.415  16.688  1.00  3.03          H   
ATOM   3004  HA  SER B  59      14.456  11.131  19.066  1.00  3.03          H   
ATOM   3005  HB2 SER B  59      13.932   8.442  17.808  1.00  3.03          H   
ATOM   3006  HB3 SER B  59      14.601   8.717  19.434  1.00  3.03          H   
ATOM   3007  HG  SER B  59      12.065   9.567  18.487  1.00  3.03          H   
ATOM   3008  N   ALA B  60      16.314  10.488  16.534  1.00  3.15          N   
ATOM   3009  CA  ALA B  60      17.694  10.331  16.109  1.00  3.15          C   
ATOM   3010  C   ALA B  60      18.547  11.556  16.445  1.00  3.15          C   
ATOM   3011  O   ALA B  60      19.783  11.492  16.293  1.00  3.15          O   
ATOM   3012  CB  ALA B  60      17.656  10.170  14.580  1.00  3.15          C   
ATOM   3013  H   ALA B  60      15.593  10.694  15.857  1.00  3.15          H   
ATOM   3014  HA  ALA B  60      18.132   9.467  16.608  1.00  3.15          H   
ATOM   3015  HB1 ALA B  60      18.229  10.973  14.115  1.00  3.15          H   
ATOM   3016  HB2 ALA B  60      18.089   9.209  14.304  1.00  3.15          H   
ATOM   3017  HB3 ALA B  60      16.623  10.215  14.235  1.00  3.15          H   
ATOM   3018  N   GLY B  61      17.974  12.664  16.857  1.00  3.05          N   
ATOM   3019  CA  GLY B  61      18.768  13.824  17.277  1.00  3.05          C   
ATOM   3020  C   GLY B  61      19.364  14.556  16.105  1.00  3.05          C   
ATOM   3021  O   GLY B  61      18.839  14.506  14.983  1.00  3.05          O   
ATOM   3022  H   GLY B  61      16.966  12.726  16.888  1.00  3.05          H   
ATOM   3023  HA2 GLY B  61      18.133  14.520  17.825  1.00  3.05          H   
ATOM   3024  HA3 GLY B  61      19.583  13.493  17.921  1.00  3.05          H   
ATOM   3025  N   PRO B  62      20.422  15.347  16.341  1.00  3.05          N   
ATOM   3026  CA  PRO B  62      20.991  16.232  15.346  1.00  3.05          C   
ATOM   3027  C   PRO B  62      21.884  15.484  14.388  1.00  3.05          C   
ATOM   3028  O   PRO B  62      22.040  14.264  14.510  1.00  3.05          O   
ATOM   3029  CB  PRO B  62      21.742  17.225  16.210  1.00  3.05          C   
ATOM   3030  CG  PRO B  62      22.179  16.410  17.410  1.00  3.05          C   
ATOM   3031  CD  PRO B  62      21.128  15.416  17.628  1.00  3.05          C   
ATOM   3032  HD2 PRO B  62      20.432  15.722  18.409  1.00  3.05          H   
ATOM   3033  HD3 PRO B  62      21.538  14.436  17.871  1.00  3.05          H   
ATOM   3034  HG2 PRO B  62      22.277  17.037  18.296  1.00  3.05          H   
ATOM   3035  HG3 PRO B  62      23.125  15.903  17.218  1.00  3.05          H   
ATOM   3036  HB2 PRO B  62      21.105  18.046  16.540  1.00  3.05          H   
ATOM   3037  HB3 PRO B  62      22.620  17.627  15.704  1.00  3.05          H   
ATOM   3038  HA  PRO B  62      20.189  16.701  14.776  1.00  3.05          H   
ATOM   3039  N   HIS B  63      22.440  16.221  13.444  1.00  3.14          N   
ATOM   3040  CA  HIS B  63      23.407  15.589  12.512  1.00  3.14          C   
ATOM   3041  C   HIS B  63      24.578  15.015  13.281  1.00  3.14          C   
ATOM   3042  O   HIS B  63      25.032  15.597  14.269  1.00  3.14          O   
ATOM   3043  CB  HIS B  63      23.890  16.604  11.486  1.00  3.14          C   
ATOM   3044  CG  HIS B  63      22.800  17.109  10.629  1.00  3.14          C   
ATOM   3045  ND1 HIS B  63      23.092  18.065   9.665  1.00  3.14          N   
ATOM   3046  CD2 HIS B  63      21.458  16.946  10.628  1.00  3.14          C   
ATOM   3047  CE1 HIS B  63      21.917  18.421   9.138  1.00  3.14          C   
ATOM   3048  NE2 HIS B  63      20.940  17.693   9.614  1.00  3.14          N   
ATOM   3049  H   HIS B  63      22.203  17.200  13.367  1.00  3.14          H   
ATOM   3050  HA  HIS B  63      22.913  14.786  11.964  1.00  3.14          H   
ATOM   3051  HB2 HIS B  63      24.334  17.457  11.999  1.00  3.14          H   
ATOM   3052  HB3 HIS B  63      24.636  16.141  10.840  1.00  3.14          H   
ATOM   3053  HE1 HIS B  63      21.870  19.229   8.408  1.00  3.14          H   
ATOM   3054  HE2 HIS B  63      19.990  17.704   9.273  1.00  3.14          H   
ATOM   3055  HD2 HIS B  63      20.797  16.357  11.264  1.00  3.14          H   
ATOM   3056  N   PHE B  64      25.052  13.858  12.866  1.00  3.11          N   
ATOM   3057  CA  PHE B  64      26.261  13.302  13.466  1.00  3.11          C   
ATOM   3058  C   PHE B  64      27.457  14.242  13.232  1.00  3.11          C   
ATOM   3059  O   PHE B  64      27.836  14.580  12.104  1.00  3.11          O   
ATOM   3060  CB  PHE B  64      26.522  11.932  12.865  1.00  3.11          C   
ATOM   3061  CG  PHE B  64      27.757  11.206  13.415  1.00  3.11          C   
ATOM   3062  CD1 PHE B  64      28.029  11.131  14.765  1.00  3.11          C   
ATOM   3063  CD2 PHE B  64      28.656  10.570  12.539  1.00  3.11          C   
ATOM   3064  CE1 PHE B  64      29.158  10.460  15.202  1.00  3.11          C   
ATOM   3065  CE2 PHE B  64      29.769   9.883  12.990  1.00  3.11          C   
ATOM   3066  CZ  PHE B  64      30.055   9.843  14.315  1.00  3.11          C   
ATOM   3067  H   PHE B  64      24.576  13.355  12.130  1.00  3.11          H   
ATOM   3068  HA  PHE B  64      26.111  13.179  14.539  1.00  3.11          H   
ATOM   3069  HB2 PHE B  64      25.668  11.282  13.056  1.00  3.11          H   
ATOM   3070  HB3 PHE B  64      26.671  12.029  11.790  1.00  3.11          H   
ATOM   3071  HD1 PHE B  64      27.356  11.599  15.483  1.00  3.11          H   
ATOM   3072  HE1 PHE B  64      29.376  10.397  16.268  1.00  3.11          H   
ATOM   3073  HZ  PHE B  64      30.949   9.351  14.698  1.00  3.11          H   
ATOM   3074  HE2 PHE B  64      30.417   9.373  12.277  1.00  3.11          H   
ATOM   3075  HD2 PHE B  64      28.450  10.633  11.470  1.00  3.11          H   
ATOM   3076  N   ASN B  65      28.015  14.656  14.324  1.00  3.08          N   
ATOM   3077  CA  ASN B  65      28.963  15.774  14.343  1.00  3.08          C   
ATOM   3078  C   ASN B  65      30.035  15.555  15.402  1.00  3.08          C   
ATOM   3079  O   ASN B  65      30.189  16.368  16.333  1.00  3.08          O   
ATOM   3080  CB  ASN B  65      28.220  17.104  14.618  1.00  3.08          C   
ATOM   3081  CG  ASN B  65      29.108  18.338  14.475  1.00  3.08          C   
ATOM   3082  OD1 ASN B  65      30.148  18.323  13.791  1.00  3.08          O   
ATOM   3083  ND2 ASN B  65      28.680  19.424  15.071  1.00  3.08          N   
ATOM   3084  H   ASN B  65      27.800  14.203  15.201  1.00  3.08          H   
ATOM   3085  HA  ASN B  65      29.444  15.860  13.369  1.00  3.08          H   
ATOM   3086  HB2 ASN B  65      27.395  17.212  13.914  1.00  3.08          H   
ATOM   3087  HB3 ASN B  65      27.830  17.099  15.636  1.00  3.08          H   
ATOM   3088 HD21 ASN B  65      29.223  20.274  15.016  1.00  3.08          H   
ATOM   3089 HD22 ASN B  65      27.810  19.406  15.583  1.00  3.08          H   
ATOM   3090  N   PRO B  66      30.851  14.492  15.279  1.00  3.04          N   
ATOM   3091  CA  PRO B  66      31.824  14.150  16.331  1.00  3.04          C   
ATOM   3092  C   PRO B  66      32.939  15.223  16.452  1.00  3.04          C   
ATOM   3093  O   PRO B  66      33.544  15.275  17.485  1.00  3.04          O   
ATOM   3094  CB  PRO B  66      32.408  12.834  15.827  1.00  3.04          C   
ATOM   3095  CG  PRO B  66      32.221  12.854  14.260  1.00  3.04          C   
ATOM   3096  CD  PRO B  66      30.874  13.523  14.149  1.00  3.04          C   
ATOM   3097  HD2 PRO B  66      30.055  12.813  14.262  1.00  3.04          H   
ATOM   3098  HD3 PRO B  66      30.761  14.060  13.207  1.00  3.04          H   
ATOM   3099  HG2 PRO B  66      32.172  11.861  13.812  1.00  3.04          H   
ATOM   3100  HG3 PRO B  66      32.968  13.451  13.738  1.00  3.04          H   
ATOM   3101  HB2 PRO B  66      31.877  11.979  16.246  1.00  3.04          H   
ATOM   3102  HB3 PRO B  66      33.469  12.755  16.066  1.00  3.04          H   
ATOM   3103  HA  PRO B  66      31.312  14.078  17.291  1.00  3.04          H   
ATOM   3104  N   LEU B  67      33.166  16.014  15.399  1.00  2.94          N   
ATOM   3105  CA  LEU B  67      34.253  17.024  15.361  1.00  2.94          C   
ATOM   3106  C   LEU B  67      33.745  18.401  15.765  1.00  2.94          C   
ATOM   3107  O   LEU B  67      34.497  19.343  15.747  1.00  2.94          O   
ATOM   3108  CB  LEU B  67      34.959  17.093  14.014  1.00  2.94          C   
ATOM   3109  CG  LEU B  67      35.819  15.855  13.738  1.00  2.94          C   
ATOM   3110  CD1 LEU B  67      36.176  15.834  12.288  1.00  2.94          C   
ATOM   3111  CD2 LEU B  67      37.120  15.911  14.500  1.00  2.94          C   
ATOM   3112  H   LEU B  67      32.582  15.938  14.579  1.00  2.94          H   
ATOM   3113  HA  LEU B  67      35.045  16.732  16.050  1.00  2.94          H   
ATOM   3114  HB2 LEU B  67      34.218  17.171  13.218  1.00  2.94          H   
ATOM   3115  HB3 LEU B  67      35.611  17.966  13.989  1.00  2.94          H   
ATOM   3116  HG  LEU B  67      35.277  14.960  14.043  1.00  2.94          H   
ATOM   3117 HD11 LEU B  67      37.260  15.866  12.180  1.00  2.94          H   
ATOM   3118 HD12 LEU B  67      35.793  14.921  11.832  1.00  2.94          H   
ATOM   3119 HD13 LEU B  67      35.736  16.699  11.792  1.00  2.94          H   
ATOM   3120 HD21 LEU B  67      37.187  15.054  15.170  1.00  2.94          H   
ATOM   3121 HD22 LEU B  67      37.954  15.889  13.798  1.00  2.94          H   
ATOM   3122 HD23 LEU B  67      37.161  16.831  15.083  1.00  2.94          H   
ATOM   3123  N   SER B  68      32.464  18.562  16.138  1.00  2.92          N   
ATOM   3124  CA  SER B  68      31.950  19.860  16.549  1.00  2.92          C   
ATOM   3125  C   SER B  68      32.075  21.006  15.529  1.00  2.92          C   
ATOM   3126  O   SER B  68      32.444  22.118  15.874  1.00  2.92          O   
ATOM   3127  CB  SER B  68      32.521  20.254  17.935  1.00  2.92          C   
ATOM   3128  OG  SER B  68      32.254  19.283  18.919  1.00  2.92          O   
ATOM   3129  H   SER B  68      31.837  17.770  16.136  1.00  2.92          H   
ATOM   3130  HA  SER B  68      30.863  19.817  16.613  1.00  2.92          H   
ATOM   3131  HB2 SER B  68      33.602  20.372  17.863  1.00  2.92          H   
ATOM   3132  HB3 SER B  68      32.074  21.194  18.259  1.00  2.92          H   
ATOM   3133  HG  SER B  68      32.594  18.433  18.630  1.00  2.92          H   
ATOM   3134  N   ARG B  69      31.794  20.699  14.275  1.00  2.99          N   
ATOM   3135  CA  ARG B  69      31.895  21.653  13.140  1.00  2.99          C   
ATOM   3136  C   ARG B  69      30.486  22.183  12.854  1.00  2.99          C   
ATOM   3137  O   ARG B  69      29.457  21.733  13.435  1.00  2.99          O   
ATOM   3138  CB  ARG B  69      32.499  20.976  11.920  1.00  2.99          C   
ATOM   3139  CG  ARG B  69      33.955  20.593  12.219  1.00  2.99          C   
ATOM   3140  CD  ARG B  69      34.784  20.313  11.017  1.00  2.99          C   
ATOM   3141  NE  ARG B  69      36.197  20.182  11.414  1.00  2.99          N   
ATOM   3142  CZ  ARG B  69      37.138  19.566  10.704  1.00  2.99          C   
ATOM   3143  NH1 ARG B  69      36.847  19.005   9.543  1.00  2.99          N   
ATOM   3144  NH2 ARG B  69      38.383  19.478  11.181  1.00  2.99          N   
ATOM   3145  H   ARG B  69      31.489  19.764  14.043  1.00  2.99          H   
ATOM   3146  HA  ARG B  69      32.561  22.472  13.411  1.00  2.99          H   
ATOM   3147  HB2 ARG B  69      31.928  20.079  11.682  1.00  2.99          H   
ATOM   3148  HB3 ARG B  69      32.469  21.660  11.072  1.00  2.99          H   
ATOM   3149  HG2 ARG B  69      34.443  21.407  12.755  1.00  2.99          H   
ATOM   3150  HG3 ARG B  69      33.976  19.692  12.832  1.00  2.99          H   
ATOM   3151  HD2 ARG B  69      34.450  19.385  10.553  1.00  2.99          H   
ATOM   3152  HD3 ARG B  69      34.681  21.132  10.305  1.00  2.99          H   
ATOM   3153  HE  ARG B  69      36.490  20.586  12.292  1.00  2.99          H   
ATOM   3154 HH11 ARG B  69      37.572  18.542   9.014  1.00  2.99          H   
ATOM   3155 HH12 ARG B  69      35.901  19.042   9.191  1.00  2.99          H   
ATOM   3156 HH21 ARG B  69      39.096  19.008  10.641  1.00  2.99          H   
ATOM   3157 HH22 ARG B  69      38.606  19.881  12.080  1.00  2.99          H   
ATOM   3158  N   LYS B  70      30.409  23.163  11.955  1.00  3.03          N   
ATOM   3159  CA  LYS B  70      29.149  23.631  11.442  1.00  3.03          C   
ATOM   3160  C   LYS B  70      28.701  22.816  10.235  1.00  3.03          C   
ATOM   3161  O   LYS B  70      29.485  22.130   9.638  1.00  3.03          O   
ATOM   3162  CB  LYS B  70      29.328  25.113  11.047  1.00  3.03          C   
ATOM   3163  CG  LYS B  70      29.500  26.042  12.266  1.00  3.03          C   
ATOM   3164  CD  LYS B  70      29.691  27.496  11.889  1.00  3.03          C   
ATOM   3165  CE  LYS B  70      29.886  28.327  13.151  1.00  3.03          C   
ATOM   3166  NZ  LYS B  70      29.469  29.732  12.949  1.00  3.03          N   
ATOM   3167  H   LYS B  70      31.254  23.600  11.615  1.00  3.03          H   
ATOM   3168  HA  LYS B  70      28.387  23.547  12.217  1.00  3.03          H   
ATOM   3169  HB2 LYS B  70      30.215  25.218  10.422  1.00  3.03          H   
ATOM   3170  HB3 LYS B  70      28.452  25.450  10.494  1.00  3.03          H   
ATOM   3171  HG2 LYS B  70      28.614  25.981  12.898  1.00  3.03          H   
ATOM   3172  HG3 LYS B  70      30.375  25.734  12.838  1.00  3.03          H   
ATOM   3173  HD2 LYS B  70      30.569  27.594  11.251  1.00  3.03          H   
ATOM   3174  HD3 LYS B  70      28.811  27.851  11.353  1.00  3.03          H   
ATOM   3175  HE2 LYS B  70      30.939  28.319  13.433  1.00  3.03          H   
ATOM   3176  HE3 LYS B  70      29.290  27.905  13.960  1.00  3.03          H   
ATOM   3177  HZ1 LYS B  70      28.728  29.960  13.596  1.00  3.03          H   
ATOM   3178  HZ2 LYS B  70      30.257  30.343  13.110  1.00  3.03          H   
ATOM   3179  HZ3 LYS B  70      29.138  29.852  12.002  1.00  3.03          H   
ATOM   3180  N   HIS B  71      27.396  22.879   9.940  1.00  3.06          N   
ATOM   3181  CA  HIS B  71      26.830  22.178   8.796  1.00  3.06          C   
ATOM   3182  C   HIS B  71      27.423  22.654   7.499  1.00  3.06          C   
ATOM   3183  O   HIS B  71      27.627  23.865   7.259  1.00  3.06          O   
ATOM   3184  CB  HIS B  71      25.317  22.388   8.823  1.00  3.06          C   
ATOM   3185  CG  HIS B  71      24.594  21.739   7.729  1.00  3.06          C   
ATOM   3186  ND1 HIS B  71      24.370  20.367   7.735  1.00  3.06          N   
ATOM   3187  CD2 HIS B  71      24.097  22.202   6.566  1.00  3.06          C   
ATOM   3188  CE1 HIS B  71      23.723  20.056   6.617  1.00  3.06          C   
ATOM   3189  NE2 HIS B  71      23.599  21.138   5.870  1.00  3.06          N   
ATOM   3190  H   HIS B  71      26.776  23.426  10.521  1.00  3.06          H   
ATOM   3191  HA  HIS B  71      27.027  21.110   8.890  1.00  3.06          H   
ATOM   3192  HB2 HIS B  71      24.911  21.988   9.752  1.00  3.06          H   
ATOM   3193  HB3 HIS B  71      25.096  23.454   8.760  1.00  3.06          H   
ATOM   3194  HE1 HIS B  71      23.391  19.032   6.446  1.00  3.06          H   
ATOM   3195  HE2 HIS B  71      23.201  21.159   4.942  1.00  3.06          H   
ATOM   3196  HD2 HIS B  71      24.041  23.205   6.142  1.00  3.06          H   
ATOM   3197  N   GLY B  72      27.616  21.755   6.583  1.00  3.06          N   
ATOM   3198  CA  GLY B  72      27.967  22.078   5.203  1.00  3.06          C   
ATOM   3199  C   GLY B  72      27.569  21.038   4.226  1.00  3.06          C   
ATOM   3200  O   GLY B  72      26.731  20.189   4.536  1.00  3.06          O   
ATOM   3201  H   GLY B  72      27.524  20.776   6.813  1.00  3.06          H   
ATOM   3202  HA2 GLY B  72      29.047  22.202   5.122  1.00  3.06          H   
ATOM   3203  HA3 GLY B  72      27.473  23.004   4.909  1.00  3.06          H   
ATOM   3204  N   GLY B  73      28.057  21.137   2.997  1.00  3.07          N   
ATOM   3205  CA  GLY B  73      27.871  20.117   1.991  1.00  3.07          C   
ATOM   3206  C   GLY B  73      28.963  19.077   2.121  1.00  3.07          C   
ATOM   3207  O   GLY B  73      30.072  19.342   2.690  1.00  3.07          O   
ATOM   3208  H   GLY B  73      28.586  21.955   2.731  1.00  3.07          H   
ATOM   3209  HA2 GLY B  73      26.899  19.643   2.129  1.00  3.07          H   
ATOM   3210  HA3 GLY B  73      27.916  20.570   1.001  1.00  3.07          H   
ATOM   3211  N   PRO B  74      28.814  17.938   1.398  1.00  3.05          N   
ATOM   3212  CA  PRO B  74      29.806  16.884   1.459  1.00  3.05          C   
ATOM   3213  C   PRO B  74      31.198  17.242   0.938  1.00  3.05          C   
ATOM   3214  O   PRO B  74      32.163  16.694   1.437  1.00  3.05          O   
ATOM   3215  CB  PRO B  74      29.118  15.740   0.675  1.00  3.05          C   
ATOM   3216  CG  PRO B  74      28.091  16.384  -0.154  1.00  3.05          C   
ATOM   3217  CD  PRO B  74      27.616  17.555   0.667  1.00  3.05          C   
ATOM   3218  HD2 PRO B  74      26.830  17.284   1.372  1.00  3.05          H   
ATOM   3219  HD3 PRO B  74      27.281  18.392   0.054  1.00  3.05          H   
ATOM   3220  HG2 PRO B  74      27.253  15.715  -0.353  1.00  3.05          H   
ATOM   3221  HG3 PRO B  74      28.500  16.744  -1.098  1.00  3.05          H   
ATOM   3222  HB2 PRO B  74      28.646  15.027   1.350  1.00  3.05          H   
ATOM   3223  HB3 PRO B  74      29.828  15.218   0.034  1.00  3.05          H   
ATOM   3224  HA  PRO B  74      29.942  16.572   2.494  1.00  3.05          H   
ATOM   3225  N   LYS B  75      31.264  18.191   0.018  1.00  2.97          N   
ATOM   3226  CA  LYS B  75      32.577  18.572  -0.527  1.00  2.97          C   
ATOM   3227  C   LYS B  75      33.311  19.610   0.302  1.00  2.97          C   
ATOM   3228  O   LYS B  75      34.456  19.964  -0.031  1.00  2.97          O   
ATOM   3229  CB  LYS B  75      32.432  19.154  -1.955  1.00  2.97          C   
ATOM   3230  CG  LYS B  75      31.727  18.352  -2.901  1.00  2.97          C   
ATOM   3231  CD  LYS B  75      31.707  18.965  -4.351  1.00  2.97          C   
ATOM   3232  CE  LYS B  75      32.643  18.202  -5.278  1.00  2.97          C   
ATOM   3233  NZ  LYS B  75      34.106  18.355  -4.909  1.00  2.97          N   
ATOM   3234  H   LYS B  75      30.418  18.642  -0.299  1.00  2.97          H   
ATOM   3235  HA  LYS B  75      33.218  17.692  -0.581  1.00  2.97          H   
ATOM   3236  HB2 LYS B  75      31.894  20.101  -1.909  1.00  2.97          H   
ATOM   3237  HB3 LYS B  75      33.421  19.318  -2.383  1.00  2.97          H   
ATOM   3238  HG2 LYS B  75      32.197  17.371  -2.968  1.00  2.97          H   
ATOM   3239  HG3 LYS B  75      30.691  18.237  -2.581  1.00  2.97          H   
ATOM   3240  HD2 LYS B  75      30.696  18.912  -4.754  1.00  2.97          H   
ATOM   3241  HD3 LYS B  75      32.027  20.006  -4.310  1.00  2.97          H   
ATOM   3242  HE2 LYS B  75      32.404  17.139  -5.242  1.00  2.97          H   
ATOM   3243  HE3 LYS B  75      32.522  18.566  -6.298  1.00  2.97          H   
ATOM   3244  HZ1 LYS B  75      34.497  17.447  -4.701  1.00  2.97          H   
ATOM   3245  HZ2 LYS B  75      34.607  18.769  -5.682  1.00  2.97          H   
ATOM   3246  HZ3 LYS B  75      34.188  18.951  -4.098  1.00  2.97          H   
ATOM   3247  N   ASP B  76      32.672  20.152   1.335  1.00  2.99          N   
ATOM   3248  CA  ASP B  76      33.225  21.209   2.206  1.00  2.99          C   
ATOM   3249  C   ASP B  76      34.072  20.660   3.315  1.00  2.99          C   
ATOM   3250  O   ASP B  76      33.768  19.645   3.904  1.00  2.99          O   
ATOM   3251  CB  ASP B  76      32.135  22.087   2.805  1.00  2.99          C   
ATOM   3252  CG  ASP B  76      31.280  22.758   1.771  1.00  2.99          C   
ATOM   3253  OD1 ASP B  76      31.822  23.136   0.693  1.00  2.99          O   
ATOM   3254  OD2 ASP B  76      30.062  22.960   2.093  1.00  2.99          O   
ATOM   3255  H   ASP B  76      31.740  19.841   1.568  1.00  2.99          H   
ATOM   3256  HA  ASP B  76      33.846  21.881   1.613  1.00  2.99          H   
ATOM   3257  HB2 ASP B  76      31.480  21.479   3.429  1.00  2.99          H   
ATOM   3258  HB3 ASP B  76      32.591  22.869   3.412  1.00  2.99          H   
ATOM   3259  N   GLU B  77      35.196  21.282   3.583  1.00  2.96          N   
ATOM   3260  CA  GLU B  77      35.952  20.951   4.792  1.00  2.96          C   
ATOM   3261  C   GLU B  77      35.132  21.171   6.086  1.00  2.96          C   
ATOM   3262  O   GLU B  77      35.128  20.312   7.001  1.00  2.96          O   
ATOM   3263  CB  GLU B  77      37.310  21.673   4.820  1.00  2.96          C   
ATOM   3264  CG  GLU B  77      38.183  21.328   6.004  1.00  2.96          C   
ATOM   3265  CD  GLU B  77      39.565  21.935   5.884  1.00  2.96          C   
ATOM   3266  OE1 GLU B  77      39.695  23.044   5.310  1.00  2.96          O   
ATOM   3267  OE2 GLU B  77      40.511  21.307   6.388  1.00  2.96          O   
ATOM   3268  H   GLU B  77      35.540  21.992   2.952  1.00  2.96          H   
ATOM   3269  HA  GLU B  77      36.250  19.903   4.759  1.00  2.96          H   
ATOM   3270  HB2 GLU B  77      37.877  21.417   3.925  1.00  2.96          H   
ATOM   3271  HB3 GLU B  77      37.149  22.751   4.851  1.00  2.96          H   
ATOM   3272  HG2 GLU B  77      37.723  21.706   6.917  1.00  2.96          H   
ATOM   3273  HG3 GLU B  77      38.291  20.246   6.073  1.00  2.96          H   
ATOM   3274  N   GLU B  78      34.444  22.308   6.149  1.00  3.06          N   
ATOM   3275  CA  GLU B  78      33.592  22.632   7.277  1.00  3.06          C   
ATOM   3276  C   GLU B  78      32.256  21.966   7.011  1.00  3.06          C   
ATOM   3277  O   GLU B  78      31.414  22.461   6.277  1.00  3.06          O   
ATOM   3278  CB  GLU B  78      33.417  24.114   7.430  1.00  3.06          C   
ATOM   3279  CG  GLU B  78      32.735  24.536   8.696  1.00  3.06          C   
ATOM   3280  CD  GLU B  78      33.540  24.298   9.960  1.00  3.06          C   
ATOM   3281  OE1 GLU B  78      34.783  24.285   9.862  1.00  3.06          O   
ATOM   3282  OE2 GLU B  78      32.986  24.186  11.049  1.00  3.06          O   
ATOM   3283  H   GLU B  78      34.508  22.976   5.394  1.00  3.06          H   
ATOM   3284  HA  GLU B  78      34.042  22.251   8.194  1.00  3.06          H   
ATOM   3285  HB2 GLU B  78      34.393  24.598   7.422  1.00  3.06          H   
ATOM   3286  HB3 GLU B  78      32.815  24.496   6.606  1.00  3.06          H   
ATOM   3287  HG2 GLU B  78      32.521  25.604   8.656  1.00  3.06          H   
ATOM   3288  HG3 GLU B  78      31.802  23.983   8.808  1.00  3.06          H   
ATOM   3289  N   ARG B  79      32.100  20.803   7.620  1.00  3.09          N   
ATOM   3290  CA  ARG B  79      30.848  20.037   7.501  1.00  3.09          C   
ATOM   3291  C   ARG B  79      30.736  19.190   8.771  1.00  3.09          C   
ATOM   3292  O   ARG B  79      31.738  18.956   9.476  1.00  3.09          O   
ATOM   3293  CB  ARG B  79      30.838  19.130   6.272  1.00  3.09          C   
ATOM   3294  CG  ARG B  79      31.994  18.165   6.201  1.00  3.09          C   
ATOM   3295  CD  ARG B  79      31.892  17.177   5.078  1.00  3.09          C   
ATOM   3296  NE  ARG B  79      31.076  15.999   5.448  1.00  3.09          N   
ATOM   3297  CZ  ARG B  79      31.000  14.906   4.706  1.00  3.09          C   
ATOM   3298  NH1 ARG B  79      31.648  14.862   3.581  1.00  3.09          N   
ATOM   3299  NH2 ARG B  79      30.468  13.803   5.130  1.00  3.09          N   
ATOM   3300  H   ARG B  79      32.851  20.425   8.180  1.00  3.09          H   
ATOM   3301  HA  ARG B  79      30.007  20.725   7.416  1.00  3.09          H   
ATOM   3302  HB2 ARG B  79      29.926  18.534   6.267  1.00  3.09          H   
ATOM   3303  HB3 ARG B  79      30.877  19.740   5.369  1.00  3.09          H   
ATOM   3304  HG2 ARG B  79      32.922  18.719   6.060  1.00  3.09          H   
ATOM   3305  HG3 ARG B  79      32.049  17.595   7.128  1.00  3.09          H   
ATOM   3306  HD2 ARG B  79      31.428  17.654   4.215  1.00  3.09          H   
ATOM   3307  HD3 ARG B  79      32.889  16.829   4.808  1.00  3.09          H   
ATOM   3308  HE  ARG B  79      30.550  16.029   6.310  1.00  3.09          H   
ATOM   3309 HH11 ARG B  79      31.600  14.033   3.006  1.00  3.09          H   
ATOM   3310 HH12 ARG B  79      32.197  15.657   3.287  1.00  3.09          H   
ATOM   3311 HH21 ARG B  79      30.433  12.997   4.523  1.00  3.09          H   
ATOM   3312 HH22 ARG B  79      30.091  13.755   6.066  1.00  3.09          H   
ATOM   3313  N   HIS B  80      29.538  18.719   9.066  1.00  3.11          N   
ATOM   3314  CA  HIS B  80      29.349  17.589   9.958  1.00  3.11          C   
ATOM   3315  C   HIS B  80      29.776  16.305   9.287  1.00  3.11          C   
ATOM   3316  O   HIS B  80      29.625  16.132   8.051  1.00  3.11          O   
ATOM   3317  CB  HIS B  80      27.895  17.523  10.305  1.00  3.11          C   
ATOM   3318  CG  HIS B  80      27.351  18.753  10.935  1.00  3.11          C   
ATOM   3319  ND1 HIS B  80      26.045  19.118  10.680  1.00  3.11          N   
ATOM   3320  CD2 HIS B  80      27.847  19.623  11.836  1.00  3.11          C   
ATOM   3321  CE1 HIS B  80      25.791  20.192  11.413  1.00  3.11          C   
ATOM   3322  NE2 HIS B  80      26.861  20.498  12.144  1.00  3.11          N   
ATOM   3323  H   HIS B  80      28.717  19.149   8.665  1.00  3.11          H   
ATOM   3324  HA  HIS B  80      29.946  17.732  10.858  1.00  3.11          H   
ATOM   3325  HB2 HIS B  80      27.313  17.349   9.400  1.00  3.11          H   
ATOM   3326  HB3 HIS B  80      27.725  16.708  11.008  1.00  3.11          H   
ATOM   3327  HE1 HIS B  80      24.817  20.676  11.351  1.00  3.11          H   
ATOM   3328  HE2 HIS B  80      26.911  21.256  12.809  1.00  3.11          H   
ATOM   3329  HD2 HIS B  80      28.826  19.717  12.306  1.00  3.11          H   
ATOM   3330  N   VAL B  81      30.272  15.320  10.085  1.00  3.09          N   
ATOM   3331  CA  VAL B  81      30.643  14.027   9.446  1.00  3.09          C   
ATOM   3332  C   VAL B  81      29.380  13.471   8.721  1.00  3.09          C   
ATOM   3333  O   VAL B  81      29.455  12.892   7.669  1.00  3.09          O   
ATOM   3334  CB  VAL B  81      31.158  13.030  10.462  1.00  3.09          C   
ATOM   3335  CG1 VAL B  81      31.159  11.617   9.894  1.00  3.09          C   
ATOM   3336  CG2 VAL B  81      32.535  13.470  10.934  1.00  3.09          C   
ATOM   3337  H   VAL B  81      30.377  15.482  11.076  1.00  3.09          H   
ATOM   3338  HA  VAL B  81      31.447  14.193   8.729  1.00  3.09          H   
ATOM   3339  HB  VAL B  81      30.475  12.989  11.310  1.00  3.09          H   
ATOM   3340 HG11 VAL B  81      32.175  11.223   9.900  1.00  3.09          H   
ATOM   3341 HG12 VAL B  81      30.519  10.979  10.504  1.00  3.09          H   
ATOM   3342 HG13 VAL B  81      30.783  11.636   8.871  1.00  3.09          H   
ATOM   3343 HG21 VAL B  81      32.513  13.640  12.010  1.00  3.09          H   
ATOM   3344 HG22 VAL B  81      33.264  12.693  10.704  1.00  3.09          H   
ATOM   3345 HG23 VAL B  81      32.816  14.393  10.426  1.00  3.09          H   
ATOM   3346  N   GLY B  82      28.192  13.642   9.271  1.00  3.12          N   
ATOM   3347  CA  GLY B  82      26.934  13.142   8.651  1.00  3.12          C   
ATOM   3348  C   GLY B  82      26.401  13.845   7.436  1.00  3.12          C   
ATOM   3349  O   GLY B  82      25.375  13.445   6.939  1.00  3.12          O   
ATOM   3350  H   GLY B  82      28.112  14.131  10.151  1.00  3.12          H   
ATOM   3351  HA2 GLY B  82      27.070  12.108   8.334  1.00  3.12          H   
ATOM   3352  HA3 GLY B  82      26.124  13.195   9.378  1.00  3.12          H   
ATOM   3353  N   ASP B  83      27.033  14.915   6.997  1.00  3.13          N   
ATOM   3354  CA  ASP B  83      26.525  15.755   5.936  1.00  3.13          C   
ATOM   3355  C   ASP B  83      26.742  15.142   4.551  1.00  3.13          C   
ATOM   3356  O   ASP B  83      27.776  15.335   3.957  1.00  3.13          O   
ATOM   3357  CB  ASP B  83      27.114  17.150   6.002  1.00  3.13          C   
ATOM   3358  CG  ASP B  83      26.634  17.949   7.172  1.00  3.13          C   
ATOM   3359  OD1 ASP B  83      25.547  17.586   7.779  1.00  3.13          O   
ATOM   3360  OD2 ASP B  83      27.224  18.969   7.500  1.00  3.13          O   
ATOM   3361  H   ASP B  83      27.917  15.180   7.408  1.00  3.13          H   
ATOM   3362  HA  ASP B  83      25.454  15.906   6.073  1.00  3.13          H   
ATOM   3363  HB2 ASP B  83      28.199  17.083   6.077  1.00  3.13          H   
ATOM   3364  HB3 ASP B  83      26.846  17.701   5.101  1.00  3.13          H   
ATOM   3365  N   LEU B  84      25.724  14.502   4.024  1.00  3.06          N   
ATOM   3366  CA  LEU B  84      25.744  13.866   2.701  1.00  3.06          C   
ATOM   3367  C   LEU B  84      24.993  14.614   1.637  1.00  3.06          C   
ATOM   3368  O   LEU B  84      24.784  14.112   0.540  1.00  3.06          O   
ATOM   3369  CB  LEU B  84      25.367  12.409   2.759  1.00  3.06          C   
ATOM   3370  CG  LEU B  84      26.287  11.513   3.630  1.00  3.06          C   
ATOM   3371  CD1 LEU B  84      25.699  10.143   3.736  1.00  3.06          C   
ATOM   3372  CD2 LEU B  84      27.668  11.499   3.181  1.00  3.06          C   
ATOM   3373  H   LEU B  84      24.858  14.426   4.538  1.00  3.06          H   
ATOM   3374  HA  LEU B  84      26.774  13.776   2.356  1.00  3.06          H   
ATOM   3375  HB2 LEU B  84      24.363  12.309   3.171  1.00  3.06          H   
ATOM   3376  HB3 LEU B  84      25.390  11.987   1.754  1.00  3.06          H   
ATOM   3377  HG  LEU B  84      26.280  11.875   4.658  1.00  3.06          H   
ATOM   3378 HD11 LEU B  84      26.398   9.414   3.325  1.00  3.06          H   
ATOM   3379 HD12 LEU B  84      25.506   9.910   4.783  1.00  3.06          H   
ATOM   3380 HD13 LEU B  84      24.764  10.104   3.177  1.00  3.06          H   
ATOM   3381 HD21 LEU B  84      28.313  11.871   3.977  1.00  3.06          H   
ATOM   3382 HD22 LEU B  84      27.957  10.479   2.926  1.00  3.06          H   
ATOM   3383 HD23 LEU B  84      27.771  12.136   2.302  1.00  3.06          H   
ATOM   3384  N   GLY B  85      24.647  15.864   1.931  1.00  3.03          N   
ATOM   3385  CA  GLY B  85      24.107  16.739   0.860  1.00  3.03          C   
ATOM   3386  C   GLY B  85      22.634  16.506   0.606  1.00  3.03          C   
ATOM   3387  O   GLY B  85      21.821  16.520   1.545  1.00  3.03          O   
ATOM   3388  H   GLY B  85      24.754  16.206   2.875  1.00  3.03          H   
ATOM   3389  HA2 GLY B  85      24.236  17.783   1.144  1.00  3.03          H   
ATOM   3390  HA3 GLY B  85      24.641  16.547  -0.071  1.00  3.03          H   
ATOM   3391  N   ASN B  86      22.242  16.314  -0.632  1.00  3.06          N   
ATOM   3392  CA  ASN B  86      20.889  16.039  -1.073  1.00  3.06          C   
ATOM   3393  C   ASN B  86      20.875  14.838  -2.009  1.00  3.06          C   
ATOM   3394  O   ASN B  86      21.841  14.554  -2.678  1.00  3.06          O   
ATOM   3395  CB  ASN B  86      20.375  17.233  -1.942  1.00  3.06          C   
ATOM   3396  CG  ASN B  86      20.162  18.473  -1.125  1.00  3.06          C   
ATOM   3397  OD1 ASN B  86      19.183  18.548  -0.348  1.00  3.06          O   
ATOM   3398  ND2 ASN B  86      21.061  19.404  -1.248  1.00  3.06          N   
ATOM   3399  H   ASN B  86      22.916  16.353  -1.384  1.00  3.06          H   
ATOM   3400  HA  ASN B  86      20.261  15.824  -0.208  1.00  3.06          H   
ATOM   3401  HB2 ASN B  86      21.106  17.459  -2.718  1.00  3.06          H   
ATOM   3402  HB3 ASN B  86      19.426  16.964  -2.405  1.00  3.06          H   
ATOM   3403 HD21 ASN B  86      20.970  20.262  -0.724  1.00  3.06          H   
ATOM   3404 HD22 ASN B  86      21.846  19.265  -1.867  1.00  3.06          H   
ATOM   3405  N   VAL B  87      19.716  14.175  -2.010  1.00  3.03          N   
ATOM   3406  CA  VAL B  87      19.323  13.263  -3.057  1.00  3.03          C   
ATOM   3407  C   VAL B  87      18.312  14.078  -3.877  1.00  3.03          C   
ATOM   3408  O   VAL B  87      17.647  14.988  -3.413  1.00  3.03          O   
ATOM   3409  CB  VAL B  87      18.857  11.892  -2.622  1.00  3.03          C   
ATOM   3410  CG1 VAL B  87      19.918  11.213  -1.800  1.00  3.03          C   
ATOM   3411  CG2 VAL B  87      17.567  12.046  -1.767  1.00  3.03          C   
ATOM   3412  H   VAL B  87      19.064  14.302  -1.249  1.00  3.03          H   
ATOM   3413  HA  VAL B  87      20.199  12.979  -3.640  1.00  3.03          H   
ATOM   3414  HB  VAL B  87      18.646  11.283  -3.501  1.00  3.03          H   
ATOM   3415 HG11 VAL B  87      19.524  10.992  -0.808  1.00  3.03          H   
ATOM   3416 HG12 VAL B  87      20.217  10.284  -2.287  1.00  3.03          H   
ATOM   3417 HG13 VAL B  87      20.783  11.869  -1.709  1.00  3.03          H   
ATOM   3418 HG21 VAL B  87      16.748  11.509  -2.245  1.00  3.03          H   
ATOM   3419 HG22 VAL B  87      17.739  11.636  -0.772  1.00  3.03          H   
ATOM   3420 HG23 VAL B  87      17.309  13.102  -1.685  1.00  3.03          H   
ATOM   3421  N   THR B  88      18.166  13.691  -5.118  1.00  3.00          N   
ATOM   3422  CA  THR B  88      17.261  14.357  -6.070  1.00  3.00          C   
ATOM   3423  C   THR B  88      16.247  13.372  -6.644  1.00  3.00          C   
ATOM   3424  O   THR B  88      16.569  12.326  -7.226  1.00  3.00          O   
ATOM   3425  CB  THR B  88      18.073  15.087  -7.186  1.00  3.00          C   
ATOM   3426  OG1 THR B  88      18.898  16.085  -6.599  1.00  3.00          O   
ATOM   3427  CG2 THR B  88      17.058  15.776  -8.127  1.00  3.00          C   
ATOM   3428  H   THR B  88      18.690  12.899  -5.462  1.00  3.00          H   
ATOM   3429  HA  THR B  88      16.721  15.156  -5.561  1.00  3.00          H   
ATOM   3430  HB  THR B  88      18.697  14.365  -7.713  1.00  3.00          H   
ATOM   3431 HG21 THR B  88      17.237  16.851  -8.130  1.00  3.00          H   
ATOM   3432 HG22 THR B  88      17.176  15.385  -9.138  1.00  3.00          H   
ATOM   3433 HG23 THR B  88      16.045  15.578  -7.777  1.00  3.00          H   
ATOM   3434  HG1 THR B  88      19.559  15.667  -6.042  1.00  3.00          H   
ATOM   3435  N   ALA B  89      14.963  13.657  -6.423  1.00  2.94          N   
ATOM   3436  CA  ALA B  89      13.893  12.856  -6.949  1.00  2.94          C   
ATOM   3437  C   ALA B  89      13.373  13.453  -8.278  1.00  2.94          C   
ATOM   3438  O   ALA B  89      13.258  14.686  -8.445  1.00  2.94          O   
ATOM   3439  CB  ALA B  89      12.765  12.844  -5.990  1.00  2.94          C   
ATOM   3440  H   ALA B  89      14.716  14.463  -5.867  1.00  2.94          H   
ATOM   3441  HA  ALA B  89      14.253  11.844  -7.132  1.00  2.94          H   
ATOM   3442  HB1 ALA B  89      11.877  13.259  -6.467  1.00  2.94          H   
ATOM   3443  HB2 ALA B  89      12.563  11.819  -5.678  1.00  2.94          H   
ATOM   3444  HB3 ALA B  89      13.023  13.445  -5.118  1.00  2.94          H   
ATOM   3445  N   ASP B  90      13.112  12.552  -9.194  1.00  2.88          N   
ATOM   3446  CA  ASP B  90      12.471  12.757 -10.471  1.00  2.88          C   
ATOM   3447  C   ASP B  90      10.975  13.049 -10.243  1.00  2.88          C   
ATOM   3448  O   ASP B  90      10.422  12.899  -9.170  1.00  2.88          O   
ATOM   3449  CB  ASP B  90      12.718  11.404 -11.261  1.00  2.88          C   
ATOM   3450  CG  ASP B  90      12.343  11.399 -12.728  1.00  2.88          C   
ATOM   3451  OD1 ASP B  90      13.128  11.856 -13.581  1.00  2.88          O   
ATOM   3452  OD2 ASP B  90      11.303  10.777 -13.027  1.00  2.88          O   
ATOM   3453  H   ASP B  90      13.369  11.588  -9.037  1.00  2.88          H   
ATOM   3454  HA  ASP B  90      12.936  13.601 -10.980  1.00  2.88          H   
ATOM   3455  HB2 ASP B  90      13.777  11.149 -11.224  1.00  2.88          H   
ATOM   3456  HB3 ASP B  90      12.136  10.604 -10.803  1.00  2.88          H   
ATOM   3457  N   LYS B  91      10.325  13.400 -11.348  1.00  2.79          N   
ATOM   3458  CA  LYS B  91       8.831  13.530 -11.334  1.00  2.79          C   
ATOM   3459  C   LYS B  91       8.128  12.243 -10.916  1.00  2.79          C   
ATOM   3460  O   LYS B  91       6.998  12.267 -10.425  1.00  2.79          O   
ATOM   3461  CB  LYS B  91       8.313  13.886 -12.716  1.00  2.79          C   
ATOM   3462  CG  LYS B  91       8.436  15.301 -12.949  1.00  2.79          C   
ATOM   3463  CD  LYS B  91       7.329  16.041 -12.200  1.00  2.79          C   
ATOM   3464  CE  LYS B  91       7.132  17.417 -12.774  1.00  2.79          C   
ATOM   3465  NZ  LYS B  91       6.294  18.190 -11.890  1.00  2.79          N   
ATOM   3466  H   LYS B  91      10.840  13.579 -12.198  1.00  2.79          H   
ATOM   3467  HA  LYS B  91       8.540  14.310 -10.631  1.00  2.79          H   
ATOM   3468  HB2 LYS B  91       8.890  13.351 -13.470  1.00  2.79          H   
ATOM   3469  HB3 LYS B  91       7.263  13.604 -12.795  1.00  2.79          H   
ATOM   3470  HG2 LYS B  91       9.407  15.645 -12.593  1.00  2.79          H   
ATOM   3471  HG3 LYS B  91       8.349  15.503 -14.017  1.00  2.79          H   
ATOM   3472  HD2 LYS B  91       6.396  15.485 -12.288  1.00  2.79          H   
ATOM   3473  HD3 LYS B  91       7.600  16.132 -11.148  1.00  2.79          H   
ATOM   3474  HE2 LYS B  91       8.099  17.909 -12.881  1.00  2.79          H   
ATOM   3475  HE3 LYS B  91       6.655  17.339 -13.751  1.00  2.79          H   
ATOM   3476  HZ1 LYS B  91       6.799  19.006 -11.575  1.00  2.79          H   
ATOM   3477  HZ2 LYS B  91       5.462  18.480 -12.383  1.00  2.79          H   
ATOM   3478  HZ3 LYS B  91       6.034  17.626 -11.093  1.00  2.79          H   
ATOM   3479  N   ASP B  92       8.777  11.114 -11.178  1.00  2.87          N   
ATOM   3480  CA  ASP B  92       8.239   9.826 -10.762  1.00  2.87          C   
ATOM   3481  C   ASP B  92       8.398   9.574  -9.245  1.00  2.87          C   
ATOM   3482  O   ASP B  92       7.935   8.549  -8.749  1.00  2.87          O   
ATOM   3483  CB  ASP B  92       8.862   8.673 -11.534  1.00  2.87          C   
ATOM   3484  CG  ASP B  92      10.386   8.574 -11.354  1.00  2.87          C   
ATOM   3485  OD1 ASP B  92      11.000   9.301 -10.490  1.00  2.87          O   
ATOM   3486  OD2 ASP B  92      10.961   7.755 -12.137  1.00  2.87          O   
ATOM   3487  H   ASP B  92       9.657  11.144 -11.673  1.00  2.87          H   
ATOM   3488  HA  ASP B  92       7.176   9.783 -10.997  1.00  2.87          H   
ATOM   3489  HB2 ASP B  92       8.430   7.732 -11.194  1.00  2.87          H   
ATOM   3490  HB3 ASP B  92       8.665   8.799 -12.599  1.00  2.87          H   
ATOM   3491  N   GLY B  93       9.012  10.520  -8.541  1.00  2.96          N   
ATOM   3492  CA  GLY B  93       9.193  10.419  -7.105  1.00  2.96          C   
ATOM   3493  C   GLY B  93      10.370   9.580  -6.641  1.00  2.96          C   
ATOM   3494  O   GLY B  93      10.495   9.356  -5.419  1.00  2.96          O   
ATOM   3495  H   GLY B  93       9.369  11.341  -9.008  1.00  2.96          H   
ATOM   3496  HA2 GLY B  93       9.347  11.414  -6.687  1.00  2.96          H   
ATOM   3497  HA3 GLY B  93       8.306   9.970  -6.657  1.00  2.96          H   
ATOM   3498  N   VAL B  94      11.193   9.116  -7.574  1.00  2.93          N   
ATOM   3499  CA  VAL B  94      12.350   8.300  -7.232  1.00  2.93          C   
ATOM   3500  C   VAL B  94      13.650   9.079  -7.309  1.00  2.93          C   
ATOM   3501  O   VAL B  94      13.909   9.785  -8.290  1.00  2.93          O   
ATOM   3502  CB  VAL B  94      12.439   7.083  -8.236  1.00  2.93          C   
ATOM   3503  CG1 VAL B  94      13.683   6.228  -8.001  1.00  2.93          C   
ATOM   3504  CG2 VAL B  94      11.130   6.249  -8.189  1.00  2.93          C   
ATOM   3505  H   VAL B  94      11.021   9.329  -8.546  1.00  2.93          H   
ATOM   3506  HA  VAL B  94      12.243   7.925  -6.214  1.00  2.93          H   
ATOM   3507  HB  VAL B  94      12.586   7.457  -9.249  1.00  2.93          H   
ATOM   3508 HG11 VAL B  94      13.383   5.209  -7.756  1.00  2.93          H   
ATOM   3509 HG12 VAL B  94      14.294   6.219  -8.904  1.00  2.93          H   
ATOM   3510 HG13 VAL B  94      14.261   6.645  -7.176  1.00  2.93          H   
ATOM   3511 HG21 VAL B  94      10.668   6.242  -9.176  1.00  2.93          H   
ATOM   3512 HG22 VAL B  94      11.360   5.227  -7.889  1.00  2.93          H   
ATOM   3513 HG23 VAL B  94      10.442   6.692  -7.469  1.00  2.93          H   
ATOM   3514  N   ALA B  95      14.504   8.886  -6.294  1.00  2.96          N   
ATOM   3515  CA  ALA B  95      15.887   9.389  -6.256  1.00  2.96          C   
ATOM   3516  C   ALA B  95      16.803   8.243  -6.354  1.00  2.96          C   
ATOM   3517  O   ALA B  95      16.737   7.317  -5.555  1.00  2.96          O   
ATOM   3518  CB  ALA B  95      16.148  10.151  -4.943  1.00  2.96          C   
ATOM   3519  H   ALA B  95      14.209   8.362  -5.482  1.00  2.96          H   
ATOM   3520  HA  ALA B  95      16.050  10.068  -7.093  1.00  2.96          H   
ATOM   3521  HB1 ALA B  95      16.956   9.666  -4.395  1.00  2.96          H   
ATOM   3522  HB2 ALA B  95      16.430  11.179  -5.169  1.00  2.96          H   
ATOM   3523  HB3 ALA B  95      15.244  10.148  -4.334  1.00  2.96          H   
ATOM   3524  N   ASP B  96      17.674   8.288  -7.356  1.00  2.81          N   
ATOM   3525  CA  ASP B  96      18.753   7.388  -7.482  1.00  2.81          C   
ATOM   3526  C   ASP B  96      19.919   7.906  -6.746  1.00  2.81          C   
ATOM   3527  O   ASP B  96      20.432   8.996  -7.021  1.00  2.81          O   
ATOM   3528  CB  ASP B  96      19.084   7.296  -8.893  1.00  2.81          C   
ATOM   3529  CG  ASP B  96      18.023   6.539  -9.632  1.00  2.81          C   
ATOM   3530  OD1 ASP B  96      17.496   5.528  -9.133  1.00  2.81          O   
ATOM   3531  OD2 ASP B  96      17.712   6.939 -10.748  1.00  2.81          O   
ATOM   3532  H   ASP B  96      17.578   8.992  -8.073  1.00  2.81          H   
ATOM   3533  HA  ASP B  96      18.468   6.419  -7.072  1.00  2.81          H   
ATOM   3534  HB2 ASP B  96      19.162   8.298  -9.314  1.00  2.81          H   
ATOM   3535  HB3 ASP B  96      20.036   6.778  -9.010  1.00  2.81          H   
ATOM   3536  N   VAL B  97      20.370   7.120  -5.772  1.00  2.86          N   
ATOM   3537  CA  VAL B  97      21.414   7.552  -4.888  1.00  2.86          C   
ATOM   3538  C   VAL B  97      22.702   6.896  -5.326  1.00  2.86          C   
ATOM   3539  O   VAL B  97      22.807   5.641  -5.456  1.00  2.86          O   
ATOM   3540  CB  VAL B  97      21.107   7.221  -3.448  1.00  2.86          C   
ATOM   3541  CG1 VAL B  97      22.253   7.679  -2.552  1.00  2.86          C   
ATOM   3542  CG2 VAL B  97      19.787   7.892  -3.041  1.00  2.86          C   
ATOM   3543  H   VAL B  97      19.974   6.199  -5.646  1.00  2.86          H   
ATOM   3544  HA  VAL B  97      21.509   8.637  -4.940  1.00  2.86          H   
ATOM   3545  HB  VAL B  97      21.016   6.141  -3.334  1.00  2.86          H   
ATOM   3546 HG11 VAL B  97      21.882   8.406  -1.829  1.00  2.86          H   
ATOM   3547 HG12 VAL B  97      22.667   6.820  -2.023  1.00  2.86          H   
ATOM   3548 HG13 VAL B  97      23.030   8.139  -3.162  1.00  2.86          H   
ATOM   3549 HG21 VAL B  97      19.070   7.130  -2.736  1.00  2.86          H   
ATOM   3550 HG22 VAL B  97      19.967   8.574  -2.210  1.00  2.86          H   
ATOM   3551 HG23 VAL B  97      19.386   8.449  -3.888  1.00  2.86          H   
ATOM   3552  N   SER B  98      23.700   7.731  -5.579  1.00  2.78          N   
ATOM   3553  CA  SER B  98      25.000   7.262  -5.962  1.00  2.78          C   
ATOM   3554  C   SER B  98      26.024   8.312  -5.467  1.00  2.78          C   
ATOM   3555  O   SER B  98      26.208   9.396  -6.064  1.00  2.78          O   
ATOM   3556  CB  SER B  98      25.134   7.000  -7.481  1.00  2.78          C   
ATOM   3557  OG  SER B  98      26.495   6.704  -7.642  1.00  2.78          O   
ATOM   3558  H   SER B  98      23.552   8.727  -5.503  1.00  2.78          H   
ATOM   3559  HA  SER B  98      25.188   6.293  -5.499  1.00  2.78          H   
ATOM   3560  HB2 SER B  98      24.492   6.166  -7.764  1.00  2.78          H   
ATOM   3561  HB3 SER B  98      24.835   7.892  -8.032  1.00  2.78          H   
ATOM   3562  HG  SER B  98      27.021   7.465  -7.385  1.00  2.78          H   
ATOM   3563  N   ILE B  99      26.645   8.028  -4.332  1.00  2.84          N   
ATOM   3564  CA  ILE B  99      27.514   8.980  -3.582  1.00  2.84          C   
ATOM   3565  C   ILE B  99      28.860   8.219  -3.298  1.00  2.84          C   
ATOM   3566  O   ILE B  99      28.810   6.985  -3.009  1.00  2.84          O   
ATOM   3567  CB  ILE B  99      26.806   9.415  -2.208  1.00  2.84          C   
ATOM   3568  CG1 ILE B  99      25.747  10.492  -2.497  1.00  2.84          C   
ATOM   3569  CG2 ILE B  99      27.791   9.974  -1.190  1.00  2.84          C   
ATOM   3570  CD1 ILE B  99      24.724  10.763  -1.314  1.00  2.84          C   
ATOM   3571  H   ILE B  99      26.543   7.112  -3.920  1.00  2.84          H   
ATOM   3572  HA  ILE B  99      27.688   9.869  -4.188  1.00  2.84          H   
ATOM   3573  HB  ILE B  99      26.327   8.547  -1.755  1.00  2.84          H   
ATOM   3574 HG21 ILE B  99      27.514  10.998  -0.941  1.00  2.84          H   
ATOM   3575 HG22 ILE B  99      27.769   9.362  -0.288  1.00  2.84          H   
ATOM   3576 HG23 ILE B  99      28.796   9.962  -1.612  1.00  2.84          H   
ATOM   3577 HG12 ILE B  99      26.241  11.441  -2.705  1.00  2.84          H   
ATOM   3578 HG13 ILE B  99      25.152  10.195  -3.361  1.00  2.84          H   
ATOM   3579 HD11 ILE B  99      24.799  11.804  -0.999  1.00  2.84          H   
ATOM   3580 HD12 ILE B  99      23.709  10.560  -1.657  1.00  2.84          H   
ATOM   3581 HD13 ILE B  99      24.960  10.112  -0.473  1.00  2.84          H   
ATOM   3582  N   GLU B 100      30.002   8.883  -3.308  1.00  2.78          N   
ATOM   3583  CA  GLU B 100      31.203   8.384  -2.624  1.00  2.78          C   
ATOM   3584  C   GLU B 100      31.600   9.464  -1.670  1.00  2.78          C   
ATOM   3585  O   GLU B 100      31.563  10.649  -1.990  1.00  2.78          O   
ATOM   3586  CB  GLU B 100      32.343   8.122  -3.588  1.00  2.78          C   
ATOM   3587  CG  GLU B 100      33.446   7.357  -3.033  1.00  2.78          C   
ATOM   3588  CD  GLU B 100      34.072   6.413  -4.061  1.00  2.78          C   
ATOM   3589  OE1 GLU B 100      35.197   5.928  -3.818  1.00  2.78          O   
ATOM   3590  OE2 GLU B 100      33.439   6.152  -5.112  1.00  2.78          O   
ATOM   3591  H   GLU B 100      30.066   9.764  -3.798  1.00  2.78          H   
ATOM   3592  HA  GLU B 100      30.965   7.459  -2.099  1.00  2.78          H   
ATOM   3593  HB2 GLU B 100      31.972   7.561  -4.446  1.00  2.78          H   
ATOM   3594  HB3 GLU B 100      32.758   9.071  -3.927  1.00  2.78          H   
ATOM   3595  HG2 GLU B 100      34.222   8.038  -2.684  1.00  2.78          H   
ATOM   3596  HG3 GLU B 100      33.088   6.756  -2.197  1.00  2.78          H   
ATOM   3597  N   ASP B 101      31.909   9.079  -0.440  1.00  2.90          N   
ATOM   3598  CA  ASP B 101      32.292  10.044   0.577  1.00  2.90          C   
ATOM   3599  C   ASP B 101      33.482   9.582   1.392  1.00  2.90          C   
ATOM   3600  O   ASP B 101      33.585   8.392   1.740  1.00  2.90          O   
ATOM   3601  CB  ASP B 101      31.118  10.252   1.533  1.00  2.90          C   
ATOM   3602  CG  ASP B 101      31.258  11.509   2.405  1.00  2.90          C   
ATOM   3603  OD1 ASP B 101      31.203  12.677   1.827  1.00  2.90          O   
ATOM   3604  OD2 ASP B 101      31.634  11.404   3.596  1.00  2.90          O   
ATOM   3605  H   ASP B 101      31.880   8.099  -0.199  1.00  2.90          H   
ATOM   3606  HA  ASP B 101      32.556  10.988   0.101  1.00  2.90          H   
ATOM   3607  HB2 ASP B 101      30.196  10.352   0.960  1.00  2.90          H   
ATOM   3608  HB3 ASP B 101      31.038   9.396   2.203  1.00  2.90          H   
ATOM   3609  N   SER B 102      34.401  10.522   1.680  1.00  2.89          N   
ATOM   3610  CA  SER B 102      35.628  10.226   2.384  1.00  2.89          C   
ATOM   3611  C   SER B 102      35.598  10.601   3.853  1.00  2.89          C   
ATOM   3612  O   SER B 102      36.592  10.390   4.526  1.00  2.89          O   
ATOM   3613  CB  SER B 102      36.777  10.986   1.671  1.00  2.89          C   
ATOM   3614  OG  SER B 102      36.970  10.175   0.542  1.00  2.89          O   
ATOM   3615  H   SER B 102      34.244  11.480   1.400  1.00  2.89          H   
ATOM   3616  HA  SER B 102      35.831   9.156   2.328  1.00  2.89          H   
ATOM   3617  HB2 SER B 102      36.450  11.998   1.430  1.00  2.89          H   
ATOM   3618  HB3 SER B 102      37.645  11.032   2.328  1.00  2.89          H   
ATOM   3619  HG  SER B 102      37.224   9.292   0.822  1.00  2.89          H   
ATOM   3620  N   VAL B 103      34.500  11.160   4.305  1.00  2.96          N   
ATOM   3621  CA  VAL B 103      34.451  11.584   5.690  1.00  2.96          C   
ATOM   3622  C   VAL B 103      33.706  10.578   6.597  1.00  2.96          C   
ATOM   3623  O   VAL B 103      34.164  10.249   7.706  1.00  2.96          O   
ATOM   3624  CB  VAL B 103      33.927  13.009   5.774  1.00  2.96          C   
ATOM   3625  CG1 VAL B 103      33.716  13.485   7.200  1.00  2.96          C   
ATOM   3626  CG2 VAL B 103      34.883  13.992   5.117  1.00  2.96          C   
ATOM   3627  H   VAL B 103      33.710  11.287   3.688  1.00  2.96          H   
ATOM   3628  HA  VAL B 103      35.466  11.691   6.074  1.00  2.96          H   
ATOM   3629  HB  VAL B 103      32.964  13.073   5.268  1.00  2.96          H   
ATOM   3630 HG11 VAL B 103      34.340  14.359   7.388  1.00  2.96          H   
ATOM   3631 HG12 VAL B 103      32.668  13.750   7.344  1.00  2.96          H   
ATOM   3632 HG13 VAL B 103      33.988  12.689   7.893  1.00  2.96          H   
ATOM   3633 HG21 VAL B 103      34.374  14.504   4.300  1.00  2.96          H   
ATOM   3634 HG22 VAL B 103      35.215  14.724   5.853  1.00  2.96          H   
ATOM   3635 HG23 VAL B 103      35.747  13.454   4.726  1.00  2.96          H   
ATOM   3636  N   ILE B 104      32.552  10.105   6.166  1.00  3.06          N   
ATOM   3637  CA  ILE B 104      31.926   8.960   6.862  1.00  3.06          C   
ATOM   3638  C   ILE B 104      32.871   7.753   6.815  1.00  3.06          C   
ATOM   3639  O   ILE B 104      33.723   7.678   5.949  1.00  3.06          O   
ATOM   3640  CB  ILE B 104      30.541   8.640   6.297  1.00  3.06          C   
ATOM   3641  CG1 ILE B 104      30.600   8.227   4.829  1.00  3.06          C   
ATOM   3642  CG2 ILE B 104      29.572   9.807   6.544  1.00  3.06          C   
ATOM   3643  CD1 ILE B 104      29.323   7.609   4.284  1.00  3.06          C   
ATOM   3644  H   ILE B 104      32.104  10.527   5.365  1.00  3.06          H   
ATOM   3645  HA  ILE B 104      31.731   9.228   7.900  1.00  3.06          H   
ATOM   3646  HB  ILE B 104      30.148   7.747   6.782  1.00  3.06          H   
ATOM   3647 HG21 ILE B 104      29.204  10.182   5.589  1.00  3.06          H   
ATOM   3648 HG22 ILE B 104      28.732   9.461   7.146  1.00  3.06          H   
ATOM   3649 HG23 ILE B 104      30.092  10.606   7.072  1.00  3.06          H   
ATOM   3650 HG12 ILE B 104      30.811   9.101   4.213  1.00  3.06          H   
ATOM   3651 HG13 ILE B 104      31.388   7.487   4.691  1.00  3.06          H   
ATOM   3652 HD11 ILE B 104      28.951   8.213   3.457  1.00  3.06          H   
ATOM   3653 HD12 ILE B 104      29.530   6.599   3.931  1.00  3.06          H   
ATOM   3654 HD13 ILE B 104      28.572   7.571   5.073  1.00  3.06          H   
ATOM   3655  N   SER B 105      32.660   6.835   7.748  1.00  2.99          N   
ATOM   3656  CA  SER B 105      33.331   5.576   7.794  1.00  2.99          C   
ATOM   3657  C   SER B 105      32.469   4.479   8.338  1.00  2.99          C   
ATOM   3658  O   SER B 105      31.474   4.766   8.949  1.00  2.99          O   
ATOM   3659  CB  SER B 105      34.599   5.698   8.632  1.00  2.99          C   
ATOM   3660  OG  SER B 105      35.433   4.592   8.442  1.00  2.99          O   
ATOM   3661  H   SER B 105      31.989   7.011   8.483  1.00  2.99          H   
ATOM   3662  HA  SER B 105      33.638   5.290   6.788  1.00  2.99          H   
ATOM   3663  HB2 SER B 105      35.141   6.598   8.343  1.00  2.99          H   
ATOM   3664  HB3 SER B 105      34.333   5.758   9.687  1.00  2.99          H   
ATOM   3665  HG  SER B 105      34.953   3.789   8.656  1.00  2.99          H   
ATOM   3666  N   LEU B 106      32.824   3.243   8.092  1.00  2.99          N   
ATOM   3667  CA  LEU B 106      32.213   2.074   8.661  1.00  2.99          C   
ATOM   3668  C   LEU B 106      32.987   1.470   9.813  1.00  2.99          C   
ATOM   3669  O   LEU B 106      32.612   0.440  10.333  1.00  2.99          O   
ATOM   3670  CB  LEU B 106      31.893   1.063   7.562  1.00  2.99          C   
ATOM   3671  CG  LEU B 106      31.047   1.518   6.359  1.00  2.99          C   
ATOM   3672  CD1 LEU B 106      30.707   0.300   5.463  1.00  2.99          C   
ATOM   3673  CD2 LEU B 106      29.763   2.247   6.795  1.00  2.99          C   
ATOM   3674  H   LEU B 106      33.586   3.057   7.455  1.00  2.99          H   
ATOM   3675  HA  LEU B 106      31.223   2.328   9.039  1.00  2.99          H   
ATOM   3676  HB2 LEU B 106      32.821   0.697   7.123  1.00  2.99          H   
ATOM   3677  HB3 LEU B 106      31.338   0.227   7.987  1.00  2.99          H   
ATOM   3678  HG  LEU B 106      31.631   2.200   5.741  1.00  2.99          H   
ATOM   3679 HD11 LEU B 106      29.625   0.182   5.405  1.00  2.99          H   
ATOM   3680 HD12 LEU B 106      31.109   0.461   4.463  1.00  2.99          H   
ATOM   3681 HD13 LEU B 106      31.148  -0.601   5.891  1.00  2.99          H   
ATOM   3682 HD21 LEU B 106      29.766   3.260   6.394  1.00  2.99          H   
ATOM   3683 HD22 LEU B 106      28.893   1.710   6.417  1.00  2.99          H   
ATOM   3684 HD23 LEU B 106      29.720   2.288   7.883  1.00  2.99          H   
ATOM   3685  N   SER B 107      33.988   2.194  10.276  1.00  2.93          N   
ATOM   3686  CA  SER B 107      34.720   1.867  11.496  1.00  2.93          C   
ATOM   3687  C   SER B 107      35.352   3.107  12.112  1.00  2.93          C   
ATOM   3688  O   SER B 107      35.399   4.195  11.483  1.00  2.93          O   
ATOM   3689  CB  SER B 107      35.724   0.749  11.277  1.00  2.93          C   
ATOM   3690  OG  SER B 107      36.730   1.176  10.402  1.00  2.93          O   
ATOM   3691  H   SER B 107      34.281   3.022   9.778  1.00  2.93          H   
ATOM   3692  HA  SER B 107      34.037   1.429  12.224  1.00  2.93          H   
ATOM   3693  HB2 SER B 107      36.172   0.470  12.231  1.00  2.93          H   
ATOM   3694  HB3 SER B 107      35.218  -0.116  10.848  1.00  2.93          H   
ATOM   3695  HG  SER B 107      37.136   1.975  10.746  1.00  2.93          H   
ATOM   3696  N   GLY B 108      35.774   3.013  13.370  1.00  2.91          N   
ATOM   3697  CA  GLY B 108      36.470   4.172  13.958  1.00  2.91          C   
ATOM   3698  C   GLY B 108      35.568   5.253  14.502  1.00  2.91          C   
ATOM   3699  O   GLY B 108      34.343   5.076  14.624  1.00  2.91          O   
ATOM   3700  H   GLY B 108      35.613   2.163  13.891  1.00  2.91          H   
ATOM   3701  HA2 GLY B 108      37.092   3.840  14.789  1.00  2.91          H   
ATOM   3702  HA3 GLY B 108      37.097   4.643  13.201  1.00  2.91          H   
ATOM   3703  N   ASP B 109      36.163   6.413  14.801  1.00  2.93          N   
ATOM   3704  CA  ASP B 109      35.460   7.511  15.451  1.00  2.93          C   
ATOM   3705  C   ASP B 109      34.385   8.168  14.606  1.00  2.93          C   
ATOM   3706  O   ASP B 109      33.493   8.879  15.133  1.00  2.93          O   
ATOM   3707  CB  ASP B 109      36.488   8.604  15.920  1.00  2.93          C   
ATOM   3708  CG  ASP B 109      35.940   9.433  17.045  1.00  2.93          C   
ATOM   3709  OD1 ASP B 109      35.233   8.831  17.906  1.00  2.93          O   
ATOM   3710  OD2 ASP B 109      36.176  10.649  17.156  1.00  2.93          O   
ATOM   3711  H   ASP B 109      37.138   6.550  14.574  1.00  2.93          H   
ATOM   3712  HA  ASP B 109      34.970   7.146  16.353  1.00  2.93          H   
ATOM   3713  HB2 ASP B 109      37.402   8.120  16.264  1.00  2.93          H   
ATOM   3714  HB3 ASP B 109      36.720   9.267  15.086  1.00  2.93          H   
ATOM   3715  N   HIS B 110      34.561   8.021  13.283  1.00  3.01          N   
ATOM   3716  CA  HIS B 110      33.599   8.523  12.319  1.00  3.01          C   
ATOM   3717  C   HIS B 110      32.668   7.452  11.814  1.00  3.01          C   
ATOM   3718  O   HIS B 110      31.977   7.656  10.802  1.00  3.01          O   
ATOM   3719  CB  HIS B 110      34.330   9.284  11.241  1.00  3.01          C   
ATOM   3720  CG  HIS B 110      35.097  10.444  11.776  1.00  3.01          C   
ATOM   3721  ND1 HIS B 110      36.001  11.168  11.028  1.00  3.01          N   
ATOM   3722  CD2 HIS B 110      35.107  10.989  13.029  1.00  3.01          C   
ATOM   3723  CE1 HIS B 110      36.542  12.100  11.795  1.00  3.01          C   
ATOM   3724  NE2 HIS B 110      35.971  12.058  12.992  1.00  3.01          N   
ATOM   3725  N   CYS B 111      32.613   6.287  12.550  1.00  3.03          N   
ATOM   3726  CA  CYS B 111      31.763   5.180  12.093  1.00  3.03          C   
ATOM   3727  C   CYS B 111      30.336   5.644  12.180  1.00  3.03          C   
ATOM   3728  O   CYS B 111      29.861   6.229  13.153  1.00  3.03          O   
ATOM   3729  CB  CYS B 111      31.976   3.993  13.012  1.00  3.03          C   
ATOM   3730  SG  CYS B 111      31.098   2.591  12.457  1.00  3.03          S   
ATOM   3731  H   CYS B 111      33.156   6.202  13.397  1.00  3.03          H   
ATOM   3732  HA  CYS B 111      32.019   4.925  11.065  1.00  3.03          H   
ATOM   3733  HB2 CYS B 111      33.037   3.745  13.046  1.00  3.03          H   
ATOM   3734  HB3 CYS B 111      31.630   4.243  14.015  1.00  3.03          H   
ATOM   3735  HG  CYS B 111      31.489   1.784  13.439  1.00  3.03          H   
ATOM   3736  N   ILE B 112      29.533   5.238  11.159  1.00  3.12          N   
ATOM   3737  CA  ILE B 112      28.076   5.586  11.116  1.00  3.12          C   
ATOM   3738  C   ILE B 112      27.199   4.384  11.384  1.00  3.12          C   
ATOM   3739  O   ILE B 112      25.969   4.508  11.407  1.00  3.12          O   
ATOM   3740  CB  ILE B 112      27.788   6.232   9.731  1.00  3.12          C   
ATOM   3741  CG1 ILE B 112      28.012   5.243   8.567  1.00  3.12          C   
ATOM   3742  CG2 ILE B 112      28.515   7.562   9.611  1.00  3.12          C   
ATOM   3743  CD1 ILE B 112      27.554   5.770   7.193  1.00  3.12          C   
ATOM   3744  H   ILE B 112      29.919   4.687  10.405  1.00  3.12          H   
ATOM   3745  HA  ILE B 112      27.860   6.340  11.872  1.00  3.12          H   
ATOM   3746  HB  ILE B 112      26.716   6.400   9.624  1.00  3.12          H   
ATOM   3747 HG21 ILE B 112      29.206   7.524   8.769  1.00  3.12          H   
ATOM   3748 HG22 ILE B 112      27.790   8.360   9.450  1.00  3.12          H   
ATOM   3749 HG23 ILE B 112      29.071   7.757  10.528  1.00  3.12          H   
ATOM   3750 HG12 ILE B 112      29.074   5.014   8.483  1.00  3.12          H   
ATOM   3751 HG13 ILE B 112      27.457   4.325   8.758  1.00  3.12          H   
ATOM   3752 HD11 ILE B 112      28.405   5.801   6.513  1.00  3.12          H   
ATOM   3753 HD12 ILE B 112      26.789   5.109   6.786  1.00  3.12          H   
ATOM   3754 HD13 ILE B 112      27.144   6.773   7.307  1.00  3.12          H   
ATOM   3755  N   ILE B 113      27.785   3.205  11.556  1.00  3.09          N   
ATOM   3756  CA  ILE B 113      26.964   2.033  11.917  1.00  3.09          C   
ATOM   3757  C   ILE B 113      26.336   2.310  13.269  1.00  3.09          C   
ATOM   3758  O   ILE B 113      26.921   2.802  14.203  1.00  3.09          O   
ATOM   3759  CB  ILE B 113      27.778   0.726  11.869  1.00  3.09          C   
ATOM   3760  CG1 ILE B 113      28.204   0.407  10.331  1.00  3.09          C   
ATOM   3761  CG2 ILE B 113      27.012  -0.430  12.580  1.00  3.09          C   
ATOM   3762  CD1 ILE B 113      29.217  -0.674  10.219  1.00  3.09          C   
ATOM   3763  H   ILE B 113      28.785   3.119  11.439  1.00  3.09          H   
ATOM   3764  HA  ILE B 113      26.191   1.884  11.163  1.00  3.09          H   
ATOM   3765  HB  ILE B 113      28.675   0.833  12.479  1.00  3.09          H   
ATOM   3766 HG21 ILE B 113      26.828  -1.235  11.869  1.00  3.09          H   
ATOM   3767 HG22 ILE B 113      27.611  -0.808  13.409  1.00  3.09          H   
ATOM   3768 HG23 ILE B 113      26.061  -0.057  12.960  1.00  3.09          H   
ATOM   3769 HG12 ILE B 113      27.325   0.095   9.767  1.00  3.09          H   
ATOM   3770 HG13 ILE B 113      28.627   1.303   9.877  1.00  3.09          H   
ATOM   3771 HD11 ILE B 113      28.810  -1.494   9.627  1.00  3.09          H   
ATOM   3772 HD12 ILE B 113      30.112  -0.285   9.734  1.00  3.09          H   
ATOM   3773 HD13 ILE B 113      29.473  -1.037  11.214  1.00  3.09          H   
ATOM   3774  N   GLY B 114      25.047   1.960  13.401  1.00  3.17          N   
ATOM   3775  CA  GLY B 114      24.317   2.201  14.650  1.00  3.17          C   
ATOM   3776  C   GLY B 114      23.751   3.582  14.746  1.00  3.17          C   
ATOM   3777  O   GLY B 114      23.132   3.904  15.759  1.00  3.17          O   
ATOM   3778  H   GLY B 114      24.564   1.522  12.630  1.00  3.17          H   
ATOM   3779  HA2 GLY B 114      23.486   1.500  14.727  1.00  3.17          H   
ATOM   3780  HA3 GLY B 114      24.989   2.062  15.497  1.00  3.17          H   
ATOM   3781  N   ARG B 115      23.926   4.429  13.715  1.00  3.22          N   
ATOM   3782  CA  ARG B 115      23.369   5.786  13.641  1.00  3.22          C   
ATOM   3783  C   ARG B 115      22.207   5.762  12.658  1.00  3.22          C   
ATOM   3784  O   ARG B 115      21.873   4.737  12.115  1.00  3.22          O   
ATOM   3785  CB  ARG B 115      24.466   6.776  13.349  1.00  3.22          C   
ATOM   3786  CG  ARG B 115      25.582   6.645  14.381  1.00  3.22          C   
ATOM   3787  CD  ARG B 115      26.593   7.767  14.318  1.00  3.22          C   
ATOM   3788  NE  ARG B 115      27.743   7.494  15.221  1.00  3.22          N   
ATOM   3789  CZ  ARG B 115      27.817   7.802  16.520  1.00  3.22          C   
ATOM   3790  NH1 ARG B 115      26.866   8.448  17.129  1.00  3.22          N   
ATOM   3791  NH2 ARG B 115      28.909   7.559  17.184  1.00  3.22          N   
ATOM   3792  H   ARG B 115      24.475   4.142  12.917  1.00  3.22          H   
ATOM   3793  HA  ARG B 115      23.022   6.091  14.628  1.00  3.22          H   
ATOM   3794  HB2 ARG B 115      24.874   6.585  12.356  1.00  3.22          H   
ATOM   3795  HB3 ARG B 115      24.062   7.788  13.387  1.00  3.22          H   
ATOM   3796  HG2 ARG B 115      25.153   6.647  15.383  1.00  3.22          H   
ATOM   3797  HG3 ARG B 115      26.120   5.711  14.219  1.00  3.22          H   
ATOM   3798  HD2 ARG B 115      26.964   7.866  13.298  1.00  3.22          H   
ATOM   3799  HD3 ARG B 115      26.120   8.700  14.624  1.00  3.22          H   
ATOM   3800  HE  ARG B 115      28.557   7.033  14.839  1.00  3.22          H   
ATOM   3801 HH11 ARG B 115      26.955   8.663  18.112  1.00  3.22          H   
ATOM   3802 HH12 ARG B 115      26.044   8.732  16.616  1.00  3.22          H   
ATOM   3803 HH21 ARG B 115      28.963   7.794  18.165  1.00  3.22          H   
ATOM   3804 HH22 ARG B 115      29.698   7.136  16.716  1.00  3.22          H   
ATOM   3805  N   THR B 116      21.538   6.909  12.506  1.00  3.24          N   
ATOM   3806  CA  THR B 116      20.291   6.933  11.700  1.00  3.24          C   
ATOM   3807  C   THR B 116      20.558   7.730  10.404  1.00  3.24          C   
ATOM   3808  O   THR B 116      21.029   8.864  10.443  1.00  3.24          O   
ATOM   3809  CB  THR B 116      19.147   7.620  12.455  1.00  3.24          C   
ATOM   3810  OG1 THR B 116      18.785   6.795  13.562  1.00  3.24          O   
ATOM   3811  CG2 THR B 116      17.941   7.803  11.632  1.00  3.24          C   
ATOM   3812  H   THR B 116      21.884   7.753  12.940  1.00  3.24          H   
ATOM   3813  HA  THR B 116      19.997   5.913  11.454  1.00  3.24          H   
ATOM   3814  HB  THR B 116      19.479   8.596  12.808  1.00  3.24          H   
ATOM   3815 HG21 THR B 116      17.104   7.276  12.090  1.00  3.24          H   
ATOM   3816 HG22 THR B 116      17.706   8.865  11.562  1.00  3.24          H   
ATOM   3817 HG23 THR B 116      18.118   7.404  10.633  1.00  3.24          H   
ATOM   3818  HG1 THR B 116      19.559   6.631  14.105  1.00  3.24          H   
ATOM   3819  N   LEU B 117      20.207   7.148   9.276  1.00  3.17          N   
ATOM   3820  CA  LEU B 117      20.172   7.899   7.999  1.00  3.17          C   
ATOM   3821  C   LEU B 117      18.770   8.543   7.823  1.00  3.17          C   
ATOM   3822  O   LEU B 117      17.758   7.889   8.054  1.00  3.17          O   
ATOM   3823  CB  LEU B 117      20.418   6.911   6.882  1.00  3.17          C   
ATOM   3824  CG  LEU B 117      20.635   7.503   5.476  1.00  3.17          C   
ATOM   3825  CD1 LEU B 117      21.853   8.383   5.405  1.00  3.17          C   
ATOM   3826  CD2 LEU B 117      20.694   6.412   4.456  1.00  3.17          C   
ATOM   3827  H   LEU B 117      19.955   6.170   9.273  1.00  3.17          H   
ATOM   3828  HA  LEU B 117      20.933   8.679   8.015  1.00  3.17          H   
ATOM   3829  HB2 LEU B 117      21.313   6.329   7.101  1.00  3.17          H   
ATOM   3830  HB3 LEU B 117      19.563   6.241   6.794  1.00  3.17          H   
ATOM   3831  HG  LEU B 117      19.811   8.173   5.232  1.00  3.17          H   
ATOM   3832 HD11 LEU B 117      22.551   7.979   4.672  1.00  3.17          H   
ATOM   3833 HD12 LEU B 117      21.558   9.390   5.109  1.00  3.17          H   
ATOM   3834 HD13 LEU B 117      22.334   8.418   6.383  1.00  3.17          H   
ATOM   3835 HD21 LEU B 117      19.896   6.552   3.727  1.00  3.17          H   
ATOM   3836 HD22 LEU B 117      21.658   6.440   3.948  1.00  3.17          H   
ATOM   3837 HD23 LEU B 117      20.571   5.447   4.948  1.00  3.17          H   
ATOM   3838  N   VAL B 118      18.737   9.826   7.401  1.00  3.19          N   
ATOM   3839  CA  VAL B 118      17.459  10.559   7.305  1.00  3.19          C   
ATOM   3840  C   VAL B 118      17.424  11.175   5.890  1.00  3.19          C   
ATOM   3841  O   VAL B 118      18.390  11.758   5.432  1.00  3.19          O   
ATOM   3842  CB  VAL B 118      17.381  11.678   8.331  1.00  3.19          C   
ATOM   3843  CG1 VAL B 118      16.145  12.491   8.222  1.00  3.19          C   
ATOM   3844  CG2 VAL B 118      17.481  11.086   9.774  1.00  3.19          C   
ATOM   3845  H   VAL B 118      19.596  10.293   7.147  1.00  3.19          H   
ATOM   3846  HA  VAL B 118      16.630   9.866   7.452  1.00  3.19          H   
ATOM   3847  HB  VAL B 118      18.203  12.376   8.172  1.00  3.19          H   
ATOM   3848 HG11 VAL B 118      15.586  12.431   9.156  1.00  3.19          H   
ATOM   3849 HG12 VAL B 118      16.409  13.530   8.024  1.00  3.19          H   
ATOM   3850 HG13 VAL B 118      15.530  12.111   7.406  1.00  3.19          H   
ATOM   3851 HG21 VAL B 118      18.351  11.505  10.280  1.00  3.19          H   
ATOM   3852 HG22 VAL B 118      16.580  11.337  10.333  1.00  3.19          H   
ATOM   3853 HG23 VAL B 118      17.582  10.002   9.716  1.00  3.19          H   
ATOM   3854  N   VAL B 119      16.227  11.116   5.304  1.00  3.19          N   
ATOM   3855  CA  VAL B 119      15.896  11.921   4.150  1.00  3.19          C   
ATOM   3856  C   VAL B 119      14.813  12.906   4.493  1.00  3.19          C   
ATOM   3857  O   VAL B 119      13.843  12.561   5.130  1.00  3.19          O   
ATOM   3858  CB  VAL B 119      15.560  11.025   2.899  1.00  3.19          C   
ATOM   3859  CG1 VAL B 119      14.337  10.167   3.112  1.00  3.19          C   
ATOM   3860  CG2 VAL B 119      15.308  11.872   1.683  1.00  3.19          C   
ATOM   3861  H   VAL B 119      15.520  10.493   5.668  1.00  3.19          H   
ATOM   3862  HA  VAL B 119      16.781  12.466   3.821  1.00  3.19          H   
ATOM   3863  HB  VAL B 119      16.398  10.358   2.693  1.00  3.19          H   
ATOM   3864 HG11 VAL B 119      13.583  10.416   2.365  1.00  3.19          H   
ATOM   3865 HG12 VAL B 119      14.609   9.116   3.017  1.00  3.19          H   
ATOM   3866 HG13 VAL B 119      13.934  10.349   4.108  1.00  3.19          H   
ATOM   3867 HG21 VAL B 119      16.029  11.617   0.906  1.00  3.19          H   
ATOM   3868 HG22 VAL B 119      14.298  11.689   1.315  1.00  3.19          H   
ATOM   3869 HG23 VAL B 119      15.414  12.925   1.945  1.00  3.19          H   
ATOM   3870  N   HIS B 120      15.032  14.152   4.076  1.00  3.17          N   
ATOM   3871  CA  HIS B 120      14.255  15.280   4.571  1.00  3.17          C   
ATOM   3872  C   HIS B 120      13.227  15.789   3.573  1.00  3.17          C   
ATOM   3873  O   HIS B 120      13.256  15.547   2.392  1.00  3.17          O   
ATOM   3874  CB  HIS B 120      15.173  16.450   4.922  1.00  3.17          C   
ATOM   3875  CG  HIS B 120      15.962  16.243   6.123  1.00  3.17          C   
ATOM   3876  ND1 HIS B 120      15.516  16.669   7.369  1.00  3.17          N   
ATOM   3877  CD2 HIS B 120      17.172  15.655   6.323  1.00  3.17          C   
ATOM   3878  CE1 HIS B 120      16.424  16.327   8.294  1.00  3.17          C   
ATOM   3879  NE2 HIS B 120      17.442  15.702   7.684  1.00  3.17          N   
ATOM   3880  N   GLU B 121      12.301  16.556   4.124  1.00  3.01          N   
ATOM   3881  CA  GLU B 121      11.217  17.239   3.371  1.00  3.01          C   
ATOM   3882  C   GLU B 121      11.706  18.162   2.282  1.00  3.01          C   
ATOM   3883  O   GLU B 121      11.149  18.188   1.169  1.00  3.01          O   
ATOM   3884  CB  GLU B 121      10.494  18.093   4.377  1.00  3.01          C   
ATOM   3885  CG  GLU B 121       9.287  18.969   3.948  1.00  3.01          C   
ATOM   3886  CD  GLU B 121       8.983  20.136   4.928  1.00  3.01          C   
ATOM   3887  OE1 GLU B 121       9.571  20.267   6.060  1.00  3.01          O   
ATOM   3888  OE2 GLU B 121       8.074  20.942   4.557  1.00  3.01          O   
ATOM   3889  H   GLU B 121      12.304  16.707   5.123  1.00  3.01          H   
ATOM   3890  HA  GLU B 121      10.579  16.494   2.895  1.00  3.01          H   
ATOM   3891  HB2 GLU B 121      10.085  17.460   5.165  1.00  3.01          H   
ATOM   3892  HB3 GLU B 121      11.190  18.810   4.813  1.00  3.01          H   
ATOM   3893  HG2 GLU B 121       9.486  19.409   2.971  1.00  3.01          H   
ATOM   3894  HG3 GLU B 121       8.391  18.351   3.892  1.00  3.01          H   
ATOM   3895  N   LYS B 122      12.728  18.920   2.598  1.00  3.00          N   
ATOM   3896  CA  LYS B 122      13.166  20.014   1.803  1.00  3.00          C   
ATOM   3897  C   LYS B 122      14.649  19.907   1.387  1.00  3.00          C   
ATOM   3898  O   LYS B 122      15.405  19.019   1.844  1.00  3.00          O   
ATOM   3899  CB  LYS B 122      12.988  21.362   2.605  1.00  3.00          C   
ATOM   3900  CG  LYS B 122      11.696  21.652   3.200  1.00  3.00          C   
ATOM   3901  CD  LYS B 122      11.603  23.148   3.305  1.00  3.00          C   
ATOM   3902  CE  LYS B 122      11.869  23.609   4.716  1.00  3.00          C   
ATOM   3903  NZ  LYS B 122      10.626  23.382   5.508  1.00  3.00          N   
ATOM   3904  H   LYS B 122      13.246  18.736   3.445  1.00  3.00          H   
ATOM   3905  HA  LYS B 122      12.571  20.062   0.891  1.00  3.00          H   
ATOM   3906  HB2 LYS B 122      13.688  21.384   3.440  1.00  3.00          H   
ATOM   3907  HB3 LYS B 122      13.184  22.207   1.945  1.00  3.00          H   
ATOM   3908  HG2 LYS B 122      11.636  21.188   4.184  1.00  3.00          H   
ATOM   3909  HG3 LYS B 122      10.905  21.256   2.563  1.00  3.00          H   
ATOM   3910  HD2 LYS B 122      12.339  23.606   2.644  1.00  3.00          H   
ATOM   3911  HD3 LYS B 122      10.603  23.472   3.015  1.00  3.00          H   
ATOM   3912  HE2 LYS B 122      12.696  23.037   5.136  1.00  3.00          H   
ATOM   3913  HE3 LYS B 122      12.127  24.668   4.710  1.00  3.00          H   
ATOM   3914  HZ1 LYS B 122      10.823  22.749   6.270  1.00  3.00          H   
ATOM   3915  HZ2 LYS B 122      10.297  24.262   5.878  1.00  3.00          H   
ATOM   3916  HZ3 LYS B 122       9.916  22.981   4.912  1.00  3.00          H   
ATOM   3917  N   ALA B 123      15.077  20.808   0.532  1.00  3.01          N   
ATOM   3918  CA  ALA B 123      16.470  20.841   0.147  1.00  3.01          C   
ATOM   3919  C   ALA B 123      17.372  21.261   1.284  1.00  3.01          C   
ATOM   3920  O   ALA B 123      17.004  22.114   2.119  1.00  3.01          O   
ATOM   3921  CB  ALA B 123      16.648  21.797  -1.007  1.00  3.01          C   
ATOM   3922  H   ALA B 123      14.430  21.479   0.144  1.00  3.01          H   
ATOM   3923  HA  ALA B 123      16.781  19.849  -0.180  1.00  3.01          H   
ATOM   3924  HB1 ALA B 123      17.336  22.592  -0.718  1.00  3.01          H   
ATOM   3925  HB2 ALA B 123      17.053  21.260  -1.865  1.00  3.01          H   
ATOM   3926  HB3 ALA B 123      15.684  22.230  -1.273  1.00  3.01          H   
ATOM   3927  N   ASP B 124      18.575  20.709   1.329  1.00  3.06          N   
ATOM   3928  CA  ASP B 124      19.654  21.152   2.170  1.00  3.06          C   
ATOM   3929  C   ASP B 124      20.403  22.224   1.336  1.00  3.06          C   
ATOM   3930  O   ASP B 124      20.822  22.006   0.206  1.00  3.06          O   
ATOM   3931  CB  ASP B 124      20.536  19.946   2.459  1.00  3.06          C   
ATOM   3932  CG  ASP B 124      21.705  20.217   3.387  1.00  3.06          C   
ATOM   3933  OD1 ASP B 124      22.074  21.382   3.606  1.00  3.06          O   
ATOM   3934  OD2 ASP B 124      22.210  19.227   3.973  1.00  3.06          O   
ATOM   3935  H   ASP B 124      18.785  19.915   0.741  1.00  3.06          H   
ATOM   3936  HA  ASP B 124      19.249  21.571   3.091  1.00  3.06          H   
ATOM   3937  HB2 ASP B 124      19.940  19.163   2.928  1.00  3.06          H   
ATOM   3938  HB3 ASP B 124      20.958  19.572   1.526  1.00  3.06          H   
ATOM   3939  N   ASP B 125      20.509  23.360   1.940  1.00  3.06          N   
ATOM   3940  CA  ASP B 125      21.258  24.500   1.351  1.00  3.06          C   
ATOM   3941  C   ASP B 125      22.746  24.424   1.526  1.00  3.06          C   
ATOM   3942  O   ASP B 125      23.460  25.363   1.143  1.00  3.06          O   
ATOM   3943  CB  ASP B 125      20.698  25.842   1.850  1.00  3.06          C   
ATOM   3944  CG  ASP B 125      20.900  26.114   3.322  1.00  3.06          C   
ATOM   3945  OD1 ASP B 125      21.844  25.601   3.962  1.00  3.06          O   
ATOM   3946  OD2 ASP B 125      20.104  26.923   3.955  1.00  3.06          O   
ATOM   3947  H   ASP B 125      20.074  23.491   2.842  1.00  3.06          H   
ATOM   3948  HA  ASP B 125      21.067  24.545   0.279  1.00  3.06          H   
ATOM   3949  HB2 ASP B 125      21.180  26.659   1.314  1.00  3.06          H   
ATOM   3950  HB3 ASP B 125      19.623  25.876   1.673  1.00  3.06          H   
ATOM   3951  N   LEU B 126      23.251  23.345   2.110  1.00  3.06          N   
ATOM   3952  CA  LEU B 126      24.689  23.048   2.174  1.00  3.06          C   
ATOM   3953  C   LEU B 126      25.376  24.085   2.970  1.00  3.06          C   
ATOM   3954  O   LEU B 126      26.564  24.233   2.858  1.00  3.06          O   
ATOM   3955  CB  LEU B 126      25.326  22.782   0.821  1.00  3.06          C   
ATOM   3956  CG  LEU B 126      24.595  21.784  -0.079  1.00  3.06          C   
ATOM   3957  CD1 LEU B 126      25.481  21.443  -1.318  1.00  3.06          C   
ATOM   3958  CD2 LEU B 126      24.161  20.486   0.669  1.00  3.06          C   
ATOM   3959  H   LEU B 126      22.634  22.673   2.543  1.00  3.06          H   
ATOM   3960  HA  LEU B 126      24.850  22.160   2.785  1.00  3.06          H   
ATOM   3961  HB2 LEU B 126      25.383  23.713   0.257  1.00  3.06          H   
ATOM   3962  HB3 LEU B 126      26.330  22.382   0.964  1.00  3.06          H   
ATOM   3963  HG  LEU B 126      23.695  22.248  -0.481  1.00  3.06          H   
ATOM   3964 HD11 LEU B 126      25.691  20.374  -1.332  1.00  3.06          H   
ATOM   3965 HD12 LEU B 126      24.953  21.720  -2.230  1.00  3.06          H   
ATOM   3966 HD13 LEU B 126      26.418  21.996  -1.259  1.00  3.06          H   
ATOM   3967 HD21 LEU B 126      23.077  20.383   0.620  1.00  3.06          H   
ATOM   3968 HD22 LEU B 126      24.629  19.621   0.199  1.00  3.06          H   
ATOM   3969 HD23 LEU B 126      24.473  20.545   1.712  1.00  3.06          H   
ATOM   3970  N   GLY B 127      24.710  24.708   3.930  1.00  3.05          N   
ATOM   3971  CA  GLY B 127      25.306  25.714   4.823  1.00  3.05          C   
ATOM   3972  C   GLY B 127      25.465  27.119   4.190  1.00  3.05          C   
ATOM   3973  O   GLY B 127      26.119  27.985   4.750  1.00  3.05          O   
ATOM   3974  H   GLY B 127      23.733  24.499   4.080  1.00  3.05          H   
ATOM   3975  HA2 GLY B 127      24.679  25.833   5.707  1.00  3.05          H   
ATOM   3976  HA3 GLY B 127      26.301  25.388   5.126  1.00  3.05          H   
ATOM   3977  N   LYS B 128      24.926  27.296   2.995  1.00  3.02          N   
ATOM   3978  CA  LYS B 128      25.106  28.514   2.146  1.00  3.02          C   
ATOM   3979  C   LYS B 128      23.876  29.369   2.150  1.00  3.02          C   
ATOM   3980  O   LYS B 128      23.770  30.304   1.329  1.00  3.02          O   
ATOM   3981  CB  LYS B 128      25.515  28.150   0.720  1.00  3.02          C   
ATOM   3982  CG  LYS B 128      26.843  27.427   0.667  1.00  3.02          C   
ATOM   3983  CD  LYS B 128      27.952  28.208   1.281  1.00  3.02          C   
ATOM   3984  CE  LYS B 128      29.349  27.729   0.862  1.00  3.02          C   
ATOM   3985  NZ  LYS B 128      29.852  26.760   1.851  1.00  3.02          N   
ATOM   3986  H   LYS B 128      24.343  26.574   2.595  1.00  3.02          H   
ATOM   3987  HA  LYS B 128      25.939  29.104   2.528  1.00  3.02          H   
ATOM   3988  HB2 LYS B 128      24.760  27.499   0.280  1.00  3.02          H   
ATOM   3989  HB3 LYS B 128      25.603  29.058   0.124  1.00  3.02          H   
ATOM   3990  HG2 LYS B 128      26.765  26.482   1.205  1.00  3.02          H   
ATOM   3991  HG3 LYS B 128      27.110  27.232  -0.372  1.00  3.02          H   
ATOM   3992  HD2 LYS B 128      27.866  29.254   0.987  1.00  3.02          H   
ATOM   3993  HD3 LYS B 128      27.894  28.130   2.367  1.00  3.02          H   
ATOM   3994  HE2 LYS B 128      29.292  27.253  -0.117  1.00  3.02          H   
ATOM   3995  HE3 LYS B 128      30.026  28.582   0.812  1.00  3.02          H   
ATOM   3996  HZ1 LYS B 128      30.027  25.875   1.396  1.00  3.02          H   
ATOM   3997  HZ2 LYS B 128      30.710  27.107   2.256  1.00  3.02          H   
ATOM   3998  HZ3 LYS B 128      29.163  26.634   2.579  1.00  3.02          H   
ATOM   3999  N   GLY B 129      22.920  29.116   3.023  1.00  2.95          N   
ATOM   4000  CA  GLY B 129      21.706  29.855   3.002  1.00  2.95          C   
ATOM   4001  C   GLY B 129      21.836  31.155   3.738  1.00  2.95          C   
ATOM   4002  O   GLY B 129      22.846  31.465   4.392  1.00  2.95          O   
ATOM   4003  H   GLY B 129      23.050  28.391   3.714  1.00  2.95          H   
ATOM   4004  HA2 GLY B 129      21.429  30.071   1.970  1.00  2.95          H   
ATOM   4005  HA3 GLY B 129      20.916  29.271   3.474  1.00  2.95          H   
ATOM   4006  N   GLY B 130      20.779  31.909   3.696  1.00  2.86          N   
ATOM   4007  CA  GLY B 130      20.832  33.223   4.323  1.00  2.86          C   
ATOM   4008  C   GLY B 130      20.437  33.328   5.780  1.00  2.86          C   
ATOM   4009  O   GLY B 130      19.884  34.397   6.142  1.00  2.86          O   
ATOM   4010  H   GLY B 130      19.944  31.578   3.234  1.00  2.86          H   
ATOM   4011  HA2 GLY B 130      21.851  33.608   4.276  1.00  2.86          H   
ATOM   4012  HA3 GLY B 130      20.163  33.904   3.797  1.00  2.86          H   
ATOM   4013  N   ASN B 131      20.691  32.276   6.598  1.00  2.83          N   
ATOM   4014  CA  ASN B 131      20.344  32.361   8.062  1.00  2.83          C   
ATOM   4015  C   ASN B 131      21.145  31.458   9.035  1.00  2.83          C   
ATOM   4016  O   ASN B 131      21.983  30.627   8.643  1.00  2.83          O   
ATOM   4017  CB  ASN B 131      18.862  32.103   8.116  1.00  2.83          C   
ATOM   4018  CG  ASN B 131      18.485  30.655   7.742  1.00  2.83          C   
ATOM   4019  OD1 ASN B 131      19.360  29.788   7.610  1.00  2.83          O   
ATOM   4020  ND2 ASN B 131      17.171  30.383   7.623  1.00  2.83          N   
ATOM   4021  H   ASN B 131      21.112  31.438   6.222  1.00  2.83          H   
ATOM   4022  HA  ASN B 131      20.503  33.380   8.415  1.00  2.83          H   
ATOM   4023  HB2 ASN B 131      18.497  32.288   9.126  1.00  2.83          H   
ATOM   4024  HB3 ASN B 131      18.351  32.767   7.419  1.00  2.83          H   
ATOM   4025 HD21 ASN B 131      16.872  29.450   7.378  1.00  2.83          H   
ATOM   4026 HD22 ASN B 131      16.491  31.113   7.779  1.00  2.83          H   
ATOM   4027  N   GLU B 132      20.863  31.559  10.337  1.00  2.78          N   
ATOM   4028  CA  GLU B 132      21.619  30.797  11.304  1.00  2.78          C   
ATOM   4029  C   GLU B 132      21.343  29.291  11.210  1.00  2.78          C   
ATOM   4030  O   GLU B 132      22.223  28.448  11.405  1.00  2.78          O   
ATOM   4031  CB  GLU B 132      21.263  31.257  12.715  1.00  2.78          C   
ATOM   4032  CG  GLU B 132      20.044  30.645  13.333  1.00  2.78          C   
ATOM   4033  CD  GLU B 132      20.307  29.270  13.899  1.00  2.78          C   
ATOM   4034  OE1 GLU B 132      21.458  29.032  14.312  1.00  2.78          O   
ATOM   4035  OE2 GLU B 132      19.377  28.427  13.925  1.00  2.78          O   
ATOM   4036  H   GLU B 132      20.119  32.170  10.644  1.00  2.78          H   
ATOM   4037  HA  GLU B 132      22.685  30.954  11.138  1.00  2.78          H   
ATOM   4038  HB2 GLU B 132      22.086  31.026  13.392  1.00  2.78          H   
ATOM   4039  HB3 GLU B 132      21.086  32.333  12.713  1.00  2.78          H   
ATOM   4040  HG2 GLU B 132      19.691  31.279  14.146  1.00  2.78          H   
ATOM   4041  HG3 GLU B 132      19.262  30.552  12.580  1.00  2.78          H   
ATOM   4042  N   GLU B 133      20.116  28.951  10.858  1.00  2.90          N   
ATOM   4043  CA  GLU B 133      19.787  27.540  10.777  1.00  2.90          C   
ATOM   4044  C   GLU B 133      20.570  26.855   9.683  1.00  2.90          C   
ATOM   4045  O   GLU B 133      20.767  25.660   9.769  1.00  2.90          O   
ATOM   4046  CB  GLU B 133      18.299  27.371  10.584  1.00  2.90          C   
ATOM   4047  CG  GLU B 133      17.764  25.890  10.782  1.00  2.90          C   
ATOM   4048  CD  GLU B 133      17.738  25.276  12.252  1.00  2.90          C   
ATOM   4049  OE1 GLU B 133      18.558  25.579  13.182  1.00  2.90          O   
ATOM   4050  OE2 GLU B 133      16.856  24.373  12.459  1.00  2.90          O   
ATOM   4051  H   GLU B 133      19.435  29.669  10.654  1.00  2.90          H   
ATOM   4052  HA  GLU B 133      20.022  27.057  11.725  1.00  2.90          H   
ATOM   4053  HB2 GLU B 133      17.766  27.995  11.301  1.00  2.90          H   
ATOM   4054  HB3 GLU B 133      18.027  27.669   9.571  1.00  2.90          H   
ATOM   4055  HG2 GLU B 133      16.731  25.827  10.438  1.00  2.90          H   
ATOM   4056  HG3 GLU B 133      18.381  25.200  10.206  1.00  2.90          H   
ATOM   4057  N   SER B 134      20.965  27.549   8.622  1.00  3.05          N   
ATOM   4058  CA  SER B 134      21.648  26.940   7.522  1.00  3.05          C   
ATOM   4059  C   SER B 134      22.912  26.212   8.011  1.00  3.05          C   
ATOM   4060  O   SER B 134      23.238  25.171   7.464  1.00  3.05          O   
ATOM   4061  CB  SER B 134      22.066  28.034   6.541  1.00  3.05          C   
ATOM   4062  OG  SER B 134      22.795  27.481   5.419  1.00  3.05          O   
ATOM   4063  H   SER B 134      20.784  28.542   8.576  1.00  3.05          H   
ATOM   4064  HA  SER B 134      20.989  26.219   7.038  1.00  3.05          H   
ATOM   4065  HB2 SER B 134      21.179  28.542   6.162  1.00  3.05          H   
ATOM   4066  HB3 SER B 134      22.706  28.754   7.050  1.00  3.05          H   
ATOM   4067  HG  SER B 134      22.241  26.847   4.958  1.00  3.05          H   
ATOM   4068  N   THR B 135      23.596  26.815   8.992  1.00  2.99          N   
ATOM   4069  CA  THR B 135      24.864  26.290   9.511  1.00  2.99          C   
ATOM   4070  C   THR B 135      24.624  25.229  10.625  1.00  2.99          C   
ATOM   4071  O   THR B 135      25.589  24.747  11.214  1.00  2.99          O   
ATOM   4072  CB  THR B 135      25.642  27.429  10.335  1.00  2.99          C   
ATOM   4073  OG1 THR B 135      24.944  27.707  11.566  1.00  2.99          O   
ATOM   4074  CG2 THR B 135      25.740  28.700   9.592  1.00  2.99          C   
ATOM   4075  H   THR B 135      23.240  27.666   9.403  1.00  2.99          H   
ATOM   4076  HA  THR B 135      25.422  25.821   8.701  1.00  2.99          H   
ATOM   4077  HB  THR B 135      26.655  27.091  10.555  1.00  2.99          H   
ATOM   4078 HG21 THR B 135      25.248  29.491  10.158  1.00  2.99          H   
ATOM   4079 HG22 THR B 135      26.789  28.957   9.447  1.00  2.99          H   
ATOM   4080 HG23 THR B 135      25.255  28.593   8.622  1.00  2.99          H   
ATOM   4081  HG1 THR B 135      24.041  27.966  11.370  1.00  2.99          H   
ATOM   4082  N   LYS B 136      23.376  24.850  10.829  1.00  3.03          N   
ATOM   4083  CA  LYS B 136      23.029  23.773  11.790  1.00  3.03          C   
ATOM   4084  C   LYS B 136      22.367  22.588  11.035  1.00  3.03          C   
ATOM   4085  O   LYS B 136      22.753  21.426  11.196  1.00  3.03          O   
ATOM   4086  CB  LYS B 136      22.153  24.330  12.932  1.00  3.03          C   
ATOM   4087  CG  LYS B 136      22.968  25.394  13.773  1.00  3.03          C   
ATOM   4088  CD  LYS B 136      22.183  26.005  14.929  1.00  3.03          C   
ATOM   4089  CE  LYS B 136      23.059  26.778  15.879  1.00  3.03          C   
ATOM   4090  NZ  LYS B 136      23.766  27.813  15.139  1.00  3.03          N   
ATOM   4091  H   LYS B 136      22.626  25.298  10.322  1.00  3.03          H   
ATOM   4092  HA  LYS B 136      23.934  23.423  12.287  1.00  3.03          H   
ATOM   4093  HB2 LYS B 136      21.268  24.808  12.512  1.00  3.03          H   
ATOM   4094  HB3 LYS B 136      21.848  23.514  13.587  1.00  3.03          H   
ATOM   4095  HG2 LYS B 136      23.852  24.920  14.200  1.00  3.03          H   
ATOM   4096  HG3 LYS B 136      23.274  26.214  13.124  1.00  3.03          H   
ATOM   4097  HD2 LYS B 136      21.430  26.689  14.537  1.00  3.03          H   
ATOM   4098  HD3 LYS B 136      21.693  25.213  15.495  1.00  3.03          H   
ATOM   4099  HE2 LYS B 136      22.442  27.236  16.652  1.00  3.03          H   
ATOM   4100  HE3 LYS B 136      23.778  26.102  16.342  1.00  3.03          H   
ATOM   4101  HZ1 LYS B 136      23.522  28.719  15.512  1.00  3.03          H   
ATOM   4102  HZ2 LYS B 136      24.762  27.669  15.227  1.00  3.03          H   
ATOM   4103  HZ3 LYS B 136      23.505  27.768  14.164  1.00  3.03          H   
ATOM   4104  N   THR B 137      21.293  22.871  10.261  1.00  3.14          N   
ATOM   4105  CA  THR B 137      20.487  21.833   9.637  1.00  3.14          C   
ATOM   4106  C   THR B 137      20.453  21.973   8.132  1.00  3.14          C   
ATOM   4107  O   THR B 137      19.895  21.085   7.452  1.00  3.14          O   
ATOM   4108  CB  THR B 137      19.019  21.849  10.085  1.00  3.14          C   
ATOM   4109  OG1 THR B 137      18.471  23.052   9.638  1.00  3.14          O   
ATOM   4110  CG2 THR B 137      18.893  21.761  11.581  1.00  3.14          C   
ATOM   4111  H   THR B 137      21.029  23.833  10.101  1.00  3.14          H   
ATOM   4112  HA  THR B 137      20.903  20.855   9.879  1.00  3.14          H   
ATOM   4113  HB  THR B 137      18.495  21.000   9.646  1.00  3.14          H   
ATOM   4114 HG21 THR B 137      18.379  22.646  11.956  1.00  3.14          H   
ATOM   4115 HG22 THR B 137      18.323  20.871  11.846  1.00  3.14          H   
ATOM   4116 HG23 THR B 137      19.886  21.702  12.027  1.00  3.14          H   
ATOM   4117  HG1 THR B 137      18.895  23.785  10.091  1.00  3.14          H   
ATOM   4118  N   GLY B 138      20.927  23.086   7.546  1.00  3.12          N   
ATOM   4119  CA  GLY B 138      20.777  23.284   6.085  1.00  3.12          C   
ATOM   4120  C   GLY B 138      19.363  23.651   5.697  1.00  3.12          C   
ATOM   4121  O   GLY B 138      19.125  23.672   4.459  1.00  3.12          O   
ATOM   4122  H   GLY B 138      21.387  23.790   8.105  1.00  3.12          H   
ATOM   4123  HA2 GLY B 138      21.436  24.088   5.757  1.00  3.12          H   
ATOM   4124  HA3 GLY B 138      21.041  22.364   5.564  1.00  3.12          H   
ATOM   4125  N   ASN B 139      18.501  23.911   6.651  1.00  3.01          N   
ATOM   4126  CA  ASN B 139      17.103  24.250   6.347  1.00  3.01          C   
ATOM   4127  C   ASN B 139      16.338  23.166   5.624  1.00  3.01          C   
ATOM   4128  O   ASN B 139      15.447  23.442   4.848  1.00  3.01          O   
ATOM   4129  CB  ASN B 139      17.022  25.606   5.585  1.00  3.01          C   
ATOM   4130  CG  ASN B 139      17.433  26.807   6.439  1.00  3.01          C   
ATOM   4131  OD1 ASN B 139      18.529  27.395   6.223  1.00  3.01          O   
ATOM   4132  ND2 ASN B 139      16.715  27.048   7.473  1.00  3.01          N   
ATOM   4133  H   ASN B 139      18.796  23.880   7.616  1.00  3.01          H   
ATOM   4134  HA  ASN B 139      16.538  24.333   7.276  1.00  3.01          H   
ATOM   4135  HB2 ASN B 139      17.684  25.577   4.720  1.00  3.01          H   
ATOM   4136  HB3 ASN B 139      15.998  25.776   5.252  1.00  3.01          H   
ATOM   4137 HD21 ASN B 139      16.944  27.828   8.072  1.00  3.01          H   
ATOM   4138 HD22 ASN B 139      15.924  26.456   7.684  1.00  3.01          H   
ATOM   4139  N   ALA B 140      16.668  21.907   5.901  1.00  3.09          N   
ATOM   4140  CA  ALA B 140      16.098  20.783   5.159  1.00  3.09          C   
ATOM   4141  C   ALA B 140      14.768  20.340   5.678  1.00  3.09          C   
ATOM   4142  O   ALA B 140      14.139  19.480   5.094  1.00  3.09          O   
ATOM   4143  CB  ALA B 140      17.082  19.589   5.178  1.00  3.09          C   
ATOM   4144  H   ALA B 140      17.328  21.712   6.640  1.00  3.09          H   
ATOM   4145  HA  ALA B 140      15.963  21.067   4.115  1.00  3.09          H   
ATOM   4146  HB1 ALA B 140      16.604  18.731   5.651  1.00  3.09          H   
ATOM   4147  HB2 ALA B 140      17.361  19.331   4.156  1.00  3.09          H   
ATOM   4148  HB3 ALA B 140      17.975  19.863   5.740  1.00  3.09          H   
ATOM   4149  N   GLY B 141      14.307  20.911   6.788  1.00  3.02          N   
ATOM   4150  CA  GLY B 141      12.947  20.660   7.167  1.00  3.02          C   
ATOM   4151  C   GLY B 141      12.759  19.313   7.872  1.00  3.02          C   
ATOM   4152  O   GLY B 141      13.694  18.757   8.426  1.00  3.02          O   
ATOM   4153  H   GLY B 141      14.914  21.503   7.337  1.00  3.02          H   
ATOM   4154  HA2 GLY B 141      12.610  21.440   7.850  1.00  3.02          H   
ATOM   4155  HA3 GLY B 141      12.316  20.658   6.278  1.00  3.02          H   
ATOM   4156  N   SER B 142      11.508  18.828   7.877  1.00  3.00          N   
ATOM   4157  CA  SER B 142      11.147  17.654   8.622  1.00  3.00          C   
ATOM   4158  C   SER B 142      11.787  16.379   8.007  1.00  3.00          C   
ATOM   4159  O   SER B 142      12.403  16.377   6.937  1.00  3.00          O   
ATOM   4160  CB  SER B 142       9.622  17.564   8.628  1.00  3.00          C   
ATOM   4161  OG  SER B 142       9.125  17.064   7.404  1.00  3.00          O   
ATOM   4162  H   SER B 142      10.787  19.293   7.344  1.00  3.00          H   
ATOM   4163  HA  SER B 142      11.493  17.755   9.651  1.00  3.00          H   
ATOM   4164  HB2 SER B 142       9.300  16.897   9.428  1.00  3.00          H   
ATOM   4165  HB3 SER B 142       9.200  18.556   8.791  1.00  3.00          H   
ATOM   4166  HG  SER B 142       9.433  17.618   6.683  1.00  3.00          H   
ATOM   4167  N   ARG B 143      11.585  15.291   8.762  1.00  3.14          N   
ATOM   4168  CA  ARG B 143      12.223  14.003   8.439  1.00  3.14          C   
ATOM   4169  C   ARG B 143      11.219  13.068   7.806  1.00  3.14          C   
ATOM   4170  O   ARG B 143      10.272  12.606   8.507  1.00  3.14          O   
ATOM   4171  CB  ARG B 143      12.764  13.446   9.776  1.00  3.14          C   
ATOM   4172  CG  ARG B 143      13.761  14.389  10.372  1.00  3.14          C   
ATOM   4173  CD  ARG B 143      14.326  13.987  11.735  1.00  3.14          C   
ATOM   4174  NE  ARG B 143      15.125  15.079  12.272  1.00  3.14          N   
ATOM   4175  CZ  ARG B 143      15.991  14.969  13.245  1.00  3.14          C   
ATOM   4176  NH1 ARG B 143      16.190  13.817  13.878  1.00  3.14          N   
ATOM   4177  NH2 ARG B 143      16.698  16.028  13.600  1.00  3.14          N   
ATOM   4178  H   ARG B 143      10.984  15.346   9.572  1.00  3.14          H   
ATOM   4179  HA  ARG B 143      13.045  14.169   7.742  1.00  3.14          H   
ATOM   4180  HB2 ARG B 143      11.939  13.315  10.476  1.00  3.14          H   
ATOM   4181  HB3 ARG B 143      13.247  12.485   9.601  1.00  3.14          H   
ATOM   4182  HG2 ARG B 143      14.617  14.483   9.704  1.00  3.14          H   
ATOM   4183  HG3 ARG B 143      13.299  15.367  10.511  1.00  3.14          H   
ATOM   4184  HD2 ARG B 143      13.506  13.768  12.419  1.00  3.14          H   
ATOM   4185  HD3 ARG B 143      14.951  13.101  11.623  1.00  3.14          H   
ATOM   4186  HE  ARG B 143      15.013  16.000  11.872  1.00  3.14          H   
ATOM   4187 HH11 ARG B 143      16.868  13.765  14.625  1.00  3.14          H   
ATOM   4188 HH12 ARG B 143      15.662  12.999  13.609  1.00  3.14          H   
ATOM   4189 HH21 ARG B 143      17.369  15.955  14.351  1.00  3.14          H   
ATOM   4190 HH22 ARG B 143      16.564  16.905  13.118  1.00  3.14          H   
ATOM   4191  N   LEU B 144      11.318  12.858   6.526  1.00  3.11          N   
ATOM   4192  CA  LEU B 144      10.301  12.066   5.829  1.00  3.11          C   
ATOM   4193  C   LEU B 144      10.452  10.568   6.059  1.00  3.11          C   
ATOM   4194  O   LEU B 144       9.476   9.847   6.155  1.00  3.11          O   
ATOM   4195  CB  LEU B 144      10.339  12.335   4.353  1.00  3.11          C   
ATOM   4196  CG  LEU B 144      10.121  13.761   3.908  1.00  3.11          C   
ATOM   4197  CD1 LEU B 144      10.292  13.822   2.382  1.00  3.11          C   
ATOM   4198  CD2 LEU B 144       8.750  14.246   4.435  1.00  3.11          C   
ATOM   4199  H   LEU B 144      12.098  13.243   6.013  1.00  3.11          H   
ATOM   4200  HA  LEU B 144       9.311  12.356   6.180  1.00  3.11          H   
ATOM   4201  HB2 LEU B 144      11.314  12.052   3.956  1.00  3.11          H   
ATOM   4202  HB3 LEU B 144       9.562  11.753   3.857  1.00  3.11          H   
ATOM   4203  HG  LEU B 144      10.914  14.392   4.309  1.00  3.11          H   
ATOM   4204 HD11 LEU B 144       9.367  14.174   1.926  1.00  3.11          H   
ATOM   4205 HD12 LEU B 144      11.102  14.507   2.134  1.00  3.11          H   
ATOM   4206 HD13 LEU B 144      10.528  12.828   2.002  1.00  3.11          H   
ATOM   4207 HD21 LEU B 144       8.895  15.109   5.085  1.00  3.11          H   
ATOM   4208 HD22 LEU B 144       8.116  14.528   3.594  1.00  3.11          H   
ATOM   4209 HD23 LEU B 144       8.272  13.444   4.997  1.00  3.11          H   
ATOM   4210  N   ALA B 145      11.670  10.122   6.207  1.00  3.14          N   
ATOM   4211  CA  ALA B 145      11.957   8.698   6.387  1.00  3.14          C   
ATOM   4212  C   ALA B 145      13.368   8.539   6.952  1.00  3.14          C   
ATOM   4213  O   ALA B 145      14.219   9.399   6.756  1.00  3.14          O   
ATOM   4214  CB  ALA B 145      11.832   7.911   5.107  1.00  3.14          C   
ATOM   4215  H   ALA B 145      12.446  10.769   6.199  1.00  3.14          H   
ATOM   4216  HA  ALA B 145      11.235   8.266   7.079  1.00  3.14          H   
ATOM   4217  HB1 ALA B 145      12.788   7.444   4.872  1.00  3.14          H   
ATOM   4218  HB2 ALA B 145      11.071   7.140   5.227  1.00  3.14          H   
ATOM   4219  HB3 ALA B 145      11.546   8.580   4.295  1.00  3.14          H   
ATOM   4220  N   CYS B 146      13.532   7.454   7.683  1.00  3.20          N   
ATOM   4221  CA  CYS B 146      14.810   7.177   8.292  1.00  3.20          C   
ATOM   4222  C   CYS B 146      14.937   5.698   8.599  1.00  3.20          C   
ATOM   4223  O   CYS B 146      14.001   4.983   8.501  1.00  3.20          O   
ATOM   4224  CB  CYS B 146      14.956   7.980   9.563  1.00  3.20          C   
ATOM   4225  SG  CYS B 146      13.709   7.600  10.872  1.00  3.20          S   
ATOM   4226  H   CYS B 146      12.760   6.817   7.816  1.00  3.20          H   
ATOM   4227  HA  CYS B 146      15.609   7.468   7.610  1.00  3.20          H   
ATOM   4228  HB2 CYS B 146      15.936   7.792  10.001  1.00  3.20          H   
ATOM   4229  HB3 CYS B 146      14.857   9.042   9.336  1.00  3.20          H   
ATOM   4230  N   GLY B 147      16.153   5.293   8.948  1.00  3.21          N   
ATOM   4231  CA  GLY B 147      16.407   3.948   9.429  1.00  3.21          C   
ATOM   4232  C   GLY B 147      17.755   3.936  10.109  1.00  3.21          C   
ATOM   4233  O   GLY B 147      18.578   4.823   9.966  1.00  3.21          O   
ATOM   4234  H   GLY B 147      16.933   5.931   8.881  1.00  3.21          H   
ATOM   4235  HA2 GLY B 147      15.629   3.661  10.136  1.00  3.21          H   
ATOM   4236  HA3 GLY B 147      16.406   3.255   8.588  1.00  3.21          H   
ATOM   4237  N   VAL B 148      17.957   2.912  10.928  1.00  3.22          N   
ATOM   4238  CA  VAL B 148      19.198   2.675  11.589  1.00  3.22          C   
ATOM   4239  C   VAL B 148      20.153   1.950  10.630  1.00  3.22          C   
ATOM   4240  O   VAL B 148      19.808   0.985   9.968  1.00  3.22          O   
ATOM   4241  CB  VAL B 148      18.958   1.895  12.901  1.00  3.22          C   
ATOM   4242  CG1 VAL B 148      20.304   1.766  13.638  1.00  3.22          C   
ATOM   4243  CG2 VAL B 148      17.979   2.600  13.768  1.00  3.22          C   
ATOM   4244  H   VAL B 148      17.209   2.257  11.106  1.00  3.22          H   
ATOM   4245  HA  VAL B 148      19.637   3.626  11.891  1.00  3.22          H   
ATOM   4246  HB  VAL B 148      18.569   0.904  12.669  1.00  3.22          H   
ATOM   4247 HG11 VAL B 148      20.231   2.243  14.615  1.00  3.22          H   
ATOM   4248 HG12 VAL B 148      20.549   0.712  13.766  1.00  3.22          H   
ATOM   4249 HG13 VAL B 148      21.086   2.252  13.055  1.00  3.22          H   
ATOM   4250 HG21 VAL B 148      17.118   1.955  13.944  1.00  3.22          H   
ATOM   4251 HG22 VAL B 148      18.448   2.847  14.721  1.00  3.22          H   
ATOM   4252 HG23 VAL B 148      17.652   3.516  13.277  1.00  3.22          H   
ATOM   4253  N   ILE B 149      21.381   2.449  10.565  1.00  3.15          N   
ATOM   4254  CA  ILE B 149      22.429   1.852   9.692  1.00  3.15          C   
ATOM   4255  C   ILE B 149      23.003   0.606  10.349  1.00  3.15          C   
ATOM   4256  O   ILE B 149      23.523   0.663  11.474  1.00  3.15          O   
ATOM   4257  CB  ILE B 149      23.530   2.867   9.358  1.00  3.15          C   
ATOM   4258  CG1 ILE B 149      22.943   4.089   8.678  1.00  3.15          C   
ATOM   4259  CG2 ILE B 149      24.640   2.256   8.467  1.00  3.15          C   
ATOM   4260  CD1 ILE B 149      23.866   5.290   8.692  1.00  3.15          C   
ATOM   4261  H   ILE B 149      21.624   3.257  11.119  1.00  3.15          H   
ATOM   4262  HA  ILE B 149      21.991   1.582   8.731  1.00  3.15          H   
ATOM   4263  HB  ILE B 149      24.027   3.180  10.276  1.00  3.15          H   
ATOM   4264 HG21 ILE B 149      24.699   2.808   7.529  1.00  3.15          H   
ATOM   4265 HG22 ILE B 149      25.597   2.317   8.985  1.00  3.15          H   
ATOM   4266 HG23 ILE B 149      24.406   1.212   8.259  1.00  3.15          H   
ATOM   4267 HG12 ILE B 149      22.726   3.856   7.635  1.00  3.15          H   
ATOM   4268 HG13 ILE B 149      22.022   4.380   9.184  1.00  3.15          H   
ATOM   4269 HD11 ILE B 149      24.088   5.590   7.668  1.00  3.15          H   
ATOM   4270 HD12 ILE B 149      23.382   6.115   9.215  1.00  3.15          H   
ATOM   4271 HD13 ILE B 149      24.793   5.031   9.203  1.00  3.15          H   
ATOM   4272  N   GLY B 150      22.887  -0.511   9.667  1.00  3.11          N   
ATOM   4273  CA  GLY B 150      23.329  -1.771  10.200  1.00  3.11          C   
ATOM   4274  C   GLY B 150      24.458  -2.405   9.439  1.00  3.11          C   
ATOM   4275  O   GLY B 150      24.635  -2.153   8.240  1.00  3.11          O   
ATOM   4276  H   GLY B 150      22.478  -0.495   8.744  1.00  3.11          H   
ATOM   4277  HA2 GLY B 150      22.502  -2.481  10.190  1.00  3.11          H   
ATOM   4278  HA3 GLY B 150      23.675  -1.632  11.224  1.00  3.11          H   
ATOM   4279  N   ILE B 151      25.164  -3.332  10.034  1.00  3.04          N   
ATOM   4280  CA  ILE B 151      26.201  -4.103   9.404  1.00  3.04          C   
ATOM   4281  C   ILE B 151      25.559  -5.114   8.463  1.00  3.04          C   
ATOM   4282  O   ILE B 151      24.557  -5.770   8.782  1.00  3.04          O   
ATOM   4283  CB  ILE B 151      27.025  -4.882  10.468  1.00  3.04          C   
ATOM   4284  CG1 ILE B 151      27.593  -3.936  11.506  1.00  3.04          C   
ATOM   4285  CG2 ILE B 151      28.108  -5.736   9.834  1.00  3.04          C   
ATOM   4286  CD1 ILE B 151      28.090  -4.584  12.760  1.00  3.04          C   
ATOM   4287  H   ILE B 151      24.993  -3.546  11.006  1.00  3.04          H   
ATOM   4288  HA  ILE B 151      26.857  -3.439   8.840  1.00  3.04          H   
ATOM   4289  HB  ILE B 151      26.382  -5.606  10.968  1.00  3.04          H   
ATOM   4290 HG21 ILE B 151      29.084  -5.420  10.203  1.00  3.04          H   
ATOM   4291 HG22 ILE B 151      27.944  -6.782  10.092  1.00  3.04          H   
ATOM   4292 HG23 ILE B 151      28.075  -5.620   8.751  1.00  3.04          H   
ATOM   4293 HG12 ILE B 151      28.439  -3.396  11.082  1.00  3.04          H   
ATOM   4294 HG13 ILE B 151      26.824  -3.225  11.810  1.00  3.04          H   
ATOM   4295 HD11 ILE B 151      29.151  -4.368  12.885  1.00  3.04          H   
ATOM   4296 HD12 ILE B 151      27.537  -4.194  13.615  1.00  3.04          H   
ATOM   4297 HD13 ILE B 151      27.945  -5.662  12.695  1.00  3.04          H   
ATOM   4298  N   ALA B 152      26.106  -5.189   7.272  1.00  2.97          N   
ATOM   4299  CA  ALA B 152      25.646  -6.048   6.220  1.00  2.97          C   
ATOM   4300  C   ALA B 152      26.652  -7.113   5.898  1.00  2.97          C   
ATOM   4301  O   ALA B 152      27.835  -7.003   6.152  1.00  2.97          O   
ATOM   4302  CB  ALA B 152      25.345  -5.244   4.935  1.00  2.97          C   
ATOM   4303  H   ALA B 152      26.907  -4.615   7.051  1.00  2.97          H   
ATOM   4304  HA  ALA B 152      24.718  -6.532   6.525  1.00  2.97          H   
ATOM   4305  HB1 ALA B 152      25.977  -5.605   4.124  1.00  2.97          H   
ATOM   4306  HB2 ALA B 152      24.297  -5.371   4.663  1.00  2.97          H   
ATOM   4307  HB3 ALA B 152      25.548  -4.188   5.111  1.00  2.97          H   
ATOM   4308  N   GLN B 153      26.138  -8.171   5.308  1.00  2.92          N   
ATOM   4309  CA  GLN B 153      26.871  -9.401   4.954  1.00  2.92          C   
ATOM   4310  C   GLN B 153      27.750  -9.089   3.769  1.00  2.92          C   
ATOM   4311  O   GLN B 153      27.362  -8.401   2.797  1.00  2.92          O   
ATOM   4312  CB  GLN B 153      25.845 -10.486   4.507  1.00  2.92          C   
ATOM   4313  CG  GLN B 153      26.390 -11.835   3.978  1.00  2.92          C   
ATOM   4314  CD  GLN B 153      25.256 -12.826   3.676  1.00  2.92          C   
ATOM   4315  OE1 GLN B 153      24.158 -12.822   4.327  1.00  2.92          O   
ATOM   4316  NE2 GLN B 153      25.489 -13.699   2.750  1.00  2.92          N   
ATOM   4317  OXT GLN B 153      28.893  -9.592   3.710  1.00  2.92          O   
ATOM   4318  H   GLN B 153      25.159  -8.181   5.059  1.00  2.92          H   
ATOM   4319  HA  GLN B 153      27.478  -9.719   5.801  1.00  2.92          H   
ATOM   4320  HB2 GLN B 153      25.207 -10.752   5.349  1.00  2.92          H   
ATOM   4321  HB3 GLN B 153      25.231 -10.094   3.696  1.00  2.92          H   
ATOM   4322  HG2 GLN B 153      26.951 -11.665   3.059  1.00  2.92          H   
ATOM   4323  HG3 GLN B 153      27.045 -12.281   4.726  1.00  2.92          H   
ATOM   4324 HE21 GLN B 153      24.780 -14.377   2.510  1.00  2.92          H   
ATOM   4325 HE22 GLN B 153      26.379 -13.698   2.272  1.00  2.92          H   
TER    4326      GLN B 153
ATOM   4327 CU    CU C1154      16.899 -15.145  17.026  1.00  3.12          Cu  
ATOM   4328 ZN    ZN C1155      22.123 -18.855  19.270  1.00  3.13          Zn  
TER    4329       ZN C1155
ATOM   4330 CU    CU D1156      19.212  15.140   8.394  1.00  0.00          Cu  
ATOM   4331 ZN    ZN D1157      24.856  18.876   9.074  1.00  3.24          Zn  
TER    4332       ZN D1157
ENDMDL
END
