# Supplementary material for: Molecular mechanisms underlying the impact of mutations in SOD1 on its conformational properties associated with amyotrophic lateral sclerosis as revealed with molecular modelling
Source: BMC Struct Biol. 2018 Feb 5;18(Suppl 1):1. doi: 10.1186/s12900-018-0080-9 (PMC5808480; doi:10.1186/s12900-018-0080-9)
Supplement: Supplementary file 6 — Statistical significance of difference between sets \documentclass[12pt]{minimal} \usepackage{amsmath} \usepackage{wasysym} \usepackage{amsfonts} \usepackage{amssymb} \usepackage{amsbsy} \usepackage{mathrsfs} \usepackage{upgreek} \setlength{\oddsidemargin}{-69pt} \begin{document}$$ {\overline{\kappa}}_{m_kc} $$\end{document}κ¯mkc and κij corresponding 32 SOD1 mutant positions. (XLSX 6 kb) [file 12900_2018_80_MOESM6_ESM.xlsx]

## Sheet: Table S2
Statistical significance of difference between sets κmkс and κij corresponding 32 SOD1 mutant positions.
Mutant position	Mutation	p-value (chain A)	p-value (chain F)
4	A4V	2.374661e-07	3.892741e-08
6	C6G	4.257670e-14	1.000690e-14
7	V7E	5.094727e-09	1.833689e-09
8	L8Q	1.033955e-10	9.579064e-11
10	G10V	2.265938e-03	3.083199e-03
12	G12R	1.939651e-03	1.562580e-02
20	F20C	1.221925e-04	1.078766e-04
37	G37R	5.087080e-02	2.429643e-02
38	L38V	2.936037e-03	5.219416e-03
41	G41D, G41S	2.521013e-02	2.478398e-02
43	H43R	4.894935e-09	7.396306e-10
46	H46R	1.732372e-14	6.882926e-15
48	H48Q	1.203846e-10	6.019818e-11
76	D76V	6.865459e-02	7.498001e-02
84	L84F, L84V	3.545727e-11	1.141079e-11
85	G85R	3.839663e-08	2.972907e-07
86	N86K	5.757040e-08	3.228297e-07
89	A89V	1.332139e-02	4.071395e-03
90	D90A	1.167259e-02	9.258311e-03
93	G93R	3.385583e-02	6.201156e-03
100	E100G	2.616071e-02	3.435816e-02
101	D101N	1.826920e-03	3.214442e-03
105	S105L	1.409455e-07	1.254471e-07
106	L106V	9.711900e-09	6.588991e-08
112	I112M, I112T	6.854023e-14	4.196143e-14
114	G114A	2.895842e-13	3.539561e-13
124	D124V	1.607116e-06	2.010546e-06
125	D125H	5.067523e-06	8.769345e-06
127	G127R	1.243224e-04	4.779437e-05
139	N139H	2.688376e-03	1.658224e-03
144	L144S	5.271761e-07	3.352342e-06
148	V148I	2.087494e-14	1.265753e-14
